# Supplementary material for: Integration of Solexa sequences on an ultradense genetic map in Brassica rapa L
Source: BMC Genomics. 2011 May 19;12:249. doi: 10.1186/1471-2164-12-249 (PMC3125265; doi:10.1186/1471-2164-12-249)
Supplement: Additional file 1 — Ninety-two F7 RI lines and the parental lines used in the ultradense genetic bin map construction. [file 1471-2164-12-249-S1.XLS]

## Sheet: Sheet1
Additional file 1 Ninety-two F7 RI lines and the parental lines used in the ultradense genetic bin map construction
Code	Name
1	Yellon Sarson	Male parent
2	RI16	Female parent
3	SR001	RIL
4	SR002	RIL
5	SR003	RIL
6	SR005	RIL
7	SR006	RIL
8	SR007	RIL
9	SR008	RIL
10	SR009	RIL
11	SR010	RIL
12	SR120	RIL
13	SR012	RIL
14	SR013	RIL
15	SR014	RIL
16	SR015	RIL
17	SR016	RIL
18	SR017	RIL
19	SR019	RIL
20	SR020	RIL
21	SR021	RIL
22	SR022	RIL
23	SR114	RIL
24	SR024	RIL
25	SR025	RIL
26	SR115	RIL
27	SR027	RIL
28	SR028	RIL
29	SR030	RIL
30	SR116	RIL
31	SR032	RIL
32	SR034	RIL
33	SR035	RIL
34	SR037	RIL
35	SR038	RIL
36	SR040	RIL
37	SR041	RIL
38	SR043	RIL
39	SR044	RIL
40	SR045	RIL
41	SR046	RIL
42	SR047	RIL
43	SR048	RIL
44	SR049	RIL
45	SR050	RIL
46	SR051	RIL
47	SR052	RIL
48	SR053	RIL
49	SR117	RIL
50	SR056	RIL
51	SR057	RIL
52	SR118	RIL
53	SR059	RIL
54	SR060	RIL
55	SR061	RIL
56	SR062	RIL
57	SR063	RIL
58	SR065	RIL
59	SR067	RIL
60	SR069	RIL
61	SR071	RIL
62	SR072	RIL
63	SR073	RIL
64	SR074	RIL
65	SR075	RIL
66	SR076	RIL
67	SR079	RIL
68	SR080	RIL
69	SR119	RIL
70	SR082	RIL
71	SR083	RIL
72	SR084	RIL
73	SR086	RIL
74	SR087	RIL
75	SR088	RIL
76	SR090	RIL
77	SR091	RIL
78	SR093	RIL
79	SR094	RIL
80	SR095	RIL
81	SR096	RIL
82	SR097	RIL
83	SR098	RIL
84	SR099	RIL
85	SR101	RIL
86	SR102	RIL
87	SR103	RIL
88	SR104	RIL
89	SR105	RIL
90	SR106	RIL
91	SR107	RIL
92	SR108	RIL
93	SR110	RIL
94	SR112	RIL
