# Supplementary material for: Integration of Solexa sequences on an ultradense genetic map in Brassica rapa L
Source: BMC Genomics. 2011 May 19;12:249. doi: 10.1186/1471-2164-12-249 (PMC3125265; doi:10.1186/1471-2164-12-249)
Supplement: Additional file 2 — SRAP and tagging primers. [file 1471-2164-12-249-S2.XLS]

## Sheet: Sheet1
Additional file 2 SRAP and tagging primers
SRAP primer set 1
Code	Primer name	Forward or reverse	Sequence 5' to 3'	Primer size
Set1F01	BG23	Forward primer	ATTCAAGGAGAGTGCGTGG	19
Set1F02	DC1	Forward primer	TAAACAATGGCTACTCAAG	19
Set1F03	EM1	Forward primer	GACTGCGTACGAATTCAAT	19
Set1F04	FC1	Forward primer	TCAAGGGCAGGTAAGAACAA	20
Set1F05	GA3	Forward primer	TCATCTCAAACCATCTACAC	20
Set1F06	ODD3	Forward primer	CCAAAACCTAAAACCAGGA	19
Set1F07	PM88	Forward primer	CGAAACCTCACCTCTCTCA	19
Set1F08	SA12	Forward primer	TTCTAGGTAATCCAACAACA	20
Set1F09	ALK	Forward primer	GTGAGGAGTGATGTCCGT	18
Set1F10	ELONG	Forward primer	GAGTAGACATCATGGAAGT	19
Set1F11	FAD	Forward primer	TTCTACTACGTCGCCACCA	19
Set1F12	PRO	Forward primer	TGCCTAGTGAGTTTGGTCA	19
Set1F13	TT1	Forward primer	TCAAGACATTCAATCGCTA	19
Set1F14	TTG1	Forward primer	CAGCTCCTTAGAGTTTGA	18
Set1R001	BG1	Reverse primer	TTTCAGGAGCAGATGGTGG	19
Set1R002	BG2	Reverse primer	GACCAAATATAAAACACTAACTA	23
Set1R003	BG4	Reverse primer	TTGGTAACTTGGACTTGTGG	20
Set1R004	BG5	Reverse primer	GTCAAAGAAGGCTCAAGGCA	20
Set1R005	BG6	Reverse primer	AGTTGGACATTATTGGCAGC	20
Set1R006	BG10	Reverse primer	CGTTTCTTCTCGCATTTCTC	20
Set1R007	BG11	Reverse primer	TAATGTTTGGGAAGGTGATG	20
Set1R008	BG12	Reverse primer	TCTAAGACCTCCACAGTAAG	20
Set1R009	BG13	Reverse primer	TCGTCACGGATCATTTCTCT	20
Set1R010	BG14	Reverse primer	GCGTGGAAGCTGGAAGTCAAC	21
Set1R011	BG18	Reverse primer	GCAAGTCTCTCAGGTTATTC	20
Set1R012	BG23	Reverse primer	ATTCAAGGAGAGTGCGTGG	19
Set1R013	BG25	Reverse primer	CTGATGCGTTTCTTCTTCTC	20
Set1R014	BG27	Reverse primer	GCTCTTCATCTTGTTCCCTA	20
Set1R015	BG28	Reverse primer	GCTCTCCTGAACCGCTTG	18
Set1R016	BG29	Reverse primer	TATCTGGTAAAGCTGAAGGA	20
Set1R017	BG31	Reverse primer	AAGCGACAACTATAATCCGTA	21
Set1R018	BG32	Reverse primer	TGATGGCCTGATGGGTAGT	19
Set1R019	BG33	Reverse primer	GCTAACTCGCATCTCTCAA	19
Set1R020	BG34	Reverse primer	ATTCCGAGGAGCAACTACT	19
Set1R021	BG35	Reverse primer	TTCAGAGTCAATGGAGGCA	19
Set1R022	BG37	Reverse primer	AGCGAAAGCGTCTGAGGAT	19
Set1R023	BG38	Reverse primer	CAGGCGATGAATCTAAGTAG	20
Set1R024	BG39	Reverse primer	AACAACAAAGACTACCTCCC	20
Set1R025	BG40	Reverse primer	CCAGAAGCTAACGTACCAC	19
Set1R026	BG41	Reverse primer	AGTCATGGAGGTGCTTGGA	19
Set1R027	BG42	Reverse primer	ACACATAATCTTCTACAAATAC	22
Set1R028	BG43	Reverse primer	TGATCTGCCACGTACCAAA	19
Set1R029	BG45	Reverse primer	AACAACCCGAAATCGCAGC	19
Set1R030	BG48	Reverse primer	GATACGACAGAAGTGGAAG	19
Set1R031	BG52	Reverse primer	TATCACTTGATTCGTCTGGA	20
Set1R032	BG53	Reverse primer	TAGACATCGCCACATCAAC	19
Set1R033	BG55	Reverse primer	AAACACAAATACCTAATAATCTAA	24
Set1R034	BG56	Reverse primer	GAGAAAGGTATGAGTTGAAC	20
Set1R035	BG60	Reverse primer	TAGCTGACTTATGTGAGATG	20
Set1R036	BG62	Reverse primer	GATGGATCTAACGACGACG	19
Set1R037	BG66	Reverse primer	GATTTTGATTTACAGGAGAGA	21
Set1R038	BG67	Reverse primer	GCAAAACTCAGGTAAAATGG	20
Set1R039	BG68	Reverse primer	AAAGGGAGACAGATATTTACA	21
Set1R040	BG69	Reverse primer	GCAAGTGAGAAAACAAAAAACG	22
Set1R041	BG70	Reverse primer	TGTTGGGCTGTAGAGAGAAT	20
Set1R042	BG71	Reverse primer	TCACGGGATACATGCTTG	18
Set1R043	BG72	Reverse primer	AATTTGATCCCGTGTGTGTTT	21
Set1R044	BG73	Reverse primer	TGGATTGGAGGTGGTGTTAA	20
Set1R045	BG75	Reverse primer	CCATCGTCTTTAGCTTTTCT	20
Set1R046	BG76	Reverse primer	AGAGCCAACAAACAACAGAT	20
Set1R047	BG80	Reverse primer	AAAAGGTGCATAAATCGGAAA	21
Set1R048	BG86	Reverse primer	ACCATTAACTAACATTCTGCA	21
Set1R049	BG94	Reverse primer	AAGTGAATTTGATCCCGTGT	20
Set1R050	PM1	Reverse primer	AATAGGTTGACTGGTGACA	19
Set1R051	PM2	Reverse primer	CCATGATGTCTACTCTGAG	19
Set1R052	PM4	Reverse primer	GAAGTCGTCGAGATGGTC	18
Set1R053	PM5	Reverse primer	TAGGGTATATGTGCGGGA	18
Set1R054	PM6	Reverse primer	TCCCACTTCTTTCACCAA	18
Set1R055	PM7	Reverse primer	ACCACATAAGCCAATAGTTG	20
Set1R056	PM8	Reverse primer	CTGGTGAATGCCGCTCT	17
Set1R057	PM9	Reverse primer	CAGTGATGAGAAATTCAACG	20
Set1R058	PM10	Reverse primer	TGTCCTTCGTTAATTCTCTG	20
Set1R059	PM11	Reverse primer	GAAGTATCCTCACAATGTTT	20
Set1R060	PM13	Reverse primer	GAGCTTGAGTTCTATACGC	19
Set1R061	PM18	Reverse primer	AAGCGATCAAAGCGGGTG	18
Set1R062	PM19	Reverse primer	CTTCAAGCGGTGCATTCC	18
Set1R063	PM20	Reverse primer	ATTCAGGCATTGTTCTTGGA	20
Set1R064	PM21	Reverse primer	CTTCCTCTGATGACACGG	18
Set1R065	PM22	Reverse primer	TTGATGAGGAAACAGGTTAT	20
Set1R066	PM25	Reverse primer	CCTGTGAGACGTTAATACC	19
Set1R067	PM29	Reverse primer	GATGAGAAACTGAACGAGG	19
Set1R068	PM30	Reverse primer	TTTCAGAGAGTCACGGATG	19
Set1R069	PM31	Reverse primer	ATTTCATCACCACACGTTAC	20
Set1R070	PM32	Reverse primer	AAGTATGGGGTTGGGTTTC	19
Set1R071	PM33	Reverse primer	GATGTGGGAAGAGTTGTAG	19
Set1R072	PM34	Reverse primer	GGGACGAACAGACAACGA	18
Set1R073	PM37	Reverse primer	CGTGGCATTCTTTGATTCG	19
Set1R074	PM45	Reverse primer	CGATGATGTCAACACCAAG	19
Set1R075	PM46	Reverse primer	CGATACTACTCTCCGTGAC	19
Set1R076	PM47	Reverse primer	GGGTGCGAAGATGTTGAGT	19
Set1R077	PM48	Reverse primer	CACCAAGAATCTCGTATAAG	20
Set1R078	PM49	Reverse primer	GGTGAAAGAGCTGGAAACG	19
Set1R079	PM50	Reverse primer	TGTGCCGAGTATCAATTCC	19
Set1R080	PM51	Reverse primer	ATGTACCCTTGTGTTTCAGC	20
Set1R081	PM52	Reverse primer	GCACAGCAATCTTACACATA	20
Set1R082	PM53	Reverse primer	TGGTACTTAGCTGTTCATCA	20
Set1R083	PM54	Reverse primer	TCAGATAACTTGTGGAACTC	20
Set1R084	PM55	Reverse primer	AACTGTAAAACTTGCTGACG	20
Set1R085	PM56	Reverse primer	GCAATAACTGGTGAAGAGGT	20
Set1R086	PM57	Reverse primer	GCTTTGACGCTTGACACC	18
Set1R087	PM58	Reverse primer	GCTTATGTTGGAGCTTTGAA	20
Set1R088	PM59	Reverse primer	ATGGCGTCTTCGCTTCTGA	19
Set1R089	PM60	Reverse primer	GAAGTGGTGGTGATTGTTG	19
Set1R090	PM63	Reverse primer	CACAACCTACATTAACACGA	20
Set1R091	PM64	Reverse primer	TGAAGCTGAAAGAGACATAG	20
Set1R092	PM66	Reverse primer	AAGAGCATTGCGCTTGTTCA	20
Set1R093	PM72	Reverse primer	AAAACTCTCTCTCCGATCTA	20
Set1R094	PM73	Reverse primer	AAGCCACACGTTATGAGACA	20
Set1R095	PM75	Reverse primer	GTATAGACAATGCAACAAGC	20
Set1R096	PM77	Reverse primer	ATGATCCAGAGAGTTACCGA	20
Set1R097	PM78	Reverse primer	GGAAAACCTCATCAGAAACC	20
Set1R098	PM80	Reverse primer	AACGAGTCTGTCTTTTGGCA	20
Set1R099	PM87	Reverse primer	AGAAGGGTGGTGATTGTTG	19
Set1R100	PM89	Reverse primer	GGATCTGAGAGGGAGCAC	18
Set1R101	PM90	Reverse primer	GTTTAGTCCTGAAGATGCC	19
Set1R102	PM93	Reverse primer	ATCGTGGTGTCAAGCGTCA	19
Set1R103	PM95	Reverse primer	GTGAGAAGTGGTATCCGAAT	20
Set1R104	PM96	Reverse primer	CTGGATGGGAGACAAGTTC	19
Set1R105	PM101	Reverse primer	TTGAGAAGTGGTATCCGAAT	20
Set1R106	PM102	Reverse primer	TATTACCAAACTATGTACCTAT	22
Set1R107	PM103	Reverse primer	TCGAATCAGACCAGAGTTAG	20
Set1R108	PM104	Reverse primer	AGCATAAGAACTAACCCAAC	20
Set1R109	PM108	Reverse primer	CTCTTGTATCATTGTTCCTG	20
Set1R110	PM109	Reverse primer	ATGCTAGTGACCTGCGATA	19
Set1R111	PM110	Reverse primer	CTCATCTCAATTCTCACCCA	20
Set1R112	PM111	Reverse primer	CTTTAGCAGCATTGTTACCA	20
Set1R113	PM113	Reverse primer	CAAAACCGCAAGATGGCAT	19
Set1R114	PM114	Reverse primer	ATGGCGTCTTCGATTCTCA	19
Set1R115	PM116	Reverse primer	AACCGTGAAACTTGCTGAC	19
Set1R116	PM117	Reverse primer	GTCAGCAAGTTTCACGGTT	19
Set1R117	PM122	Reverse primer	TCCATCTACATCCAGGTGAA	20
Set1R118	PM118	Reverse primer	TCAGGCAGGTACTTTGTTGT	20
Set1R119	CE23	Reverse primer	TTGGGTCGGTTCCGGTT	17
Set1R120	CE26	Reverse primer	TAACCAAAGCAACTGATGAAA	21
Set1R121	FC8	Reverse primer	GTGCTTTACTGTTTGCTCC	19
Set1R122	FC9	Reverse primer	AATCTTCCTCAGGTTCAGA	19
Set1R123	FC10	Reverse primer	GGTCGTGGAGATAAGTGAA	19
Set1R124	GA20	Reverse primer	TTAGTTGATTATTTGCTGGTA	21
Set1R125	GA24	Reverse primer	TTTTGGGACTGATAGCATTC	20
Set1R126	GA27	Reverse primer	AAAATGTTACTCCCTCCGTT	20
Set1R127	GA37	Reverse primer	TCAACGGCTAAAGAAGAGG	19
Set1R128	IPM1	Reverse primer	GCCATCTTCGCACCCAAA	18
Set1R129	IPM2	Reverse primer	GTGACGGTGAACAATCTCC	19
Set1R130	LC1	Reverse primer	GACCAATACGCAAACCGAA	19
Set1R131	MC1	Reverse primer	CGAATAGAACCGCACAAC	18
Set1R132	ME3	Reverse primer	TGAGTCCAAACCGGAAT	17
Set1R133	ME9	Reverse primer	ACAGTCGAAACCGGAAT	17
Set1R134	ODD04	Reverse primer	AGGGTAGCGTCTGAGGA	17
Set1R135	ODD13	Reverse primer	AACAGCGAAACGATCCAGA	19
Set1R136	ODD25	Reverse primer	TTGTGGACGAGAAGCATC	18
Set1R137	ODD26	Reverse primer	CTATCTCTCGGGACCAAAC	19
Set1R138	ODD38	Reverse primer	TACAGAAACTTAGAACCGAAA	21
Set1R139	ODD39	Reverse primer	TGATACGAGAGATGTGAGG	19
Set1R140	ODD54	Reverse primer	TGATTGATCTAAGAGTGTGAA	21
Set1R141	ODD58	Reverse primer	CTAAAACCAGGAAGTGAGAA	20
Set1R142	FE1	Reverse primer	TCTCCACGTTGAAGAGATCG	20
Set1R143	FE2	Reverse primer	TCCTCACGGAGATTCCTC	18
Set1R144	FE3	Reverse primer	CGAGCCAGAGAGATGTCGT	19
Set1R145	FE4	Reverse primer	TTTGTGGTCCGTTACGCTTT	20
Set1R146	FE5	Reverse primer	GCACCTTTCATCGGACTAC	19
Set1R147	FE6	Reverse primer	CTCCAACACAACCTCATAAC	20
Set1R148	FE7	Reverse primer	CTCCAACACAACCTCATAAT	20
Set1R149	FE8	Reverse primer	AGGTCTAGGCGATGAAACT	19
Set1R150	FE9	Reverse primer	AGGTCTAGGCGATGAAACC	19
Set1R151	FE10	Reverse primer	CGATCTCCAGGCTTGTTGG	19
Set1R152	FE11	Reverse primer	CGATCTCCAGGCTTGTTGA	19
Set1R153	FE12	Reverse primer	TTTGCTCTCCAACAAGCCTG	20
Set1R154	FE13	Reverse primer	TTTGCTCTCCAACAAGCCTA	20
Set1R155	FE14	Reverse primer	GGATTTCAAACTTGCTATT	19
Set1R156	FE15	Reverse primer	GTCAATAGCAAGTTTGAAA	19
Set1R157	FE16	Reverse primer	GTCGATAGCAAGCTTGAAG	19
Set1R158	FE17	Reverse primer	CGGATTTCAAACTTGCTATT	20
Set1R159	FE18	Reverse primer	CGGACTTCAAGCTTGCTATC	20
Set1R160	FE19	Reverse primer	TTAGGACCGACCGTTTTGG	19
Set1R161	SA17	Reverse primer	ATAAGAATCAGCAGACGCAT	20
Set1R162	SA18	Reverse primer	ACGAGTTGCTGCGGAAGTGG	20
Set1R163	BG10	Reverse primer	CGTTTCTTCTCGCATTTCTC	20
Set1R164	FC3	Reverse primer	TATTGGTCGGTACGGTCATT	20
Set1R165	FE20	Reverse primer	TCAAACAACTAAAACCCCGAGT	22
Set1R166	FE21	Reverse primer	TAGCGATCCAATAGCGGTTT	20
Set1R167	FE22	Reverse primer	AATGCGTTGGTGGAAGGTAG	20
Set1R168	FE23	Reverse primer	GACGACTCTGTCCGTGTTGA	20
Set1R169	FE24	Reverse primer	GCCAAGGTGTGAACTCGTTGA	21
Set1R170	FE27	Reverse primer	TTTCTCCATGATCCATCTGA	20
Set1R171	FE28	Reverse primer	TTGGTTGTAGTATCTGTGCATT	22
Set1R172	FE29	Reverse primer	CAAAATCCATGATCAAATCAGC	22
Set1R173	FE31	Reverse primer	GCTCAACACCAGACTCGACA	20
Set1R174	FE33	Reverse primer	CATTCGTGTCTTGGCATACG	20
Set1R175	FE35	Reverse primer	ATCGACGGTATTTATCCGAA	20
Set1R176	FE36	Reverse primer	CGGTCATGTTGGCCTTAACT	20
Set1R177	FE37	Reverse primer	AGTTAAGGCCAACATGACCG	20
Set1R178	FE38	Reverse primer	AGCTCTCGCACGGCATTGG	19
Set1R179	FE39	Reverse primer	ACCAATGCCGTGCGAGAGC	19
Set1R180	FE44	Reverse primer	TAAGTGTGCTGCTTCTTGCTT	21
Set1R181	FE45	Reverse primer	CACCTGCTTTCTGCTCATTG	20
Set1R182	FE46	Reverse primer	GAGCGTAGAGAAAGAAATGG	20
Set1R183	FE47	Reverse primer	TTCATGGGGACTATATATTTAC	22
Set1R184	FE49	Reverse primer	CGTTGCTTTTATGAATTTGGA	21
Set1R185	FE50	Reverse primer	ATCTCATCTAAACTATATTAAGTGT	25
Set1R186	FD1	Reverse primer	CCAGACCAAGAGAAAAGTCG	20
Set1R187	FD2	Reverse primer	TCATCTGTTCTCGACGATGC	20
Set1R188	FD3	Reverse primer	CCTCGTCCCTTACTTCTCC	19
Set1R189	FD4	Reverse primer	ATGGGTGCAGGTGGAAGAAT	20
Set1R190	FD5	Reverse primer	CTTGGGGACAAACACTTCGT	20
Set1R191	FD6	Reverse primer	GTATCGGCTTTATCGCCTT	19
Set1R192	FE30	Reverse primer	TCAGGAAGAGCTTTGGAGGA	20
SRAP primer set 2
Code	Primer name	Forward or reverse	Sequence 5' to 3'	Primer size
Set2F01	ME2T034	Forward primer	GAGTCCAAACCGACGCCT	18
Set2F02	ME2T038	Forward primer	GAGTCCAAACCGACTCCA	18
Set2F03	ME2T042	Forward primer	GAGTCCAAACCGAGAGAA	18
Set2F04	ME2T044	Forward primer	GAGTCCAAACCGAGATGC	18
Set2R01	SA7T001	Reverse primer	CGCAAGACCCACATGAGG	18
Set2R02	SA7T002	Reverse primer	CGCAAGACCCACTACCGA	18
Set2R03	SA7T003	Reverse primer	CGCAAGACCCACTAGGCA	18
Set2R04	SA7T004	Reverse primer	CGCAAGACCCACTCAGCA	18
Set2R05	SA7T005	Reverse primer	CGCAAGACCCACTCGATA	18
Set2R06	SA7T006	Reverse primer	CGCAAGACCCACTGACCA	18
Set2R07	SA7T007	Reverse primer	CGCAAGACCCACTGCGGA	18
Set2R08	SA7T008	Reverse primer	CGCAAGACCCACAACAGG	18
Set2R09	SA7T009	Reverse primer	CGCAAGACCCACAACTAG	18
Set2R10	SA7T010	Reverse primer	CGCAAGACCCACAAGGAC	18
Set2R11	SA7T011	Reverse primer	CGCAAGACCCACAATGAG	18
Set2R12	SA7T012	Reverse primer	CGCAAGACCCACACACTA	18
Set2R13	SA7T013	Reverse primer	CGCAAGACCCACACCAGA	18
Set2R14	SA7T014	Reverse primer	CGCAAGACCCACACCTAG	18
Set2R15	SA7T015	Reverse primer	CGCAAGACCCACACGGAT	18
Set2R16	SA7T016	Reverse primer	CGCAAGACCCACACTCGC	18
Set2R17	SA7T017	Reverse primer	CGCAAGACCCACAGACGA	18
Set2R18	SA7T018	Reverse primer	CGCAAGACCCACAGCAAT	18
Set2R19	SA7T019	Reverse primer	CGCAAGACCCACAGCTAC	18
Set2R20	SA7T020	Reverse primer	CGCAAGACCCACAGGGAG	18
Set2R21	SA7T021	Reverse primer	CGCAAGACCCACAGTCGA	18
Set2R22	SA7T022	Reverse primer	CGCAAGACCCACATCACG	18
Set2R23	SA7T023	Reverse primer	CGCAAGACCCACATGCCA	18
Set2R24	SA7T024	Reverse primer	CGCAAGACCCACTACCTG	18
Set2R25	SA7T025	Reverse primer	CGCAAGACCCACTAGGGC	18
Set2R26	SA7T026	Reverse primer	CGCAAGACCCACTCGCAC	18
Set2R27	SA7T027	Reverse primer	CGCAAGACCCACTGACGC	18
Set2R28	SA7T028	Reverse primer	CGCAAGACCCACTGGACC	18
Set2R29	SA7T029	Reverse primer	CGCAAGACCCACAACATG	18
Set2R30	SA7T030	Reverse primer	CGCAAGACCCACAACTGA	18
Set2R31	SA7T031	Reverse primer	CGCAAGACCCACAAGGCT	18
Set2R32	SA7T032	Reverse primer	CGCAAGACCCACAATGGA	18
Set2R33	SA7T033	Reverse primer	CGCAAGACCCACACAGAC	18
Set2R34	SA7T034	Reverse primer	CGCAAGACCCACACCATA	18
Set2R35	SA7T035	Reverse primer	CGCAAGACCCACACCTGA	18
Set2R36	SA7T036	Reverse primer	CGCAAGACCCACACGGGT	18
Set2R37	SA7T037	Reverse primer	CGCAAGACCCACACTGAG	18
Set2R38	SA7T038	Reverse primer	CGCAAGACCCACAGACTA	18
Set2R39	SA7T039	Reverse primer	CGCAAGACCCACAGCACT	18
Set2R40	SA7T040	Reverse primer	CGCAAGACCCACAGCTCG	18
Set2R41	SA7T041	Reverse primer	CGCAAGACCCACAGGGGA	18
Set2R42	SA7T042	Reverse primer	CGCAAGACCCACAGTGAC	18
Set2R43	SA7T043	Reverse primer	CGCAAGACCCACATCCAA	18
Set2R44	SA7T044	Reverse primer	CGCAAGACCCACATGCGG	18
Set2R45	SA7T045	Reverse primer	CGCAAGACCCACTACGCA	18
Set2R46	SA7T046	Reverse primer	CGCAAGACCCACTAGGTG	18
Set2R47	SA7T047	Reverse primer	CGCAAGACCCACTCCACA	18
Set2R48	SA7T048	Reverse primer	CGCAAGACCCACTCGCGC	18
Set2R49	SA7T049	Reverse primer	CGCAAGACCCACTGAGAG	18
Set2R50	SA7T050	Reverse primer	CGCAAGACCCACTGGAGG	18
Set2R51	SA7T051	Reverse primer	CGCAAGACCCACAACCAT	18
Set2R52	SA7T052	Reverse primer	CGCAAGACCCACAAGAAG	18
Set2R53	SA7T053	Reverse primer	CGCAAGACCCACAAGGTA	18
Set2R54	SA7T054	Reverse primer	CGCAAGACCCACACAAAG	18
Set2R55	SA7T055	Reverse primer	CGCAAGACCCACACAGCC	18
Set2R56	SA7T056	Reverse primer	CGCAAGACCCACACCCAC	18
Set2R57	SA7T057	Reverse primer	CGCAAGACCCACACGACA	18
Set2R58	SA7T058	Reverse primer	CGCAAGACCCACACGTAA	18
Set2R59	SA7T059	Reverse primer	CGCAAGACCCACACTGGA	18
Set2R60	SA7T060	Reverse primer	CGCAAGACCCACAGAGAC	18
Set2R61	SA7T061	Reverse primer	CGCAAGACCCACAGCAGT	18
Set2R62	SA7T062	Reverse primer	CGCAAGACCCACAGGAAC	18
Set2R63	SA7T063	Reverse primer	CGCAAGACCCACAGGGTG	18
Set2R64	SA7T064	Reverse primer	CGCAAGACCCACAGTGCG	18
Set2R65	SA7T065	Reverse primer	CGCAAGACCCACATCCCC	18
Set2R66	SA7T066	Reverse primer	CGCAAGACCCACATGGCA	18
Set2R67	SA7T067	Reverse primer	CGCAAGACCCACTACGGG	18
Set2R68	SA7T068	Reverse primer	CGCAAGACCCACTCAACC	18
Set2R69	SA7T069	Reverse primer	CGCAAGACCCACTCCAGC	18
Set2R70	SA7T070	Reverse primer	CGCAAGACCCACTCGGAA	18
Set2R71	SA7T071	Reverse primer	CGCAAGACCCACTGAGGA	18
Set2R72	SA7T072	Reverse primer	CGCAAGACCCACTGGCCA	18
Set2R73	SA7T073	Reverse primer	CGCAAGACCCACAACCGA	18
Set2R74	SA7T074	Reverse primer	CGCAAGACCCACAAGACT	18
Set2R75	SA7T075	Reverse primer	CGCAAGACCCACAAGTAC	18
Set2R76	SA7T076	Reverse primer	CGCAAGACCCACACAACG	18
Set2R77	SA7T077	Reverse primer	CGCAAGACCCACACAGGC	18
Set2R78	SA7T078	Reverse primer	CGCAAGACCCACACCCCT	18
Set2R79	SA7T079	Reverse primer	CGCAAGACCCACACGAGC	18
Set2R80	SA7T080	Reverse primer	CGCAAGACCCACACGTCC	18
Set2R81	SA7T081	Reverse primer	CGCAAGACCCACAGAAAG	18
Set2R82	SA7T082	Reverse primer	CGCAAGACCCACAGAGCC	18
Set2R83	SA7T083	Reverse primer	CGCAAGACCCACAGCCAA	18
Set2R84	SA7T084	Reverse primer	CGCAAGACCCACAGGACC	18
Set2R85	SA7T085	Reverse primer	CGCAAGACCCACAGGTCA	18
Set2R86	SA7T086	Reverse primer	CGCAAGACCCACATACAC	18
Set2R87	SA7T087	Reverse primer	CGCAAGACCCACTAGACC	18
Set2R88	SA7T088	Reverse primer	CGCAAGACCCACTCAAGG	18
Set2R89	SA7T089	Reverse primer	CGCAAGACCCACTCCCAG	18
Set2R90	SA7T090	Reverse primer	CGCAAGACCCACTGCAAG	18
Set2R91	SA7T091	Reverse primer	CGCAAGACCCACTGGGAC	18
Set2R92	SA7T092	Reverse primer	CGCAAGACCCACAACCTC	18
Set2R93	SA7T093	Reverse primer	CGCAAGACCCACAAGAGT	18
Set2R94	SA7T094	Reverse primer	CGCAAGACCCACAAGTCG	18
Set2R95	SA7T095	Reverse primer	CGCAAGACCCACACAAGG	18
Set2R96	SA7T096	Reverse primer	CGCAAGACCCACACAGTC	18
SRAP primer set 3
Code	Primer name	Forward or reverse	Sequence 5' to 3'	Primer size
Set3F01	SA7	Forward primer	CGCAAGACCCACCACAA	17
Set3R001	TUBR6	Reverse primer	CTCGAGCGACATTTCTGTTT	20
Set3R002	TUBR8	Reverse primer	CCGGGTATGAAGATGTTCTG	20
Set3R003	TUBR11	Reverse primer	GACAAGAAGTGTGGCAGAAGC	21
Set3R004	TUBR14	Reverse primer	CATCCGCCTTAAGACTTGGA	20
Set3R005	TUBR15	Reverse primer	TCTGGGTCGCAAATTTAACC	20
Set3R006	TUBR20	Reverse primer	GCAAGAGAGGGGGAAAATGT	20
Set3R007	TUBR22	Reverse primer	CGAGTTTTCCGCTGTTTGTT	20
Set3R008	TUBR24	Reverse primer	ACAGTCGAGTTCGTCGTCCT	20
Set3R009	TUBR27	Reverse primer	CCAAAAGACTCAGCCTCCAG	20
Set3R010	TUBR28	Reverse primer	AAGCCAGCAACTTCACGTCT	20
Set3R011	TUBR30	Reverse primer	TCGGGTTAACTCAGCAATCC	20
Set3R012	TUBR32	Reverse primer	TTCCTTCTCCATCCAACTGC	20
Set3R013	TUBR38	Reverse primer	CCCTTCCACCACCCTTACTT	20
Set3R014	TUBR39	Reverse primer	GGAGAGCACCGAATGCTAAG	20
Set3R015	TUBR40	Reverse primer	GGGTACGCTCGAAGTTCATC	20
Set3R016	TUBR42	Reverse primer	GGGTAGGCATTGGAGAACAA	20
Set3R017	TUBR46	Reverse primer	TTCGTTACTGGCTCCATTCC	20
Set3R018	TUBR49	Reverse primer	CACAAGGACATGGTCATCCA	20
Set3R019	TUBR50	Reverse primer	TCGTCCGTCCGACAACTTAC	20
Set3R020	TUBR51	Reverse primer	CAAAACGGATAACGAATCGAA	21
Set3R021	TUBR52	Reverse primer	CTTTTCCCCAATGGTTGCTA	20
Set3R022	TUBR54	Reverse primer	TTATTCATGGCGGGTGGTAT	20
Set3R023	TUBR56	Reverse primer	CAATATCTTCCGCCACATCC	20
Set3R024	TUBR58	Reverse primer	ACGAACGGAGATTGGATTTG	20
Set3R025	TUBR60	Reverse primer	AATTGTTCGGCCAACTCAAC	20
Set3R026	TUBR62	Reverse primer	CTTGAGTGGGCCTGGTGTAT	20
Set3R027	TUBR64	Reverse primer	GGGAAGAATAGATCGCAACG	20
Set3R028	TUBR66	Reverse primer	CATGGCTAAGTGGGCTTGAT	20
Set3R029	TUBR67	Reverse primer	GCCAATTTCACCCCATGTTA	20
Set3R030	TUBR68	Reverse primer	CACCTATCCCCACTCCAAAA	20
Set3R031	TUBR70	Reverse primer	CGGACTCAGTACGGATGGAT	20
Set3R032	TUBR72	Reverse primer	GGGAGTGAACCCAAGAATGA	20
Set3R033	TUBR73	Reverse primer	TCTTGAGTCGGAACTTTTGGA	21
Set3R034	TUBR74	Reverse primer	TGTACGTCACGAACTGCACA	20
Set3R035	TUBR79	Reverse primer	ATGGCGATCTCAACTCCAAT	20
Set3R036	TUBR82	Reverse primer	CTCTCCATCCCACTTCTTCG	20
Set3R037	TUBR84	Reverse primer	AAAACGACTTCGAAAAGAGATTACA	25
Set3R038	TUBR85	Reverse primer	GTAGCCTTTGGAGCATCAGC	20
Set3R039	TUBR92	Reverse primer	TGGAGCCATGGTATAATCAGTG	22
Set3R040	TUBR94	Reverse primer	ACTCATCACCTGCACATCCA	20
Set3R041	TUBR96	Reverse primer	TCCACTGTCTCGGGATTAGG	20
Set3R042	TUBR98	Reverse primer	TGGTGTTCATAGCAGCCAAG	20
Set3R043	TUBR99	Reverse primer	AGGCTAAAACCGGACGAAAT	20
Set3R044	TUBR100	Reverse primer	CCAATTTGTCCTGCAACCTT	20
Set3R045	TUBR102	Reverse primer	GCTCTGTCTCACCGTCCTTC	20
Set3R046	TUBR105	Reverse primer	GCGAGATGGCATTGTCAGTA	20
Set3R047	TUBR106	Reverse primer	CCCGAATTTGCTGATATGCT	20
Set3R048	TUBR108	Reverse primer	CTTGGCTGCAAGGTAAGGAG	20
Set3R049	TUBR111	Reverse primer	CCATTGCTTAAGGACGAAGC	20
Set3R050	TUBR112	Reverse primer	TGGCAACATAGGGTTTAGGG	20
Set3R051	TUBR114	Reverse primer	GGAGACTGTATCTCGCCACTG	21
Set3R052	TUBR123	Reverse primer	TTACTTGGTGAAGGAACAATCG	22
Set3R053	TUBR124	Reverse primer	GCAAGGTATTTCTGGTCCCTTA	22
Set3R054	TUBR138	Reverse primer	GGGACGGTGGAAAGATGTAG	20
Set3R055	TUBR139	Reverse primer	ACCGAACTCGATCCCTAACA	20
Set3R056	TUBR140	Reverse primer	CCGATAAAGTGTTCCCTGCT	20
Set3R057	TUBR142	Reverse primer	ACACACTCGGGTTTTTGAGG	20
Set3R058	TUBR144	Reverse primer	CTCTGCTTTTTGGAGGAAGGT	21
Set3R059	TUBR146	Reverse primer	AGGAAGCCCACCAGAGAAAT	20
Set3R060	TUBR147	Reverse primer	CGTGCACCATCATCTTCAAC	20
Set3R061	TUBR148	Reverse primer	GCAAACGTGAAGGTTTCTTGA	21
Set3R062	TUBR150	Reverse primer	ACCTTTGATGGCTTCACCTG	20
Set3R063	TUBR152	Reverse primer	CTCCCTGAATCTCTGCTGGT	20
Set3R064	TUBR154	Reverse primer	CCATGACTCACTGTGGGCTA	20
Set3R065	TUBR156	Reverse primer	ACATGTAACTTGCCGCCATT	20
Set3R066	TUBR158	Reverse primer	CTTCTGCAGCTGGGTTGATT	20
Set3R067	TUBR160	Reverse primer	GGGTCCGGATGGATACTCTT	20
Set3R068	TUBR162	Reverse primer	GCGTTATGTGTTTGGGCTTT	20
Set3R069	TUBR164	Reverse primer	GTAGCGCCGGAATACCACTA	20
Set3R070	TUBR166	Reverse primer	TCCTTCGGGAACGACAATAC	20
Set3R071	TUBR168	Reverse primer	GACCATCCCCTTTGAAACCT	20
Set3R072	TUBR170	Reverse primer	TACCGTCGGTTTTCGGTTTA	20
Set3R073	TUBR172	Reverse primer	TTAAACAAGTCCGCCCATTC	20
Set3R074	TUBR174	Reverse primer	GAGGCCTACAAGGACGACTG	20
Set3R075	TUBR175	Reverse primer	TCCCTCCTCCGTAAGTTCCT	20
Set3R076	TUBR176	Reverse primer	ACGGCTTAGACAACCTGCAC	20
Set3R077	TUBR178	Reverse primer	TGGACCTGTTAAGGCTGCTT	20
Set3R078	TUBR180	Reverse primer	AGAAGCGTCTGGACCTGAAA	20
Set3R079	TUBR184	Reverse primer	AACATTTTGGTGGCCTGAAG	20
Set3R080	TUBR186	Reverse primer	GACGAGATTGGAGCCTTCAG	20
Set3R081	TUBR188	Reverse primer	CCTCTATGCGCATGACACTG	20
Set3R082	TUBR190	Reverse primer	TCCCCATGTTGAAACCAGAT	20
Set3R083	TUBR192	Reverse primer	AAATTCCGGTTCCCATTTTC	20
Set3R084	TUBR194	Reverse primer	GCAAGCAAGAGGAATGAAGG	20
Set3R085	TUBR195	Reverse primer	GCATGGTAATAGGCCCAAAA	20
Set3R086	TUBR196	Reverse primer	TCCACCAGACAAAAGCACAA	20
Set3R087	TUBR198	Reverse primer	GATTGGGCTGGCTTGTAAGA	20
Set3R088	TUBR200	Reverse primer	GAGTTTATCCCGCACATCGT	20
Set3R089	TUBR202	Reverse primer	ACGGTCCACCTTTTCCTCTT	20
Set3R090	TUBR204	Reverse primer	TGTGTGAGCAAAAACGAGAAA	21
Set3R091	TUBR206	Reverse primer	TTCGTCGGAATTGTTTTTCC	20
Set3R092	TUBR208	Reverse primer	GGGCGGGAAAATCTCTAGTAA	21
Set3R093	TUBR210	Reverse primer	TGTGCTACCAAATGAATACTGGA	23
Set3R094	TUBR211	Reverse primer	TCCAAGTCTCCCGCATAATC	20
Set3R095	TUBR212	Reverse primer	CTCTTCCTGATCGCCTTGTC	20
Set3R096	TUBR213	Reverse primer	AGGTTTAGTGGGCGGAATCT	20
Set3R097	TUBR214	Reverse primer	AGTTGGCTTTGGGTATGTGC	20
Set3R098	TU01	Reverse primer	CAAAGTTGGAGGGCGTTATT	20
Set3R099	TU02	Reverse primer	CGATTGGCCATCAACAATTA	20
Set3R100	TU03	Reverse primer	GCGGTTATGGCTAGGAACAG	20
Set3R101	TU04	Reverse primer	TCCAAAACTGTCGGCACTAA	20
Set3R102	TU06	Reverse primer	CGGAAGCTCTGTTGAACCAC	20
Set3R103	TU07	Reverse primer	TGATGCAACGATTCCTGAAA	20
Set3R104	TU08	Reverse primer	GGAAAACGGTAGGCATCAGA	20
Set3R105	TU09	Reverse primer	AAGCTTAGCCTATGAAAGTG	20
Set3R106	TU10	Reverse primer	AAGGCTTTACTCTAGTCATTC	21
Set3R107	TU11	Reverse primer	GAGCAATCTTCATAGAGATTC	21
Set3R108	TU13	Reverse primer	CTCCAGGAATCATTCTGTTTC	21
Set3R109	TU14	Reverse primer	CATAGGCAAAAGCAGCAACA	20
Set3R110	TU15	Reverse primer	GTCGTGACGGACGGTTATCT	20
Set3R111	TU16	Reverse primer	TGTTTCGTGCAGCCAGAATA	20
Set3R112	TU17	Reverse primer	CTGAACTCCATGTGGTGGAA	20
Set3R113	TU18	Reverse primer	TGAATTCGGAAAAGCTGGAC	20
Set3R114	TU19	Reverse primer	TTGGCTGTGAAGTCATCTCG	20
Set3R115	TU20	Reverse primer	CAAAAGCCTGGGATCTGGTA	20
Set3R116	TU21	Reverse primer	CCTGCCATGCCTGATTTACT	20
Set3R117	TU22	Reverse primer	GGAAGTGTCCCGACCATCTA	20
Set3R118	TU23	Reverse primer	ATTTTGTTGTTGGGCTTTGC	20
Set3R119	TU24	Reverse primer	TTCCGTCCTCTAGCCTTTCA	20
Set3R120	TU25	Reverse primer	TCAAGCAGCCGATACATTACA	21
Set3R121	TU26	Reverse primer	GTGGCTCATAGGCTCTCGAC	20
Set3R122	TU27	Reverse primer	AAGGCGGTTCTGTTTTTCCT	20
Set3R123	TU28	Reverse primer	TGCATCTTTATGAAAGCGAAGA	22
Set3R124	TU29	Reverse primer	AGCCTTAGGCGTGTTGAAGA	20
Set3R125	TU31	Reverse primer	TTGATCGCCAACTTCCTTCT	20
Set3R126	TU31A	Reverse primer	GTGCAGGCTGATTCGAGATT	20
Set3R127	TU31B	Reverse primer	TCTGATTTAGTGCCGACAG	19
Set3R128	TU31C	Reverse primer	ATGAACACGTTAATCCCATC	20
Set3R129	TU32	Reverse primer	CTTCCTCTGTTCCACAGC	18
Set3R130	TU33	Reverse primer	GTAGCGTTCGCAGCCACC	18
Set3R131	TU33A	Reverse primer	GCGGTGTATGCTCTAAGC	18
Set3R132	TU33B	Reverse primer	AACAGAATGATTCCTGGAGT	20
Set3R133	TU33C	Reverse primer	GGCTAGCAAGAGTGTCAGT	19
Set3R134	TU33D	Reverse primer	TTGGAGACTGGCTTGAGG	18
Set3R135	TU33E	Reverse primer	GAATACGTCTATATGCAAAG	20
Set3R136	TU33F	Reverse primer	TCCATGTTGATTCAAGCTCG	20
Set3R137	TU33G	Reverse primer	TATCTGGCTTTCCAATGACG	20
Set3R138	TU34	Reverse primer	GAGTAAGAGAAATCCATGAAC	21
Set3R139	TU35	Reverse primer	GGTCTGGCATCTTCCCTG	18
Set3R140	TU35A	Reverse primer	GATGTGGAAGGAGAATGATC	20
Set3R141	TU35B	Reverse primer	CCATGTAATCTCGCATGAC	19
Set3R142	TU35C	Reverse primer	GCAGGCATGCAAGCTTAG	18
Set3R143	TU36	Reverse primer	GTCAACCAATCGAGCTT	17
Set3R144	TU36A	Reverse primer	GCAGGCATGCAAGCTTAG	18
Set3R145	TU36B	Reverse primer	CAGGAAAGAGCACGGTGA	18
Set3R146	TU36C	Reverse primer	ATGGATAACATAGAACCACC	20
Set3R147	TU36D	Reverse primer	CGACGCAATCTTGGTTCAAG	20
Set3R148	TU36E	Reverse primer	CCTTAGGTCAAGCCGTGCCT	20
Set3R149	TU61	Reverse primer	TAAGCAGCCTCACTCTTCTC	20
Set3R150	TU62	Reverse primer	TCCAGCTTGAGACCTACAAG	20
Set3R151	TU63	Reverse primer	GTCTTCGGAGCCAACAACAT	20
Set3R152	TU70-1	Reverse primer	CTTGCTGCTGCTCTGCATAA	20
Set3R153	TU70-2	Reverse primer	GTCTTCGGAGCCAACAACAT	20
Set3R154	TU71	Reverse primer	TGCACGTCTGAACCTCTCTG	20
Set3R155	TU80	Reverse primer	AACGAGTCGGAGAAATTGGA	20
Set3R156	TU81	Reverse primer	GCTTCTTCAGGCTTTCATGC	20
Set3R157	TU82	Reverse primer	TGTGGTGGAATTCAGAAGAGG	21
Set3R158	TU83	Reverse primer	TCAACGACGACGACGAGTAG	20
Set3R159	TU91	Reverse primer	CCAAAAAGATGGGAGGGAAA	20
Set3R160	TU92	Reverse primer	CTCCTCTTCGTCGTCCTTTG	20
Set3R161	TU94	Reverse primer	GCTGTCATGTCGGCACTAGA	20
Set3R162	TU95	Reverse primer	ACATAGATACCGCCCGTCAC	20
Set3R163	TU96	Reverse primer	TGCAATTCAATCATGGTTCC	20
Set3R164	TU97	Reverse primer	GAGTTGGGGGAAGTGCAATA	20
Set3R165	TU98	Reverse primer	TCCTTCAGTTCTGTGGGCTTA	21
Set3R166	TU99	Reverse primer	GAGTTGGGGGAAGTGCAATA	20
Set3R167	TU100	Reverse primer	TGCAATTCAATCATGGTTCC	20
Set3R168	TU110	Reverse primer	TTGGGGGAAGTGCAATACTT	20
Set3R169	TU111	Reverse primer	CATAGGCAAAAGCAGCAACA	20
Set3R170	TU112	Reverse primer	AGAAGCGGACAAAGGAGTCA	20
Set3R171	TU113	Reverse primer	CCGAGATTCGTTTCTGAGGA	20
Set3R172	TU114	Reverse primer	GCCTAATAGCCACCAACGTC	20
Set3R173	TU115	Reverse primer	CGGATCCACGCTTGATAACT	20
Set3R174	TU116	Reverse primer	ACCATGTCTCCCACAAGAGC	20
Set3R175	TU117	Reverse primer	TCTCTGCCTTTACCGCATTT	20
Set3R176	TU118	Reverse primer	AACTGCCACCTCGCTTATGT	20
Set3R177	TU119	Reverse primer	TGCTGGGTTTCCTCCTTATG	20
Set3R178	TU120	Reverse primer	GAAGAGGGAACCTCCTACGC	20
Set3R179	TU122	Reverse primer	ATCCGCATAGCAATGGAAAC	20
Set3R180	TU123	Reverse primer	ATGATGCAACGGAGGAGAAC	20
Set3R181	TU124	Reverse primer	CGGATTATGGCCTGCTTAAA	20
Set3R182	TU125	Reverse primer	CACACTGCACTCCCTCAAGA	20
Set3R183	TU126	Reverse primer	CGGATTATGGCCTGCTTAAA	20
Set3R184	TU127	Reverse primer	CCCTCAAGAAACACCCATGT	20
Set3R185	TU128	Reverse primer	ACAGGGCTACATTCGACACC	20
Set3R186	TU129	Reverse primer	CCAGGCACAGTGATACCAAA	20
Set3R187	TU130	Reverse primer	CAAACGGAACAGGGCTACAT	20
Set3R188	TU131	Reverse primer	GGTCACCAGGCACAGTGATA	20
Set3R189	TU132	Reverse primer	TGCAGGTGTTGAAGCAAGAG	20
Set3R190	TU133	Reverse primer	CCATCCGAGGTGACAAGAAT	20
Set3R191	TU134	Reverse primer	TCCGAGAATACCCAAGATCG	20
Set3R192	TU135	Reverse primer	CTAGAGTCCCACCCGTAGCA	20
Set3R193	TU136	Reverse primer	CCGACTTTGAAAGGCTTCTG	20
Set3R194	TU137	Reverse primer	CCTCGTTTTCAGCTCTTTGG	20
Set3R195	TU139	Reverse primer	AGCATCAGGCTCTTTGGTGT	20
Set3R196	TU140	Reverse primer	AGCGAGAATGATCCAACCAC	20
Set3R197	TU141	Reverse primer	TGGCTCTCTTGGCTGCTTAT	20
Set3R198	TU142	Reverse primer	ACCATGTCTCCCACAAGAGC	20
Set3R199	TU143	Reverse primer	TGCCGAGCCTTTGTTTAGAT	20
Set3R200	TU144	Reverse primer	GGGCACATGATTCGAAAGTT	20
Set3R201	TU145	Reverse primer	CTGGATCCACGTCATCTCCT	20
Set3R202	TU146	Reverse primer	AGGTTCCCAAAACCGTAACC	20
Set3R203	TU147	Reverse primer	CCCTCCGTATGGATTCAAAA	20
Set3R204	TU148	Reverse primer	ATCCGCATAGCAATGGAAAC	20
Set3R205	TU149	Reverse primer	GCGCCTCTGAAATAACTTGC	20
Set3R206	TU150	Reverse primer	ATCAAACGGCTACGGAGATG	20
Set3R207	TU151	Reverse primer	ACCGCGGACATGTGATTTAT	20
Set3R208	TU152	Reverse primer	TGTTTCTGTCCGAGCACAAG	20
Set3R209	TU153	Reverse primer	TCTCCGATGAATTCGGAAAC	20
Set3R210	TU154	Reverse primer	CTTTCTCCGACCCATTCGTA	20
Set3R211	TU155	Reverse primer	GGAATCGAAATCTCCGATG	19
Set3R212	TU156	Reverse primer	TCATGGATCGTTCTCACAGG	20
Set3R213	TU157	Reverse primer	GACGGGCCATAAATCTTTGA	20
Set3R214	TU158	Reverse primer	GCCGCTTACTCGATCACTTT	20
Set3R215	TU159	Reverse primer	AGAACGCAACTAGCGTCGAT	20
Set3R216	TU160	Reverse primer	TTCGAAGAGGACCAAACTGG	20
Set3R217	TU161	Reverse primer	CATCTCGGGATGGTCCTAGA	20
Set3R218	TUW01	Reverse primer	TTCTCCTTCTCGCCATGTTT	20
Set3R219	TUW02	Reverse primer	AAGAGGCACGCAGAGCTAGA	20
Set3R220	TUAT001	Reverse primer	TCCGCGAGCTTACTAACT	18
Set3R221	TUAT002	Reverse primer	TCTCCTCCGACTCAATCT	18
Set3R222	TUAT003	Reverse primer	TAACGGCCTTCGAGGATATG	20
Set3R223	TUAT004	Reverse primer	TGCAACTGCTTCAAGGTGAC	20
Set3R224	TUAT005	Reverse primer	AGCAAATAAAGAGCCGTGGA	20
Set3R225	TUAT006	Reverse primer	GCAGTTTGCTTTGGATGTCA	20
Set3R226	TUAT007	Reverse primer	CAAAAAGCTTTGCGGGAATA	20
Set3R227	TUAT008	Reverse primer	GAATCACGAGGACGGATGTT	20
Set3R228	TUAT009	Reverse primer	AACATCCGTCCTCGTGATTC	20
Set3R229	TUAT010	Reverse primer	CACAAGGAGTAAGGCGTTGG	20
Set3R230	TUAT011	Reverse primer	GTCATCGCAACAAGAGCAAA	20
Set3R231	TUAT012	Reverse primer	CTCTGCAATTTCATGCTTGC	20
Set3R232	TUAT013	Reverse primer	TCGTCAAAGGATATGACCAAGA	22
Set3R233	TUAT014	Reverse primer	ACACGTGGTGCTATTCGACA	20
Set3R234	TUAT015	Reverse primer	GGTCGCATTTGAGAGACACA	20
Set3R235	TUAT016	Reverse primer	GGGTTCAAGTTGTCCCAAAG	20
Set3R236	TUAT017	Reverse primer	CGAAAACAAAGACTGCCACA	20
Set3R237	TUAT019	Reverse primer	GGCCGCAAATAAAGAAGAAA	20
Set3R238	TUAT020	Reverse primer	TTTTGGGCTGACTAGCCTGA	20
Set3R239	TUAT021	Reverse primer	GTTCGGTTACAATGGGTGCT	20
Set3R240	TUAT022	Reverse primer	ATGGGTAAAGGCATGTCTGC	20
Set3R241	TUAT023	Reverse primer	ATTTTGGCAAAGCAATGGAC	20
Set3R242	TUAT024	Reverse primer	CCTTCCAGAAGCAAGCAAAC	20
Set3R243	TUAT025	Reverse primer	TTGCTTCTGGAAGGCATCTT	20
Set3R244	TUAT026	Reverse primer	CCAAAAGTCGGCTGGATAAA	20
Set3R245	TUAT027	Reverse primer	TTTATCCAGCCGACTTTTGG	20
Set3R246	TUAT028	Reverse primer	GATTGTTCGGCATGGATCTT	20
Set3R247	TUAT029	Reverse primer	AAGGCCATGCTCATCAACTC	20
Set3R248	TUAT030	Reverse primer	GAATCCAACGGCCAAGATTA	20
Set3R249	TUAT031	Reverse primer	GTTTCGTCCGATTGTCCAAC	20
Set3R250	TUAT032	Reverse primer	CCTTAGGCACGACACTGGTT	20
Set3R251	TUCA72-1	Reverse primer	GGTGGGAAGAAGTTGCTGTC	20
Set3R252	TUCA72-2	Reverse primer	TGGTGTTGAGCTTGAACTGC	20
Set3R253	TUCA72-3	Reverse primer	GAACCGAGAGTGACTCAAAA	20
Set3R254	TUCA72-4	Reverse primer	GCGTTTCTTATCGTCTAGCCT	21
Set3R255	MS1	Reverse primer	ATTTCTCTCCCCGACCACTT	20
Set3R256	MS3	Reverse primer	TCTTATGAAGATGAAATGAAACAAT	25
Set3R257	MS4	Reverse primer	ATTTCTCTCCCCGACCACTT	20
Set3R258	MS5	Reverse primer	TCTTATGAAGATGAAATGAAACAA	24
Set3R259	MS7	Reverse primer	TCTAGTGAAGTGATTCTGAAGA	22
Set3R260	MS8	Reverse primer	CCAGAGAAAGATTATCAACC	20
Set3R261	MS9	Reverse primer	CCTTGCTTCACGTGAGACC	19
Set3R262	MS10	Reverse primer	CTTGGCTGAGATTCAAGCTCT	21
Set3R263	MS11	Reverse primer	GCAACTTTCAATCTCTGTGAGC	22
Set3R264	MS12	Reverse primer	TGAGTAGCCTTGCTCGGACT	20
Set3R265	MS13	Reverse primer	TCGATGAATATGCAGTTGGAA	21
Set3R266	MS14	Reverse primer	CGTGTTCGCATACAGGAGTC	20
Set3R267	MS15	Reverse primer	ATGGATTTCGATTCAGACTCC	21
Set3R268	MS17	Reverse primer	AGAATCATTGCCGGAATCTG	20
Set3R269	MS18	Reverse primer	CCTTGGGTTCTTGCTCTGAT	20
Set3R270	MS19	Reverse primer	ATGATGAGAAGGCAACGAGAT	21
Set3R271	MS20	Reverse primer	CTTTCCGGAAGGAGAAGGTG	20
Set3R272	MS21	Reverse primer	TGTGCTGGAAAGACTAACAATG	22
Set3R273	MS22	Reverse primer	CATTTGTCTTCGCTTTTGTTTC	22
Set3R274	MS23	Reverse primer	GACGGTCTCAAGAAACTAAATG	22
Set3R275	MS24	Reverse primer	GTCAAGTCCCATGCCGAAT	19
Set3R276	MS26	Reverse primer	CGGTGTATGCTCTAAGTTCT	20
Set3R277	MS27	Reverse primer	AAGCTGTTATGATGTGATGAGC	22
Set3R278	MS28	Reverse primer	TCCCTCCTCGATGGCTCC	18
Set3R279	MS29	Reverse primer	ATGGCGTTTACCCTCCTTG	19
Set3R280	MS30	Reverse primer	GACAAGGAGGGTAAACGCC	19
Set3R281	MS31	Reverse primer	ACAAAGCACATGCCTGTTAG	20
Set3R282	MS32	Reverse primer	TAGAGATACCGTCAACAAATC	21
Set3R283	MS33	Reverse primer	CACTGATCAATGTATGTTTTGC	22
Set3R284	SY8	Reverse primer	GAACCTTTTCAATCTACAAATCTC	24
Set3R285	SY9	Reverse primer	GCCCTAGGCTTCATCTTTC	19
Set3R286	SY10	Reverse primer	GACAGCATCTATATGGATTGTAT	23
Set3R287	SY15	Reverse primer	TTGTGGTTTCATCTGCTCTTTCTC	24
Set3R288	SY17	Reverse primer	TTAGAGAGGGAGAGTTGTGTTA	22
Set3R289	SY21	Reverse primer	TTTGTCAAGCATTGGTTACCTG	22
Set3R290	YY118A	Reverse primer	TCTCCTCGCAGTTTCGATTT	20
Set3R291	YY119	Reverse primer	CTGTCCCCAAGGAAGTACCA	20
Set3R292	YY155	Reverse primer	CTGCAATCATTCCCCACCA	19
Set3R293	YY156	Reverse primer	CTGTCCCCAAGGAAGTACCA	20
Set3R294	YY157	Reverse primer	CTGATGCATACGCAAAGGAA	20
Set3R295	YY158	Reverse primer	GCAAAATCTCGGTACGCTTC	20
Set3R296	YY159	Reverse primer	CTAAACATGGCACCCGGTAG	20
Set3R297	YY160	Reverse primer	ATTGCACAAATAAAAATTCTGCT	23
Set3R298	YY161	Reverse primer	AAGGTGAAGTGACGGTGGAC	20
Set3R299	YY162	Reverse primer	AACACAACAGCCACAAGACG	20
Set3R300	YY167	Reverse primer	CGGATTATATGGGGTTTTTCC	21
Set3R301	YY168	Reverse primer	TGCATAATGGTATCGGCGTA	20
Set3R302	YY170	Reverse primer	GTCTTAGGTAACCGCCGTGT	20
Set3R303	YY171	Reverse primer	CGCAAAGATGGGTCGATTAT	20
Set3R304	YY172	Reverse primer	GAAGCTGCTGATGAGGAAGG	20
Set3R305	YY173	Reverse primer	ATGATTATTCGCGCTGTTCC	20
Set3R306	YY174	Reverse primer	GGGTCAGGTTCCACTTGAGA	20
Set3R307	YY177	Reverse primer	CCGGGTCATAGTGAGGTTCT	20
Set3R308	YY178	Reverse primer	CGGTATCTGTAGCCAATACGC	21
Set3R309	YY179	Reverse primer	CTCAAACCCTCTCTGCCATC	20
Set3R310	YY180	Reverse primer	GAGCTGTCGGAAGCAAACTC	20
Set3R311	YY181	Reverse primer	AAGGCGCGATGAAGAGTAAA	20
Set3R312	YY182	Reverse primer	AGGGATTGATGCATAAAAGGA	21
Set3R313	YY183	Reverse primer	CTTCCACGACATCCCTCACT	20
Set3R314	YY184	Reverse primer	AGGAAGATGAACAGCCGAGA	20
Set3R315	YY201	Reverse primer	GTGGAAACGTTGAGGCTTGT	20
Set3R316	YY203	Reverse primer	AGCTCTCTCAAGATCCCCTGT	21
Set3R317	YY205	Reverse primer	AAGAATTGAATGGGAGGAC	19
Set3R318	YY206	Reverse primer	CTGTTGTTCTGTTTCTCTT	19
Set3R319	YY207	Reverse primer	AGTTGCACGATCTTACTCTC	20
Set3R320	YY208	Reverse primer	TAATACAGGTTTTCATCTCG	20
Set3R321	YY209	Reverse primer	AACTCTTCACTCTCTTTGAC	20
Set3R322	YY210	Reverse primer	TTCGTTGATGAAGTGTTCAG	20
Set3R323	YY211	Reverse primer	ACTAGGCACAACGAACAAG	19
Set3R324	YY212	Reverse primer	GAAGTCAACACTAAGCCTAC	20
Set3R325	YY213	Reverse primer	TCAAATGGTGGTCGTTCAAG	20
Set3R326	YY214	Reverse primer	GTGGTCTCTATACCTAGCTC	20
Set3R327	YY215	Reverse primer	GTATCAACACTTCTCATGTC	20
Set3R328	YY216	Reverse primer	GACATGATGATCTAATGGAG	20
Set3R329	YY217	Reverse primer	TGACATTCTCAACTCTCCAC	20
Set3R330	YY218	Reverse primer	TTGAACGTAAGAAGATGTGG	20
Set3R331	YY219	Reverse primer	CTTGGACTTCAGGCCTTCTG	20
Set3R332	YY220	Reverse primer	TAGGTCCCTTGGAGCAAGAA	20
Set3R333	YY221	Reverse primer	TGCCTTGGTATCCGAAGAAC	20
Set3R334	YY222	Reverse primer	GAAGCTCGGGACTTGTTCAG	20
Set3R335	YY223	Reverse primer	CATCACCAACGTGTCTCCTG	20
Set3R336	YY224	Reverse primer	AACCCACCTCCATCTCTCCT	20
Set3R337	YY225	Reverse primer	GGTGGTGTCGTGACTCCTTT	20
Set3R338	YY226	Reverse primer	CAGGTTCCTCTTCTCGCAAC	20
Set3R339	YY227	Reverse primer	TAGAGGTGGGTTGGAGATGG	20
Set3R340	YY228	Reverse primer	GGACCCATGAACAATCTGGT	20
Set3R341	YY229	Reverse primer	CAATCACAAACCGCAATCAC	20
Set3R342	YY230	Reverse primer	GTTTCAGCTCCTGCACATCA	20
Set3R343	YY231	Reverse primer	TTGATCTGCGACTGCAAAAC	20
Set3R344	YY232	Reverse primer	TCTAGGCCCTGGAGCTGTAA	20
Set3R345	YY233	Reverse primer	GGAACATCAGCTGCAAGACA	20
Set3R346	YY234	Reverse primer	GTTTTTCTAGGGGGCGAAAG	20
Set3R347	YY235	Reverse primer	GGGGTTTTCTCCTCTTTTGC	20
Set3R348	YY236	Reverse primer	CGCAACGAAACATCTCTTGA	20
Set3R349	YY238	Reverse primer	AAGGGAGGAGCTGAAGAAGG	20
Set3R350	YY239	Reverse primer	TGTCCTTCTTTTTCCCGTTG	20
Set3R351	YY240	Reverse primer	CGAGGCTTGTGTTCACTTCA	20
Set3R352	YY241	Reverse primer	GGATTAGCAGCCCATTTCAA	20
Set3R353	YY242	Reverse primer	GCGCACACACACACACATTA	20
Set3R354	YY243	Reverse primer	TCACTTTTGTGGAGCTGTGC	20
Set3R355	YY244	Reverse primer	GAGCAGGTGAGTTCCAGAGG	20
Set3R356	YY245	Reverse primer	ACACTCTGGTTCGGTTTTGG	20
Set3R357	YY246	Reverse primer	ACGGTGAAGCTGAGGAAGAA	20
Set3R358	YY247	Reverse primer	CATGGAATACTTGGGGGTTG	20
Set3R359	YY248	Reverse primer	TTGATTGTGGAACCAGACGA	20
Set3R360	YY249	Reverse primer	GATGAAAAAGGCGAAAGTGC	20
Set3R361	YY250	Reverse primer	CCCGAACCCTTAAAGGAGAG	20
Set3R362	YY251	Reverse primer	TTCGATCTTTTTCGGTTTGC	20
Set3R363	YY250	Reverse primer	AGAAGGCGAGGGAAGAAGAC	20
Set3R364	YY251	Reverse primer	GGAGGAATGTTGGGTTAGCA	20
Set3R365	YY252	Reverse primer	TCTGTCCCCAACAACACAAA	20
Set3R366	YY253	Reverse primer	ATGGACTTCCTGTGCTTGCT	20
Set3R367	YY254	Reverse primer	AAGCTTGTCTCCGACCTCAA	20
Set3R368	YY255	Reverse primer	GAATCCAGTCCTCTCGCAAC	20
Set3R369	YY256	Reverse primer	TGCCTTAGCCTTTGAATGGT	20
Set3R370	YY257	Reverse primer	AGATTGCCCGGACAGTACAC	20
Set3R371	YY258	Reverse primer	TGCAACTTCTTGCACCTTTG	20
Set3R372	YY259	Reverse primer	CCATGGCTTCCAAAACTGAT	20
Set3R373	YY260	Reverse primer	TTCACTGGTTGGTGATTGGA	20
Set3R374	YY261	Reverse primer	CCATGTAGCGTCTGGAGTGA	20
Set3R375	YY262	Reverse primer	GGGAAGAAACTGGGAAGGAG	20
Set3R376	YY263	Reverse primer	TGAGGATTGCGTTAGGTGTG	20
Set3R377	YY264	Reverse primer	TTCCCCAACTGGCTCAATAG	20
Set3R378	YY265	Reverse primer	CCTCGGATTCATTTTTCCAA	20
Set3R379	YY266	Reverse primer	AAAGAGGGGAGGGACTTTGA	20
Set3R380	YY267	Reverse primer	TCAAACGATTCATGTTGTGGA	21
Set3R381	YY268	Reverse primer	TCCGCTCTGTATCCACCTCT	20
Set3R382	YY269	Reverse primer	ATGGGTGGCTTGTTTAGCC	19
Set3R383	YY270	Reverse primer	TTAAACCTTGTGCGGTTGTG	20
Set3R384	YY271	Reverse primer	GCCAAAGATGCCTTAATTGC	20
Tagging primer set 1
Code	Primer name	Forward or reverse	Sequence 5' to 3'	Primer size
Set1T01	ME2ALK	Forward primer	GAGTCCAAACCGAGTGATGTCCG	23
Set1T02	SA7ALK	Forward primer	CGCAAGACCCACGAGTGATGTCCG	24
Set1T03	ME2ELONG	Forward primer	GAGTCCAAACCGACATCATGGAAG	24
Set1T04	SA7ELONG	Forward primer	CGCAAGACCCACGACATCATGGAAG	25
Set1T05	ME2FAD	Forward primer	GAGTCCAAACCGACGTCGCCACC	23
Set1T06	SA7FAD	Forward primer	CGCAAGACCCACACGTCGCCACC	23
Set1T07	ME2PRO	Forward primer	GAGTCCAAACCGTGAGTTTGGTC	23
Set1T08	SA7PRO	Forward primer	CGCAAGACCCACGTGAGTTTGGTC	24
Set1T09	ME2TT1	Forward primer	GAGTCCAAACCGCATTCAATCGCTA	25
Set1T10	SA7TT1	Forward primer	CGCAAGACCCACATTCAATCGCTA	24
Set1T11	ME2TTG1	Forward primer	GAGTCCAAACCGCTTAGAGTTTGA	24
Set1T12	SA7TTG1	Forward primer	CGCAAGACCCACTTAGAGTTTGA	23
Set1T13	ME2BG23	Forward primer	GAGTCCAAACCGAGAGTGCGTGG	23
Set1T14	SA7BG23	Forward primer	CGCAAGACCCACGAGAGTGCGTGG	24
Set1T15	ME2DC1	Forward primer	GAGTCCAAACCGTGGCTACTCAAG	24
Set1T16	SA7DC1	Forward primer	CGCAAGACCCACTGGCTACTCAAG	24
Set1T17	ME2EM1	Forward primer	GAGTCCAAACCGCTGCGTACGAAT	24
Set1T18	SA7EM1	Forward primer	CGCAAGACCCACTGCGTACGAAT	23
Set1T19	ME2FC1	Forward primer	GAGTCCAAACCGCAGGTAAGAACAA	25
Set1T20	SA7FC1	Forward primer	CGCAAGACCCACAGGTAAGAACAA	24
Set1T21	ME2GA3	Forward primer	GAGTCCAAACCGAACCATCTACAC	24
Set1T22	SA7GA3	Forward primer	CGCAAGACCCACAACCATCTACAC	24
Set1T23	ME2ODD3	Forward primer	GAGTCCAAACCGCTAAAACCAGGA	24
Set1T24	SA7ODD3	Forward primer	CGCAAGACCCACTAAAACCAGGA	23
Set1T25	ME2PM88	Forward primer	GAGTCCAAACCGCTCACCTCTCTCA	25
Set1T26	SA7PM88	Forward primer	CGCAAGACCCACTCACCTCTCTCA	24
Set1T27	ME2SA12	Forward primer	GAGTCCAAACCGTAATCCAACAACA	25
Set1T28	SA7SA12	Forward primer	CGCAAGACCCACGTAATCCAACAAC	25
Tagging primer set 2
Code	Primer name	Forward or reverse	Sequence 5' to 3'	Primer size
Set2T01	ME2F001	Forward primer	ATACAACCAGAGTCCAAACCG	21
Set2T02	ME2F002	Forward primer	ATACAAGCGGAGTCCAAACCG	21
Set2T03	ME2F003	Forward primer	ATACAAGCTGAGTCCAAACCG	21
Set2T04	ME2F004	Forward primer	ATACAAGGCGAGTCCAAACCG	21
Set2T05	ME2F005	Forward primer	ATACACAGAGAGTCCAAACCG	21
Set2T06	ME2F006	Forward primer	ATACACAGGGAGTCCAAACCG	21
Set2T07	ME2F007	Forward primer	ATACACATCGAGTCCAAACCG	21
Set2T08	ME2F008	Forward primer	ATACACGATGAGTCCAAACCG	21
Set2T09	ME2F009	Forward primer	ATACACTCCGAGTCCAAACCG	21
Set2T10	ME2F010	Forward primer	ATACAGAAGGAGTCCAAACCG	21
Set2T11	ME2F011	Forward primer	ATACAGCAAGAGTCCAAACCG	21
Set2T12	ME2F012	Forward primer	ATACAGCGTGAGTCCAAACCG	21
Set2T13	ME2F013	Forward primer	ATACAGGACGAGTCCAAACCG	21
Set2T14	ME2F014	Forward primer	ATACAGTCAGAGTCCAAACCG	21
Set2T15	ME2F015	Forward primer	ATACATCACGAGTCCAAACCG	21
Set2T16	ME2F016	Forward primer	ATACATCGGGAGTCCAAACCG	21
Set2T17	ME2F017	Forward primer	ATACATGCAGAGTCCAAACCG	21
Set2T18	ME2F018	Forward primer	ATACCAAGCGAGTCCAAACCG	21
Set2T19	ME2F019	Forward primer	ATACCACAGGAGTCCAAACCG	21
Set2T20	ME2F020	Forward primer	ATACCACCTGAGTCCAAACCG	21
Set2T21	ME2F021	Forward primer	ATACCACTAGAGTCCAAACCG	21
Set2T22	ME2F022	Forward primer	ATACCAGTCGAGTCCAAACCG	21
Set2T23	ME2F023	Forward primer	ATACCATCGGAGTCCAAACCG	21
Set2T24	ME2F024	Forward primer	ATACCCACAGAGTCCAAACCG	21
Set2T25	ME2F025	Forward primer	ATACCCGACGAGTCCAAACCG	21
Set2T26	ME2F026	Forward primer	ATACCCGATGAGTCCAAACCG	21
Set2T27	ME2F027	Forward primer	ATACCCTGAGAGTCCAAACCG	21
Set2T28	ME2F028	Forward primer	ATACCGTAGGAGTCCAAACCG	21
Set2T29	ME2F029	Forward primer	ATACCGTCAGAGTCCAAACCG	21
Set2T30	ME2F030	Forward primer	ATACCTACTGAGTCCAAACCG	21
Set2T31	ME2F031	Forward primer	ATACCTAGCGAGTCCAAACCG	21
Set2T32	ME2F032	Forward primer	ATACCTGAGGAGTCCAAACCG	21
Set2T33	ME2F033	Forward primer	ATACCTGCAGAGTCCAAACCG	21
Set2T34	ME2F034	Forward primer	ATACGAAATGAGTCCAAACCG	21
Set2T35	ME2F035	Forward primer	ATACGAACCGAGTCCAAACCG	21
Set2T36	ME2F036	Forward primer	ATACGACCGGAGTCCAAACCG	21
Set2T37	ME2F037	Forward primer	ATACGACTAGAGTCCAAACCG	21
Set2T38	ME2F038	Forward primer	ATACGAGGTGAGTCCAAACCG	21
Set2T39	ME2F039	Forward primer	ATACGATGGGAGTCCAAACCG	21
Set2T40	ME2F040	Forward primer	ATACGCACAGAGTCCAAACCG	21
Set2T41	ME2F041	Forward primer	ATACGCAGCGAGTCCAAACCG	21
Set2T42	ME2F042	Forward primer	ATACGCTCGGAGTCCAAACCG	21
Set2T43	ME2F043	Forward primer	ATACGGACCGAGTCCAAACCG	21
Set2T44	ME2F044	Forward primer	ATACGGAGTGAGTCCAAACCG	21
Set2T45	ME2F045	Forward primer	ATACGGCTAGAGTCCAAACCG	21
Set2T46	ME2F046	Forward primer	ATACGGGAGGAGTCCAAACCG	21
Set2T47	ME2F047	Forward primer	ATACGTCAAGAGTCCAAACCG	21
Set2T48	ME2F048	Forward primer	ATACGTCCGGAGTCCAAACCG	21
Set2T49	ME2F049	Forward primer	ATACGTGCCGAGTCCAAACCG	21
Set2T50	ME2F050	Forward primer	ATACTACAAGAGTCCAAACCG	21
Set2T51	ME2F051	Forward primer	ATACTACAGGAGTCCAAACCG	21
Set2T52	ME2F052	Forward primer	ATACTAGACGAGTCCAAACCG	21
Set2T53	ME2F053	Forward primer	ATACTCAGGGAGTCCAAACCG	21
Set2T54	ME2F054	Forward primer	ATACTCCGCGAGTCCAAACCG	21
Set2T55	ME2F055	Forward primer	ATACTGCCCGAGTCCAAACCG	21
Set2T56	ME2F056	Forward primer	ATAGAACAGGAGTCCAAACCG	21
Set2T57	ME2F057	Forward primer	ATAGAACCAGAGTCCAAACCG	21
Set2T58	ME2F058	Forward primer	ATAGAACCTGAGTCCAAACCG	21
Set2T59	ME2F059	Forward primer	ATAGAACGCGAGTCCAAACCG	21
Set2T60	ME2F060	Forward primer	ATAGACCATGAGTCCAAACCG	21
Set2T61	ME2F061	Forward primer	ATAGACCTAGAGTCCAAACCG	21
Set2T62	ME2F062	Forward primer	ATAGACCTGGAGTCCAAACCG	21
Set2T63	ME2F063	Forward primer	ATAGAGACAGAGTCCAAACCG	21
Set2T64	ME2F064	Forward primer	ATAGAGACGGAGTCCAAACCG	21
Set2T65	ME2F065	Forward primer	ATAGAGAGCGAGTCCAAACCG	21
Set2T66	ME2F066	Forward primer	ATAGAGAGTGAGTCCAAACCG	21
Set2T67	ME2F067	Forward primer	ATAGAGGTGGAGTCCAAACCG	21
Set2T68	ME2F068	Forward primer	ATAGATCAAGAGTCCAAACCG	21
Set2T69	ME2F069	Forward primer	ATAGATCCGGAGTCCAAACCG	21
Set2T70	ME2F070	Forward primer	ATAGATGCCGAGTCCAAACCG	21
Set2T71	ME2F071	Forward primer	ATAGCAACTGAGTCCAAACCG	21
Set2T72	ME2F072	Forward primer	ATAGCAATAGAGTCCAAACCG	21
Set2T73	ME2F073	Forward primer	ATAGCAATGGAGTCCAAACCG	21
Set2T74	ME2F074	Forward primer	ATAGCATAGGAGTCCAAACCG	21
Set2T75	ME2F075	Forward primer	ATAGCCAATGAGTCCAAACCG	21
Set2T76	ME2F076	Forward primer	ATAGCCACCGAGTCCAAACCG	21
Set2T77	ME2F077	Forward primer	ATAGCCCTAGAGTCCAAACCG	21
Set2T78	ME2F078	Forward primer	ATAGCCCTGGAGTCCAAACCG	21
Set2T79	ME2F079	Forward primer	ATAGCGACAGAGTCCAAACCG	21
Set2T80	ME2F080	Forward primer	ATAGCGAGGGAGTCCAAACCG	21
Set2T81	ME2F081	Forward primer	ATAGCGTACGAGTCCAAACCG	21
Set2T82	ME2F082	Forward primer	ATAGCTGCAGAGTCCAAACCG	21
Set2T83	ME2F083	Forward primer	ATAGCTGCCGAGTCCAAACCG	21
Set2T84	ME2F084	Forward primer	ATAGGAACGGAGTCCAAACCG	21
Set2T85	ME2F085	Forward primer	ATAGGAAGTGAGTCCAAACCG	21
Set2T86	ME2F086	Forward primer	ATAGGACGCGAGTCCAAACCG	21
Set2T87	ME2F087	Forward primer	ATAGGACTAGAGTCCAAACCG	21
Set2T88	ME2F088	Forward primer	ATAGGCAACGAGTCCAAACCG	21
Set2T89	ME2F089	Forward primer	ATAGGCACAGAGTCCAAACCG	21
Set2T90	ME2F090	Forward primer	ATAGGCACTGAGTCCAAACCG	21
Set2T91	ME2F091	Forward primer	ATAGGCAGGGAGTCCAAACCG	21
Set2T92	ME2F092	Forward primer	ATAGGCTGCGAGTCCAAACCG	21
Set2T93	ME2F093	Forward primer	ATAGGGACGGAGTCCAAACCG	21
Set2T94	ME2F094	Forward primer	ATAGGGCATGAGTCCAAACCG	21
Tagging primer set 3
Code	Primer name	Forward or reverse	Sequence 5' to 3'	Primer size
Set3T01	SA7R001	Forward primer	ATACAAGAGCGCAAGACCCAC	21
Set3T02	SA7R002	Forward primer	ATACAAGATCGCAAGACCCAC	21
Set3T03	SA7R003	Forward primer	ATACACACACGCAAGACCCAC	21
Set3T04	SA7R004	Forward primer	ATACACACGCGCAAGACCCAC	21
Set3T05	SA7R005	Forward primer	ATACACAGCCGCAAGACCCAC	21
Set3T06	SA7R006	Forward primer	ATACACCGTCGCAAGACCCAC	21
Set3T07	SA7R007	Forward primer	ATACACTACCGCAAGACCCAC	21
Set3T08	SA7R008	Forward primer	ATACACTGGCGCAAGACCCAC	21
Set3T09	SA7R009	Forward primer	ATACAGATACGCAAGACCCAC	21
Set3T10	SA7R010	Forward primer	ATACAGCCTCGCAAGACCCAC	21
Set3T11	SA7R011	Forward primer	ATACAGCTCCGCAAGACCCAC	21
Set3T12	SA7R012	Forward primer	ATACAGGTGCGCAAGACCCAC	21
Set3T13	SA7R013	Forward primer	ATACAGTAACGCAAGACCCAC	21
Set3T14	SA7R014	Forward primer	ATACATAGCCGCAAGACCCAC	21
Set3T15	SA7R015	Forward primer	ATACATGAACGCAAGACCCAC	21
Set3T16	SA7R016	Forward primer	ATACCAACCCGCAAGACCCAC	21
Set3T17	SA7R017	Forward primer	ATACCAATGCGCAAGACCCAC	21
Set3T18	SA7R018	Forward primer	ATACCACATCGCAAGACCCAC	21
Set3T19	SA7R019	Forward primer	ATACCACGACGCAAGACCCAC	21
Set3T20	SA7R020	Forward primer	ATACCATAGCGCAAGACCCAC	21
Set3T21	SA7R021	Forward primer	ATACCCAGTCGCAAGACCCAC	21
Set3T22	SA7R022	Forward primer	ATACCCATCCGCAAGACCCAC	21
Set3T23	SA7R023	Forward primer	ATACCCTCACGCAAGACCCAC	21
Set3T24	SA7R024	Forward primer	ATACCGAGCCGCAAGACCCAC	21
Set3T25	SA7R025	Forward primer	ATACCGCTGCGCAAGACCCAC	21
Set3T26	SA7R026	Forward primer	ATACCGTAACGCAAGACCCAC	21
Set3T27	SA7R027	Forward primer	ATACCTAATCGCAAGACCCAC	21
Set3T28	SA7R028	Forward primer	ATACCTACCCGCAAGACCCAC	21
Set3T29	SA7R029	Forward primer	ATACCTCGGCGCAAGACCCAC	21
Set3T30	SA7R030	Forward primer	ATACCTGAACGCAAGACCCAC	21
Set3T31	SA7R031	Forward primer	ATACCTGGTCGCAAGACCCAC	21
Set3T32	SA7R032	Forward primer	ATACGAAACCGCAAGACCCAC	21
Set3T33	SA7R033	Forward primer	ATACGACAGCGCAAGACCCAC	21
Set3T34	SA7R034	Forward primer	ATACGACGACGCAAGACCCAC	21
Set3T35	SA7R035	Forward primer	ATACGAGCTCGCAAGACCCAC	21
Set3T36	SA7R036	Forward primer	ATACGCACCCGCAAGACCCAC	21
Set3T37	SA7R037	Forward primer	ATACGCTAACGCAAGACCCAC	21
Set3T38	SA7R038	Forward primer	ATACGCTAGCGCAAGACCCAC	21
Set3T39	SA7R039	Forward primer	ATACGGAACCGCAAGACCCAC	21
Set3T40	SA7R040	Forward primer	ATACGGACTCGCAAGACCCAC	21
Set3T41	SA7R041	Forward primer	ATACGGCGACGCAAGACCCAC	21
Set3T42	SA7R042	Forward primer	ATACGGCTGCGCAAGACCCAC	21
Set3T43	SA7R043	Forward primer	ATACGTAGACGCAAGACCCAC	21
Set3T44	SA7R044	Forward primer	ATACGTCAGCGCAAGACCCAC	21
Set3T45	SA7R045	Forward primer	ATACGTGACCGCAAGACCCAC	21
Set3T46	SA7R046	Forward primer	ATACTAAGACGCAAGACCCAC	21
Set3T47	SA7R047	Forward primer	ATACTAAGGCGCAAGACCCAC	21
Set3T48	SA7R048	Forward primer	ATACTCACGCGCAAGACCCAC	21
Set3T49	SA7R049	Forward primer	ATACTGAGACGCAAGACCCAC	21
Set3T50	SA7R050	Forward primer	ATACTGCACCGCAAGACCCAC	21
Set3T51	SA7R051	Forward primer	ATAGAAATGCGCAAGACCCAC	21
Set3T52	SA7R052	Forward primer	ATAGAACAACGCAAGACCCAC	21
Set3T53	SA7R053	Forward primer	ATAGAACATCGCAAGACCCAC	21
Set3T54	SA7R054	Forward primer	ATAGACAGTCGCAAGACCCAC	21
Set3T55	SA7R055	Forward primer	ATAGACCAGCGCAAGACCCAC	21
Set3T56	SA7R056	Forward primer	ATAGACCGACGCAAGACCCAC	21
Set3T57	SA7R057	Forward primer	ATAGAGAAGCGCAAGACCCAC	21
Set3T58	SA7R058	Forward primer	ATAGAGACCCGCAAGACCCAC	21
Set3T59	SA7R059	Forward primer	ATAGAGACTCGCAAGACCCAC	21
Set3T60	SA7R060	Forward primer	ATAGAGGAACGCAAGACCCAC	21
Set3T61	SA7R061	Forward primer	ATAGATAGACGCAAGACCCAC	21
Set3T62	SA7R062	Forward primer	ATAGATCAGCGCAAGACCCAC	21
Set3T63	SA7R063	Forward primer	ATAGATGACCGCAAGACCCAC	21
Set3T64	SA7R064	Forward primer	ATAGCAAATCGCAAGACCCAC	21
Set3T65	SA7R065	Forward primer	ATAGCAAGACGCAAGACCCAC	21
Set3T66	SA7R066	Forward primer	ATAGCAAGGCGCAAGACCCAC	21
Set3T67	SA7R067	Forward primer	ATAGCACGCCGCAAGACCCAC	21
Set3T68	SA7R068	Forward primer	ATAGAGTCGCGCAAGACCCAC	21
Set3T69	SA7R069	Forward primer	ATAGAGTGACGCAAGACCCAC	21
Set3T70	SA7R070	Forward primer	ATAGATAACCGCAAGACCCAC	21
Set3T71	SA7R071	Forward primer	ATAGCAGAGCGCAAGACCCAC	21
Set3T72	SA7R072	Forward primer	ATAGCAGCACGCAAGACCCAC	21
Set3T73	SA7R073	Forward primer	ATAGCAGGTCGCAAGACCCAC	21
Set3T74	SA7R074	Forward primer	ATAGCAGTGCGCAAGACCCAC	21
Set3T75	SA7R075	Forward primer	ATAGCCAACCGCAAGACCCAC	21
Set3T76	SA7R076	Forward primer	ATAGCCCAACGCAAGACCCAC	21
Set3T77	SA7R077	Forward primer	ATAGCCCAGCGCAAGACCCAC	21
Set3T78	SA7R078	Forward primer	ATAGCCGCTCGCAAGACCCAC	21
Set3T79	SA7R079	Forward primer	ATAGCCTGACGCAAGACCCAC	21
Set3T80	SA7R080	Forward primer	ATAGCGACGCGCAAGACCCAC	21
Set3T81	SA7R081	Forward primer	ATAGCGGTCCGCAAGACCCAC	21
Set3T82	SA7R082	Forward primer	ATAGCGTAACGCAAGACCCAC	21
Set3T83	SA7R083	Forward primer	ATAGCTAAGCGCAAGACCCAC	21
Set3T84	SA7R084	Forward primer	ATAGCTGAACGCAAGACCCAC	21
Set3T85	SA7R085	Forward primer	ATAGCTGACCGCAAGACCCAC	21
Set3T86	SA7R086	Forward primer	ATAGGAAAGCGCAAGACCCAC	21
Set3T87	SA7R087	Forward primer	ATAGGAACTCGCAAGACCCAC	21
Set3T88	SA7R088	Forward primer	ATAGGACGACGCAAGACCCAC	21
Set3T89	SA7R089	Forward primer	ATAGGATGCCGCAAGACCCAC	21
Set3T90	SA7R090	Forward primer	ATAGGCAATCGCAAGACCCAC	21
Set3T91	SA7R091	Forward primer	ATAGGCACGCGCAAGACCCAC	21
Set3T92	SA7R092	Forward primer	ATAGGCTAACGCAAGACCCAC	21
Set3T93	SA7R093	Forward primer	ATAGGCTCCCGCAAGACCCAC	21
Set3T94	SA7R094	Forward primer	ATAGGGAAGCGCAAGACCCAC	21
Other SRAP primers
	Primer name	Forward or reverse	Sequence 5' to 3'	Primer size
	ME2	Forward primer	TGAGTCCAAACCGGAGC	17
