# Supplementary material for: Integration of Solexa sequences on an ultradense genetic map in Brassica rapa L
Source: BMC Genomics. 2011 May 19;12:249. doi: 10.1186/1471-2164-12-249 (PMC3125265; doi:10.1186/1471-2164-12-249)
Supplement: Additional file 3 — Locus specific primers, their original Solexa sequences, matched SRAP markers and bin position on the genetic map of B. rapa. [file 1471-2164-12-249-S3.XLS]

## Sheet: Sheet1
Additional file 3 Locus specific primers, their original Solexa sequences, matched SRAP markers and bin position on the genetic map of B. rapa
Code	SRAP forward primer	SRAP reverse primer	Locus specific primer name	Locus Specific primer sequence	Solexa code	Solexa sequence	Solexa code	Solexa sequence	Solexa sequence count	Locus specific PCR result*	Corresponding SRAP markers	Map position
a001	ALK	CE26	lw001	TCAAAGTTACAGAGAAACC	@3_GdrPaiictN1/2	GNGTCCAAACCGAGTGATGTCCGTGCTATGTATGTCGCCATTCA	@3_GdrPaiictN1/1	TAACCAAAGCAACTGATGAAATCAAAGTTACAGAGAAACCAAAC	34	159	ALKCE26-159	R09b48
a002	ALK	CE26	lw392	CATAGCAGTACGTCATTGA	@7_1BO7BiictN1/1	GAGTCCAAACCGAGTGATGTCCGTCGACTAATATTCAAAAGCAA	@7_1BO7BiictN1/2	NANCCAAAGCAACNGANGAAACATAGCAGTACGTCATTGATCGT	1	nb
a003	ALK	CE26	lw393	GAGACATAGTTTTAGTGCT	@5_eQv1EiictN1/1	GAGTCCAAACCGAGTGATGTCCGTAGTTTTTTAGATATGACAGC	@5_eQv1EiictN1/2	NANCCAAAGCAACTGATGAAAGAGACATAGTTTTAGTGCTCAGC	1	nb
a004	ALK	FC9	lw077	GGGAGACTCTCGAGTC	@1_2y0nOiictN1/1	CGCAAGACCCACGAGTGATGTCCGTGAAGGAGGACTCGACTATG	@1_2y0nOiictN1/2	NATCTTCCTCAGGTTCAGAAGATGGACNGGGAGACTCTCGAGTC	479	179	ALKFC9-179	R02b17
a005	ALK	FC9	lw394	AGTCGGCTGTGATGAGGTG	@5_cvq7ciictN1/1	GAGTCCAAACCGAGTGATGTCCGTACTTCTCTTGCGTGTATATT	@5_cvq7ciictN1/2	NATCTTCCTCAGGTTCAGAAGTCGGCTGTGATGAGGTGGCTGGG	1	nb
a006	ALK	FE6	lw078	TATCTTGTCCCGACAAATC	@5_BnV2ciictN1/2	NGAAAGACCCACGAGTGATGTCCGTATCTAAGATTTTGCAAGAA	@5_BnV2ciictN1/1	CTCCAACACAACCTCATAACTATCTTGTCCCGACAAATCCAGGT	12	200	ALKFE6-200	R02b43
a007	ALK	FE6	lw395	ACGTTTCCTCACAGAAGCT	@5_HNseciictN1/1	GAGTCCAAACCGAGTGATGTCCGTGGTGTGAATGAAGACAATCT	@5_HNseciictN1/2	NTNCAACACAACCTCATAATACGTTTCCTCACAGAAGCTACAAT	1	nb
a008	ALK	FE6	lw396	CTTTTATCAATCTAAACATA	@1_ZpOKLiictN1/1	GAGTCCAAACCGAGTGATGTCCGTTGGTCAGCTGAGGAGTGAGA	@1_ZpOKLiictN1/2	CTNCAACACAACCTCATAATCTTTTATCAATCTAAACATATATA	1	nb
a009	ALK	FE6	lw397	TTAATCCATCATACATAAA	@7_wk8kMiictN1/1	GAGTCCAAACCGAGTGATGTCCGTGCTATGTATGTCGCCATTCA	@7_wk8kMiictN1/2	NTNCAACACAACCTCATNATTTAATCCATCATACATAAAACAAT	1	nb
a010	ALK	FE8	lw002	AGGTCTAGGCGATGAAACT	@7_HzdYGiictN1/1	GAGTCCAAACCGAGTGATGTCCGTAACCTGGAAAAGAGGGAAAA	@7_HzdYGiictN1/2	AGNTCTAGGCGATGAAAATAGGTCTAGGCGATGAAACTAGGTCT	8	112	ALKFE8-112	R01b28
a011	ALK	FE8	lw398	TATCAAATACTTTATCCCA	@1_qXdIPiictN1/2	NGAAAGACCCACGAGTGATGTCCGTATGGTGCAAGTGTTTTCTC	@1_qXdIPiictN1/1	AGGTCTAGGCGATGAAACTTATCAAATACTTTATCCCAAACCTT	1	nb
a012	ALK	FE8	lw399	TCCCATGCGTGGAGTGAAG	@7_ajFOSiictN1/2	GAGTCCAAACCGAGTGATGTCCGTATGGTGCAAGTGTTTTCTCG	@7_ajFOSiictN1/1	AGGTCTAGGCGATGAAACCTCCCATGCGTGGAGTGAAGCAGAAC	1	nb
a013	ALK	PM29	lw079	AGGGGTTGCATTTATAGGA	@5_JLZ6FiictN1/2	NGNAAGACCCACGAGTGATGTCCGTAAGCAATTTCCTATAAATG	@5_JLZ6FiictN1/1	GATGAGAAACTGAACGAGGAGGGGTTGCATTTATAGGAAATTGC	9	nb
a014	ALK	PM29	lw400	AAAGAAGCCAAATCCAGA	@1_fs2wNiictN1/1	CGCAAGACCCACGAGTGATGTCCGTTCAATGGGTTAACCGTACC	@1_fs2wNiictN1/2	NANGAGAAACTGAACGAGGAAAGAAGCCAAATCCAGANAGTTAC	1	nb
a015	ALK	PM29	lw401	GAGAGAAGTGGGTCCTCAA	@7_q9BYRiictN1/2	GCCAAACCGAGTGATGTCCGTTAATGTTTCCTCGCTGTAATTGA	@7_q9BYRiictN1/1	GATGAGAAACTGAACGAGGGAGAGAAGTGGGTCCTCAAAGTTAT	1	nb
a016	ALK	PM29	lw402	TCTTCGGAAATTAGTCGGC	@3_gJjhFiictN1/1	GAGTCCAAACCGAGTGATGTCCGTGGATATGCTCCTGCTTGATT	@3_gJjhFiictN1/2	NANGAGAAACTGAACGAGGTCTTCGGAAATTAGTCGGCCGCTTA	1	nm
a017	ALK	PM51	lw403	AACCATTCCCTCATCAACT	@7_xLXHTiictN1/1	GCAAGACCCACGAGTGATGTCCGTGAATGGAGCGAGGGTTGTTT	@7_xLXHTiictN1/2	ATGTACCCTTGTGTTTCCTTAACCATTCCCTCATCAACTCCCAA	1	nb
a018	ALK	PM51	lw404	CTCACTAACATTGCCTTCT	@5_BAFCQiictN1/1	GAGTCCAAACCGAGTGATGTCCGTGGAAGAAAGGCAACGGAATG	@5_BAFCQiictN1/2	NTGTACCCTTGTGTTTAAGACTCACTAACATTGCCTTCTTGATC	1	nm
a019	ALK	PM53	lw003	ATGAGGAGCATCTCTAGA	@3_1ot2PiictN1/2	NAGTCCAAACCGAGTGATGTCCGTGCGGAAGGGAGAGCATACGA	@3_1ot2PiictN1/1	TGGTACTTAGCTGTTCATCAATGAGGAGCATCTCTAGACCAATA	13	332	ALKPM53-332	R04b04
a020	ALK	PM60	lw405	AGTTGAGTTGATTATATTG	@1_rvKXGiictN1/1	GCAAGACCCACGAGTGATGTCCGTGAAGGAGGACTCGACTATGT	@1_rvKXGiictN1/2	AGAAGGGTGGTGATTGTTGAGTTGAGTTGATTATATTGGTATGG	1	nm
a021	ALK	PM60	lw406	GCACCTCCTCCTCCCAT	@5_JpczOiictN1/1	GAGTCCAAACCGAGTGATGTCCGTAGCTCGACGATGGTAAATGA	@5_JpczOiictN1/2	NGAAGGGTGGTGATTGTTGGCACCTCCTCCTCCCATGGGGCTCT	1	np165
a022	ALK	PM60	lw407	GCTGCAATACAGGAACACA	@5_ckylbiictN1/2	NACTCCAAACCGAGTGATGTCCGTGGATATGCTCCTGCTTGATT	@5_ckylbiictN1/1	AGAAGGGTGGTGATTGTTGGCTGCAATACAGGAACACAGTGAAA	60	197	ALKPM60-197	R08b27
a023	BG23	BG34	lw408	CTATAACCAACAAGCATCA	@1_fodMRiictN1/2	GAGGTCCAAACCGAGAGTGCGTGGTATCCTTGTGGTGAAAATGG	@1_fodMRiictN1/1	ATTCCGAGGAGCAACTACTCTATAACCAACAAGCATCAAAGCCA	79	np164
a024	BG23	BG34	lw409	GATTAAAGAAAAAGTATTG	@5_vkpVCiictN1/1	GTCCCAACCGCGAGTGCGTGGTCAGGCTAACGTTGCTCAAGCCA	@5_vkpVCiictN1/2	NTNCCGAGGAGCAACTANTGATTAAAGAAAAAGTATTGGAGCTT	1	nm
a025	BG23	BG34	lw410	TTATAACCAACAAGCATCA	@5_heq1CiictN1/1	CGCAAGACCCACGAGAGTGCGTGGTATCCTTGTGGTGAAAATGG	@5_heq1CiictN1/2	NTNCCGAGGAGCAACTACTTTATAACCAACAAGCATCAAAGCCA	22	np164
a026	BG23	BG62	lw004	CCGGAAAACTCCTCACCAA	@5_EDWVEiictN1/2	NGNCCAAACCGAGAGTGNGTGGTCGAGTGTGGATGACTGCTCTC	@5_EDWVEiictN1/1	GATGGATCTAACTACGACGCCGGAAAACTCCTCACCAACCCGAA	22	127	BG23BG62-127	R10b37
a027	BG23	BG62	lw411	GAGCTGTAAAAGCCTCC	@1_X2C9SiictN1/1	GAGTCCAAACCGAGAGTGCGTGGAGATTAGAGAAGTAACGGGTA	@1_X2C9SiictN1/2	GATGGATCTAACGACGACGGAGCTGTAAAAGCCTCCCCTACCCG	1	nb
a028	BG23	BG62	lw412	GTGATGGAGCTCTTTACCA	@3_tWd5LiictN1/2	NGNAAGACCCACGAGAGNGNGTGGTCGTGATTGCGGATTTCTTG	@3_tWd5LiictN1/1	GATGGATCTAACGACGACGGTGATGGAGCTCTTTACCAAACCGA	1	nb
a029	BG23	BG62	lw413	TTTTGTGTGCAAATTTACT	@7_UFBtJiictN1/1	GAGTCCAAACCGAGAGTGCGTGGAGTTGAATGATGGTTTGTTCT	@7_UFBtJiictN1/2	NANGGATCTAACGACGANGTTTTGTGTGCAAATTTACTGTACAA	1	nb
a030	BG23	BG80	lw414	ACACTACTGTCTAGCCTGA	@3_3wROaiictN1/1	CAAGACCCACGAGAGTGCGTGGGATTAGCCAATTAAGGCTTCCC	@3_3wROaiictN1/2	AAAAGGTGCATAAATCGGAAAACACTACTGTCTAGCCTGAAAAC	18	nb
a031	BG23	BG80	lw415	ATACGAAGTTAGGTGTCTT	@5_bvC6aiictN1/2	NGCCCAAACCGAGAGTGCGTGGAGAATCCTGACCTGGTTCAGAA	@5_bvC6aiictN1/1	AAAAGGTGCATAAATCGGAAAATACGAAGTTAGGTGTCTTTTGT	10	nm
a032	BG23	BG80	lw416	CACTACTGTCTAGCCTGAA	@5_53gzQiictN1/1	GAGTCCAAACCGAGAGTGCGTGGGATTAGCCAATTAAGGCTTCC	@5_53gzQiictN1/2	AAAAGGTGCATAAATCGGAAACACTACTGTCTAGCCTGAAAACA	10	nb
a033	BG23	FD4	lw011	CTGAAGGCGCGAGG	@7_LJlbPiictN1/2	NTACAAACCGAGAGTGCGTGGGGAAGATGGCTGGATTTGTTGGA	@7_LJlbPiictN1/1	ATGGGTGCAGGTGGAAGAATCTGAAGGCGCGAGGGATGCAAGGT	5	nb
a034	BG23	FD4	lw417	AAAAAACGCAATGTTATGC	@3_NNdAOiictN1/1	GAGTCCAAACCGAGAGTGCGTGGCGTCGTTTTTCAGGAACAGAT	@3_NNdAOiictN1/2	NTNGGTGCAGGTGGAANAATAAAAAACGCAATGTTATGCAGAAG	1	nm
a035	BG23	FD4	lw418	GACCCGTTTTCAATCCCAA	@7_8l0BOiictN1/1	CGCAAGACCCACGCGAGTGCGTGGGATTCAAGCACGAAGGCCCA	@7_8l0BOiictN1/2	NTNGGTGCAGGTGGAAGAATGACCCGTTTTCAATCCCAACGTAA	1	264	BG23FD4-264	R01b14
a036	BG23	FD4	lw419	GGTGACACAAGAGGCTG	@1_4bWOHiictN1/2	NGTAAGACCCACGAGAGTGCGTGGTGTGTAGTATCCAGTCTGTT	@1_4bWOHiictN1/1	ATGGGTGCAGGTGGAAGAATGGTGACACAAGAGGCTGCGGAAAG	1	nm
a037	BG23	FD5	lw012	CGTTTGATACGGCACTA	@7_AzzdYiictN1/1	GAGTCCAAACCGAGAGTGCGTGGGTATGTGCGCCAGCAGATGAT	@7_AzzdYiictN1/2	NTTGGGGACAAACACTTCGTCGTTTGATACGGCACTAAATCCAC	24	nb
a038	BG23	FD5	lw420	GCATAAATCGGAAAGAAGA	@1_b4sCbiictN1/1	GAGTCCAAACCGAGAGTGCGTGGAGAACCCTGACCTGGTTAAGA	@1_b4sCbiictN1/2	NTTGGGGACAAACACTTCNTGCATAAATCGGAAAGAAGAGAAAG	3	np370
a039	BG23	FD5	lw421	TGAATCCACGCACTCTCCT	@7_Mr5OYiictN1/1	GAGTCCAAACCGAGAGTGCGTGGATTCAACGAGTTCACACCTTG	@7_Mr5OYiictN1/2	ATTGGGGACAAACACTTCGTTGAATCCACGCACTCTCCTTGAAT	1	nb
a040	BG23	FE23	lw013	TGCCAGTGAAGAAAACATC	@1_Dyx0TiictN1/1	GAGTCCAAACCGAGAGTGCGTGGAAGCAATTTTCTGCAGATCCA	@1_Dyx0TiictN1/2	GACGACTCTGTCCGTGTTGATGCCAGTGAAGAAAACATCCAGAT	10	nb
a041	BG23	FE23	lw422	ACTTTCTCGGCCTGAGGTG	@7_bk5TGiictN1/1	GAGTCCAAACCGAGAGTGCGTGGTATGAGGTGTGAACCATTGGT	@7_bk5TGiictN1/2	NAAGACTCTGTCCGTGTTGAACTTTCTCGGCCTGAGGTGTGGGT	2	nb
a042	BG23	FE23	lw423	CTACTCTGAGTCATTCACG	@7_2VNTSiictN1/1	GCAAGACCCACGAGAGTGCGTGGGATTCAAGCACGAAGGCCCAT	@7_2VNTSiictN1/2	GACGACTCTGTCCATGATGTCTACTCTGAGTCATTCACGCTCCT	1	nm
a043	BG23	FE23	lw424	GCATGGCTACAGATTCTT	@5_h56obiictN1/1	GAGTCCAAACCGAGAGTGCGTGGTATGTTTCCACAGTTGTGCTT	@5_h56obiictN1/2	NACGACTCTGTCCGTGTTAAGCATGGCTACAGATTCTTTAAAGC	1	nb
a044	BG23	FE45	lw014	AACCACGCACTCTCCTT	@7_pBhCbiictN1/2	NANTCCAAACCGAGAGTGNGTGGATTCAATGAGCAGAAAGCAGG	@7_pBhCbiictN1/1	CACCTGCTTTCTGCTCATTGAACCACGCACTCTCCTTGAATACC	24	nb
a045	BG23	FE45	lw425	AATCCACGCACTCTCCTTG	@1_GSGYbiictN1/1	GTCCAAACCGAGAGTGCGTGGATTCAATGAGCAGAAAGCAGGTG	@1_GSGYbiictN1/2	NCCCACCTGCTTTCTNCTCATTGAATCCACGCACTCTCCTTGAA	22	np258
a046	BG23	FE45	lw426	CACCTGCTTTCTGCTCACC	@7_ZIexDiictN1/1	GAGTCCAAACCGAGAGTGAGTGGTATAAGTGTGGATCAAACGGA	@7_ZIexDiictN1/2	NCNCACCTGCTTTCTGATCATTGCACCTGCTTTCTGCTCACCTG	1	nm
a047	BG23	ODD4	lw005	TCATTACCTGCTTGGCCAA	@3_5FpTUiictN1/2	GAGTCCAAACCTAGAGTGAGTGGTGTGGTGCAGGGTAAAACATT	@3_5FpTUiictN1/1	ATGGTAGCGTCTGAGGATCATTACCTGCTTGGCCAATTCTCTGG	28	186	BG23ODD4-186	R02b46
a048	BG23	ODD4	lw427	GCATGGCGTTGTAGAG	@5_rSSNLiictN1/1	GTCCAAACCGAGAGTGCGTGGCATTCAATGAGCAGAAAGCAGGT	@5_rSSNLiictN1/2	AGNGTAGCGTCTGAGGAAAGCTCGCGGGCATGGCGTTGTAGAGG	1	np93
a049	BG23	ODD4	lw428	ACATCATAATAACCCCC	@5_pzGsTiictN1/1	CGCAAGACCCACGAGAGTGCGTGGTATCCTTGTGGTGAAAATGG	@5_pzGsTiictN1/2	NGGGTAGCGTCTGAGGAACATCATAATAACCCCCACGCCTCCGA	1	262	BG23ODD4-262	R02b29
a050	BG23	ODD4	lw429	TATTTCCCCGGGATTTTCC	@3_f7SEXiictN1/1	GAGTCCAAACCGAGAGTGCGTGGTGTTATTAGCAGAAAGATTGC	@3_f7SEXiictN1/2	AGGGTAGCGTCTTCGTCTATTTCCCCGGGATTTTCCTCCCGTAA	1	nb
a051	BG23	PM1	lw430	AAAGAGGCTGCGGAGAG	@3_PvYMBiictN1/1	GAGTCCAAACCGAGAGTGTGTGGTGTGTTGGAGTCTGTCTCTAA	@3_PvYMBiictN1/2	NANAGGTTGACTGNTGANAAAAGAGGCTGCGGAGAGGCTTCTTG	1	np187
a052	BG23	PM1	lw431	ACGGAACAGCTGAACAAAG	@7_HmZmEiictN1/2	NGNAAGACCCACGAGAGTGCGTGGAGTGATGCAGCGATGCGGTG	@7_HmZmEiictN1/1	AATAGGTTGACTGGTGACAACGGAACAGCTGAACAAAGAACCAA	8	216	BG23PM1-216	R10b06
a053	BG23	PM1	lw432	ATACCTGGAGATATCAGAC	@3_BvzbTiictN1/1	CAAGACCCACGAGAGTGCGTGGTATCAAGAACTAAAAACATTCC	@3_BvzbTiictN1/2	AATAGGTTGACTGGTGAAAATACCTGGAGATATCAGACGTGTCA	1	nb
a054	BG23	PM102	lw006	TATTTATCCACTCTCTGAC	@3_by8nEiictN1/2	NCNAAACCGAGAGTGCGTGGGTTTATTAAAGAGTTGAAGCATTC	@3_by8nEiictN1/1	TATTACCAAACTATGTACCTATTATTTATCCACTCTCTGACCAC	10	np107
a055	BG23	PM102	lw080	CAAGAACATCATGAATCAT	@3_4ImmSiictN1/2	AGAAAGACCCACGAGAGTGAGTGGTGAAGCTATGAGGTTTCGTG	@3_4ImmSiictN1/1	TATTACCAAACTATGTACCTATCAAGAACATCATGAATCATCTT	16	166	BG23PM102-166	R05b23
a056	BG23	PM102	lw433	CAGACGATAACACTTCGAC	@3_U2goTiictN1/1	GAGTCCAAACCGAGAGTGCGTGGATTCAATGAGCAGAAAGCAGG	@3_U2goTiictN1/2	NATTACCAAACTATGTACCTATCAGACGATAACACTTCGACAAA	1	np165
a057	BG23	PM102	lw434	GCACGAAGCATAGCT	@1_x2J9MiictN1/1	GGAGTCCAAACCGAGAGTGCGTGGTCTGGTGTTTGCGCCAGTGA	@1_x2J9MiictN1/2	NANTACCAAACTATGTACATATGTATATCGCACGAAGCATAGCT	1	325	BG23PM102-325	R01b15
a058	BG23	PM104	lw435	ACAACGACAAGAAAGAAAG	@5_5dGgYiictN1/2	NAGTCCAAACCGAGAGTGCGTGGCAGCGTGGGATGAGGGGGAGG	@5_5dGgYiictN1/1	AGCATAAGAACTAACCCAACACAACGACAAGAAAGAAAGATAGT	5	241	BG23PM104-241	R05b46
a059	BG23	PM104	lw436	CATTAACTACCTAACTCAA	@1_lK0KNiictN1/1	GGAGTCCAAACCGAGAGTGCGTGGTGTGATCCTGATCAGGATTG	@1_lK0KNiictN1/2	NGNATAAGAACTAACCCAANCATTAACTACCTAACTCAACATTA	1	156	BG23PM104-156	R07b09
a060	BG23	PM104	lw437	TTTATAGACTTCTCACTCA	@5_VsxYPiictN1/2	NAAGACCCACGAGAGTGCGTGGTGAAGCTATGAGGTTTCGTGGG	@5_VsxYPiictN1/1	AGCATAAGAACTAACCCAACTTTATAGACTTCTCACTCAGTAAC	1	nm
a061	BG23	PM114	lw438	AATATTACTTCGGTCTTCC	@1_B52fJiictN1/1	GAGTCCAAACCGAGAGTGCGTGGGTAAGCAAAACGGTTTTATGG	@1_B52fJiictN1/2	ATGGCGTCTTCGATTCTTAAATATTACTTCGGTCTTCCCCTCCT	27	np125
a062	BG23	PM114	lw439	GCCCATCCTGGCTGGTT	@7_xcUNLiictN1/1	AAGGACCCACGAGAGTGCGTGGAAGCAATTTTCTGCAGATCCAT	@7_xcUNLiictN1/2	ATNGCGTCTTCGCTTCTGAGCCCATCCTGGCTGGTTTTGCTACC	1	nb
a063	BG23	PM114	lw440	GCTGTGTAAAAGGACCGTA	@3_uW2DOiictN1/1	CGCAAGACCCACGAGAGTGCGTGGTGTGTATCGATGGGTTCAGA	@3_uW2DOiictN1/2	NTNGCGTCTTCGCTTCTGAGCTGTGTAAAAGGACCGTACATGAT	1	np300
a064	BG23	PM117	lw007	GTGTGTGTCAGACATGTCT	@3_6P8vYiictN1/2	GAGTCCAAACCGAGAGTGCGTGGAGATTCAGAGTTACATTGCCC	@3_6P8vYiictN1/1	GTCAGCAAGTTTCACGGTTGTGTGTGTCAGACATGTCTGATGTC	44	238	BG23PM117-238	R03b06
a065	BG23	PM117	lw441	AGCAAAACGACGCTCGAAC	@7_QRIhDiictN1/1	GAGTCCAAACCGAGAGTGCGTGGCGTCGTTTTTCAGGAACAGAT	@7_QRIhDiictN1/2	NTNAGCAAGTTTCACGGTTAGCAAAACGACGCTCGAACCGTGCT	1	nm
a066	BG23	PM117	lw442	CACAGTTCTTTATCACAAC	@3_ZOwOWiictN1/1	GAGTCCAAACCGAGAGTGCGTGGGGATAGTGGTAGGGGAGTCAA	@3_ZOwOWiictN1/2	GTCAGCAAGTTTCACGGTTCACAGTTCTTTATCACAACCGTCAC	1	nm
a067	BG23	PM117	lw443	GACTAATCGAAAAGAACAC	@1_27vjMiictN1/2	NANTCCAAACCGAGAGNNCGTGGTTCAATGAGCAGAAAGCAGGT	@1_27vjMiictN1/1	GTCCGCAAGTTTCACGGTTGACTAATCGAAAAGAACACTCCGGT	1	nm
a068	BG23	PM52	lw008	CCAGAGTAAATGAATATGA	@7_IFsoRiictN1/2	GGTCCAAACCGAGAGTGCGTGGGAGATAGGCTCATCCTAGTTTC	@7_IFsoRiictN1/1	GCACAGCAATCTTACACATACCAGAGTAAATGAATATGAGCTAA	7	275	BG23PM52-275	R06b29
a069	BG23	PM52	lw081	GAGCAATTTTAGGCAATTT	@7_cToxHiictN1/1	AAGACCCACGAGAGTGCGTGGGCTACGAGAGCTGTCGGCGAGAT	@7_cToxHiictN1/2	NCACAGCAATCTTACACATAGAGCAATTTTAGGCAATTTCCGTT	6	np206
a070	BG23	PM52	lw444	ACAGAGTAAATGAATATGA	@7_n3ECSiictN1/1	GAGTCCAAACCGAGAGGGCGGGGGAGAAGAAGAAAGGGAAAGAG	@7_n3ECSiictN1/2	GGCACATCAATCTTAAACATAACAGAGTAAATGAATATGAGCTA	1	275		as lw008
a071	BG23	PM52	lw445	CACAACCATGAGATCC	@1_3mTjKiictN1/1	GTCCAAACCGAGAGTGCGTGGATATTGTTGATGTGGTCGGAGGA	@1_3mTjKiictN1/2	NCACAGCAATCTTACACATACACAACCATGAGATCCCCGTCCAC	1	375	BG23PM52-375	R06b27
a072	BG23	PM52	lw446	CCCAGACGGAAACTAAGTT	@5_TzcQWiictN1/2	AGCAAGACCCACGAGAGTGCGTGGGAACTTAGTTTCCGTCTGGG	@5_TzcQWiictN1/1	GCACAGCAATCTTACACATACCCAGACGGAAACTAAGTTCCCAC	1	nb
a073	BG23	PM53	lw447	AAAAGTCAAAGGTAATACC	@1_eu8HXiictN1/1	GAGTCCAAACCGAGAGTGCGTGGCAGAGTCGATGAAAGGGGGGG	@1_eu8HXiictN1/2	TGGTACTTAGCTGTTCATCAAAAAGTCAAAGGTAATACCTTGTT	1	156	BG23PM53-156	R05b26
a074	BG23	PM53	lw448	AGAACGCCAAAGCACTTGG	@3_hkOfFiictN1/1	GAGTCCAAACCGAGAGTGCGTGGGTTTAGGGTGGCATGCTCCCC	@3_hkOfFiictN1/2	NGNGTACTTAGCTGTTCATCAAGAACGCCAAAGCACTTGGTCCG	1	nb
a075	BG23	PM53	lw449	TATAGCAGTAGCACGAGAT	@5_wvM3JiictN1/1	CGCAAGACCCACGAGCGTGAGTGGTGTGTATCGATGGGTTCAGA	@5_wvM3JiictN1/2	NGNCACTTAGCTGTTAATCATATAGCAGTAGCACGAGATTGGCC	2	nb
a076	BG23	PM58	lw450	GAAGAAGCAGTCCTGAACA	@3_jKhkKiictN1/1	GAGTCCAAACCGAGAGTGCGTGGGGTAGAGATCCCAAACTCCAA	@3_jKhkKiictN1/2	NCTTATGTTGGAGTTTTGAAGAAGAAGCAGTCCTGAACATAGAA	1	np230
a077	BG23	PM58	lw451	GCAGAACCCATTGATCAA	@7_0LdzJiictN1/1	CGCAAGACCCACGAGAGTGCGTGGGGAGTGGAGAATAATGATTC	@7_0LdzJiictN1/2	NANCTGACTTATGTTGGNGCTTTGAAGCAGAACCCATTGATCAA	1	np181
a078	BG23	PM60	lw009	TTGTTGTTGTTGTGTTCTA	@5_hn3mIiictN1/1	GAGTCCAAACCGAGAGTGCGTGGCATGGGACCCACAAGATTTGT	@5_hn3mIiictN1/2	NGAAGGGTGGTGATTGTTGTTGTTGTTGTTGTGTTCTACATCAA	9	np103
a079	BG23	PM60	lw452	AGGAAAAAGACACAGAGTT	@7_cyJ8ciictN1/2	NAGTCCAAACCGAGAGTGAGTGGTGTTATCATTTGTCGAGAAGT	@7_cyJ8ciictN1/1	AGAAGGGTGGTGATTGTTGAGGAAAAAGACACAGAGTTCACGTT	8	np175
a080	BG23	PM60	lw453	ATCTTTTCTTGTTAAGAAA	@3_f22jYiictN1/1	GAGTCCAAACCGAGAGTGCGTGGAGAGGACACTGTTGTAAGGCT	@3_f22jYiictN1/2	NAAGTGGTGGTGATTGTTTATCTTTTCTTGTTAAGAAAGCTCGC	7	nb
a081	BG23	PM60	lw454	GTCTGTGCTTGGACCGTAT	@5_hX7pRiictN1/1	CAAGACCCACGAGAGTGCGTGGAGAGGACACTGTTGTAAGGCTC	@5_hX7pRiictN1/2	GAAGTGGTGGTGGTTGTTGGTCTGTGCTTGGACCGTATCAGAAA	5	255	BG23PM60-255	R08b35
a082	BG23	PM64	lw082	CAAAAGACTAACATGTAAT	@7_1srqbiictN1/2	NGAAAGACCCACGAGAGTGCGTGGTGATGTTGTAGTGTTCAGGT	@7_1srqbiictN1/1	TTAAGCTGAAAGAGACATAGCAAAAGACTAACATGTAATCAAGC	29	138	BG23PM64-138	R05b09
a083	BG23	PM64	lw455	GATAGAACATGTTCTTACA	@1_64LiUiictN1/2	AGAAAGACCCACGAGAGTGCGTGGAGAGTTGGTGGGATAGTGCA	@1_64LiUiictN1/1	TGAAGCTGAAAGAGACATAGGATAGAACATGTTCTTACAAACTC	2	np96
a084	BG23	PM64	lw456	GCCCCTTCAACAATTTTAT	@1_VuwoGiictN1/1	CAAGACCCACGAGAGTGCGTGGATTAGGAGATGAATTTTAAGGG	@1_VuwoGiictN1/2	NGNAGCTGAAAGAGACATATGCCCCTTCAACAATTTTATTGGTC	1	nb
a085	BG23	PM64	lw457	TACTTCGGTCTTCCCCTCC	@5_mKyXXiictN1/1	GCAAGACCCACGAGAGTGCGTGGGTAAGCAAAACGGTTTTATGG	@5_mKyXXiictN1/2	TGAAGCTGAAAGAGACATATTACTTCGGTCTTCCCCTCCTTTGG	1	nb
a086	BG23	PM8	lw010	CCTGCAGAATGATTTCATT	@3_3nemXiictN1/1	GGAGTCCAAACCGAGAGTGCGTGGTACTGATGGACGTCAGACTT	@3_3nemXiictN1/2	CTGGTGAATGCCGCTCTCCTGCAGAATGATTTCATTAAAAACAA	136	200	BG23PM8-200	R06b28
a087	BG23	PM8	lw458	CGAGGGATGAAGAAGGTGA	@3_N4lHCiictN1/1	GAGTCCAAACCGAGAGTGCGTGGGATTCAAGCACGAAGGCCCAT	@3_N4lHCiictN1/2	NTNGTGAATGCCGCTCTCGAGGGATGAAGAAGGTGATTCTCAGA	1	nb
a088	BG23	PM8	lw459	TCCAAGATATCAAACAAAA	@3_Qx1tNiictN1/1	AAGACCCACGAGAGTGCGTGGGGAGTTTGTGCTATGACTTCTCA	@3_Qx1tNiictN1/2	NTNGTGAATGCCGCTCTTCCAAGATATCAAACAAAACNCCCTTG	1	244	BG23PM8-244	R05b26
a089	BG23	PM8	lw460	TGCCATTGATCTTGCCTCT	@7_ArIBGiictN1/1	GTCCAAACCGAGAGTGCGTGGGTGCAGTGGCATACAAGTTGGAC	@7_ArIBGiictN1/2	CTNGTGAATGCCGCTCTTGCCATTGATCTTGCCTCTGCCCACAA	1	120	BG23PM8-120	R01b23
a090	BG23	PM87	lw461	ATCTTTGCTTGGACCGTAT	@1_HP6tHiictN1/2	NGCAAGACCCTCGAGAGCGCGTGGAGAGGACACTGTTGTAAGGC	@1_HP6tHiictN1/1	AGCAGGGTGGCGATTGTTGATCTTTGCTTGGACCGTATCAGAAA	3	255	BG23PM87-255	R08b34
a091	BG23	PM87	lw462	TTGGGTTTTTATCAAATGT	@7_kr7uLiictN1/1	GAGTCCCAACCGAGAGTGCGTGGTCCCCTGAGCCTTGTCTAACA	@7_kr7uLiictN1/2	NGNAGGGTGGTGATTGTTGTTGGGTTTTTATCAAATGTGGTGCT	3	np290
a092	BG23	PM87	lw463	TTGTTGTGTTCTACATCAA	@3_Rl4rCiictN1/1	GAGTCCAAACCGAGAGTGCGTGGGACCCACAAGATTTGCTGGCA	@3_Rl4rCiictN1/2	NGNAGGGTGTTGATTGTTGTTGTTGTGTTCTACATCAATCTTGA	3	nb
a093	BG23	PM90	lw015	AGAGAACTGAAACTAATCT	@5_9CQsCiictN1/1	GAGGTCCAAACCGAGAGTGCGTGGGAGAAGAGGGAGTGGATGAG	@5_9CQsCiictN1/2	NTNTAGTCCTGAAGATGCAAGAGAACTGAAACTAATCTAACCCA	15	374	BG23PM90-374	R03b27
a094	BG23	PM90	lw464	AACATCGATATCCCTTCAA	@1_JaeRBiictN1/1	GAGTCCAAACCGAGAGTGCGTGGTATAAGTGTGGATCAAACGGA	@1_JaeRBiictN1/2	NTNTAGTCCTGAAGATGNCAACATCGATATCCCTTCAACTATTT	1	nb
a095	BG23	PM90	lw465	AGATAAAAATCCAGTTTCG	@1_HEDrZiictN1/1	CGCAAGACCCACGAGAGTGCGTGGAGAGGCCTGACCTGGTTCAG	@1_HEDrZiictN1/2	NCTTAGTCCGGAAGATGACAGATAAAAATCCAGTTTCGTGGACT	1	nb
a096	BG23	PM90	lw466	ATCGAGAAAAATATCCACG	@5_r2bcJiictN1/1	GAGTCCAAACCGAGAGTGCGTGGATATTTTTCTCGATCAGATCT	@5_r2bcJiictN1/2	GTTTAGTCCTGTAGATCTGATCGAGAAAAATATCCACGCACTCT	1	nb
a097	DC1	FE6	lw368	CACCGACCTTGTAAAGAGG	@3_fvgqbiictN1/1	GAGTCCAAACCGTGGCTAATCAAGGTGAAGCTATCAGAAACTAA	@3_fvgqbiictN1/2	NTTCAACACAACCTCATAATCACCGACCTTGTAAAGAGGAACAA	1	nm
a098	DC1	FE6	lw369	CTCCAACACAACCTCATAA	@7_r0aZCiictN1/1	CAAGACCCACTGGCTAATCAAGTGGAGGAGATGGTGGTGGGTAC	@7_r0aZCiictN1/2	NTNCAACACAACCTCATAATCTCCAACACAACCTCATAACCACC	3	nb
a099	DC1	FE6	lw370	CTCCACAACCCTCCAACAC	@5_idTGGiictN1/1	GAGTCCAAACCGTGGCTAATCAAGCTCAAGGAAGTTCTTCACAA	@5_idTGGiictN1/2	CTNCAACACAACCTCATAATCTCCACAACCCTCCAACACAACCT	4	109	DC1FE6-109	R09b64
a100	DC1	FE8	lw016	TCCAATCTTCTTTCCTTTAC	@1_c2JoZiictN1/1	ATTCCAAACCGTGGCTACTCAAGCAAACAAAATGCGACCATCAA	@1_c2JoZiictN1/2	NGTTCTAGGCGATGAAANCTCCAATCTTCTTTCCTTTACAAGAA	8	nb
a101	DC1	FE8	lw371	TTACTGAAGAAAAGTAGAG	@5_ONlVXiictN1/1	AGTCCAAACCGTGGCTACTCAAGCACGCAATTAAAAACACTAAC	@5_ONlVXiictN1/2	AGGTCTAGGCGATGAAACCTTACTGAAGAAAAGTAGAGAATGAA	1	nb
a102	DC1	MC1	lw017	CTCCCACTCTTGATCTCTA	@3_6VjNLiictN1/1	GAGTCCAAACCGTGGCTACTCAAGTGGTATAGAGTTTGTTACAG	@3_6VjNLiictN1/2	CGNATAGAACCGCACAACCTCCCACTCTTGATCTCTACAAACCA	50	nb
a103	DC1	MC1	lw372	CCGTGAGAGATAAGATGGAA	@1_i3VMJiictN1/1	GAGTCCAAACCGTGGCTACTCAAGTCTAGTGGTCGGATCATGTT	@1_i3VMJiictN1/2	NGAATAGAACCGCACAACCCGTGAGAGATAAGATGGAACCATCG	1	107	DC1MC1-107	R08b28
a104	DC1	MC1	lw373	GCTAAACTAAGAATTAAGA	@5_AjhPWiictN1/1	GAGTCCAAACCGTGGCTAATCAAGGATCATCTTGTGTAGTATTA	@5_AjhPWiictN1/2	AGAATAGAACCGCACAACGCTAAACTAAGAATTAAGAACACCTA	25	np240
a105	DC1	PM33	lw083	GAGAATTTCTCCATCTTCC	@3_1mG4HiictN1/1	CGCAAGACCCACTGGCTACTCAAGCACGCAATTAAAAACACTAA	@3_1mG4HiictN1/2	NATGTGGGAAGAGTTGTAGGAGAATTTCTCCATCTTCCGGAATC	17	306	DC1PM33-306	R10b32
a106	DC1	PM66	lw084	TGTTCCTGCATCATCCAAT	@5_AUwvaiictN1/2	NGCAAGACCCACTGGCTACTCAAGGTCAGAGACGTAACAAGAAC	@5_AUwvaiictN1/1	AAGAGCATTGCGCTTGTTCATGTTCCTGCATCATCCAATAAAAG	14	135	DC1PM66-135	R10b34
a107	ELONG	BG62	lw018	GAGGGCAAACATTTTGG	@7_8gj6FiictN1/1	GTTCCAAACCGACATCATGGAAGTAAATGTCAAGGTAAGTAGCT	@7_8gj6FiictN1/2	NANGGATCTAACGACGACGCCGAGGGCAAACATTTTGGCACCAA	85	185	ELONGBG62-185	R06b07
a108	ELONG	BG62	lw374	CCTTTCATCGGACTGCACC	@3_XeBmEiictN1/1	GAGTCCAAACCGTCATCATGGAAGTGAGTAGTCCGATGAAAGGT	@3_XeBmEiictN1/2	NANGGATCTAACGACTACACCTTTCATCGGACTGCACCTTTCAT	2	nb
a109	ELONG	BG62	lw375	CGGGTATAGGTCGC	@3_wuWuJiictN1/1	GAGTCCAAACCGACATCATGGAAGTCGAAATCCGCTAAGGAGTG	@3_wuWuJiictN1/2	NANGGATCTAACGACGANGGCCGGGTATAGGTCGCGCGCTTCAG	1	nb
a110	ELONG	FE14	lw376	GGATTTCAAACTTGCTATT	@1_1FU5LiictN1/1	GTCCAAACCGACATCATGGAAGTGAGTAGACATCATGGAAGGTT	@1_1FU5LiictN1/2	NGNATTTCAAACTTGCTNTNGGATTTCAAACTTGCTATTGGATT	1	nb
a111	EM1	BG75	lw019	AGTGAAGTGATTCTGAAGA	@1_8HZYXiictN1/2	GAGTCCAAACCGCTGCGTACGAATTCAATCATGGTTCCTTTGTG	@1_8HZYXiictN1/1	CCATCGTCTTTAGCTTTTCTAGTGAAGTGATTCTGAAGATGTGT	11	302	EM1BG75-302	R07b12
a112	EM1	BG75	lw320	ACAGTAAGACTAAGATGAA	@3_ZsyqIiictN1/2	NGCAAGACCCACTGCGTACGAATTCAATACTCAGTAAATTTCAT	@3_ZsyqIiictN1/1	CCATCGTCTTTAGCTTTTCTACAGTAAGACTAAGATGAAATTTA	1	nb
a113	EM1	BG75	lw321	AGTGATTGCAACTTCCCCG	@3_DL7AQiictN1/1	GAGTCCAAACCGCTGCGTACGAATTCAATATGTTGGATTCCGGG	@3_DL7AQiictN1/2	NCATCGTCTTTAGCTTTTCTAGTGATTGCAACTTCCCCGGAATC	1	nb
a114	EM1	BG75	lw322	TCCCTTAACGAGGATCCAT	@1_DS9qAiictN1/1	AAGCACCACTGCGTACGAATTCAATATACGCTATTGGAGCTGGA	@1_DS9qAiictN1/2	NCNTCGTCTTTAGGTTTNCTTCCCTTAACGAGGATCCATTGGAG	1	nb
a115	EM1	FE10	lw323	GGGAGGATACGGTAAAGAT	@7_h3YWZiictN1/1	GAGTCCAAACCGCTGCGTACGAATTCAATTCCATCCTTCAATAT	@7_h3YWZiictN1/2	CGATCTCCAGGCTTGTTGAGGGAGGATACGGTAAAGATCAAGCC	1	nb
a116	EM1	FE10	lw324	TATGCTTAAACTCAGCGGA	@7_S7YRQiictN1/1	TCCCAACCGCTGCGTACGAATTCAATTCTCGTCATATAGTCAGA	@7_S7YRQiictN1/2	AGATCTCCAGGCTTGTTGATATGCTTAAACTCAGCGGATGATCC	1	nb
a117	EM1	FE10	lw325	TCAAAGAAAATCGCAGGTC	@1_B37IRiictN1/2	CGCAAGACCCACTGCGTACGAATTCAATTCTCGTCATATAGTCA	@1_B37IRiictN1/1	CGATCTCCAGGCTTGTTGATCAAAGAAAATCGCAGGTCGATAGT	1	nb
a118	EM1	FE45	lw027	AATTCGTACGCAGCGGT	@7_mDWNNiictN1/1	GAGTCCAAACCGCTGCGTACGAATTCAATCAAGATTGGTTAAAT	@7_mDWNNiictN1/2	NANCTGCTTTCTGCTCATTGAATTCGTACGCAGCGGTTTGGACT	1	nb
a119	EM1	FE45	lw326	ACCAAACTCACGGTTTGGA	@5_awwuciictN1/1	CGCAAGACCCACTGCGTACGAATTCAATGAGCAGAAAGCAGGTG	@5_awwuciictN1/2	NACCTGCTTTCTGCTCATTGACCAAACTCACGGTTTGGACTCAC	2	nb
a120	EM1	MC1	lw085	ACCCCAATACATATTCAAT	@3_AZ8ONiictN1/2	NGNAAGACCCACTGCGTACGAATTCAATTGAATCGAGTTGAAAA	@3_AZ8ONiictN1/1	CGAATAGAACCGCACAACACCCCAATACATATTCAATGGAGACA	92	164	EM1MC1-164	R09b14
a121	EM1	MC1	lw327	AACAGCATCACCAGCCAGT	@3_5NSiFiictN1/1	CGCAAGACCCACTGCGTACGAATTCAATCACATATGCATACATT	@3_5NSiFiictN1/2	NGNATAGAACCGCACAACAACAGCATCACCAGCCAGTTTACTCC	1	308	EM1MC1-308	R02b32
a122	EM1	MC1	lw328	ACAAAACCCCAATCAATGC	@3_RRAHViictN1/1	GAGTCCAAACCGCTGCGTACGAATTCAATCAAGATTGGTTAAAT	@3_RRAHViictN1/2	AGAATAGAACCGCACAACACAAAACCCCAATCAATGCATATTCA	1	nm
a123	EM1	MC1	lw329	CATTCTTCACCAAAGGAAC	@3_Ed0pEiictN1/2	NANTCCAAACCGCTGCGTACGAATTCAATTCGTGTGAGACCTAG	@3_Ed0pEiictN1/1	CGGAATAGAACCGCACAACCATTCTTCACCAAAGGAACTTAAAT	7	162	EM1MC1-162	R09b14
a124	EM1	ODD13	lw020	GTTCCTTTTCTCTAGTCGC	@1_4gmnIiictN1/2	NAGTCCAAACCGCTGCGTATGAATTCAATACCAAACTGTGAAAG	@1_4gmnIiictN1/1	AACAGCGAAACGATCCAGAGTTCCTTTTCTCTAGTCGCTGTCTA	62	217	EM1ODD13-217	R06b20
a125	EM1	ODD13	lw330	GCAATTCCCGTAGAGTTGC	@3_SsXCMiictN1/1	GAGTCCAAACCGCTGCGTACGAATTCAATCGAAATCGAAGCGAA	@3_SsXCMiictN1/2	NANAGCGAAACGATCCAGAGCAATTCCCGTAGAGTTGCTGCCAT	1	nb
a126	EM1	ODD13	lw331	TCTAGGCTAAGGTGGAGTG	@1_C7geYiictN1/2	NGCAAGACCCACTGCGTACGAATTCAATTCAGTTCATCAAGTCC	@1_C7geYiictN1/1	AACAGCGAAACGATCCAGATCTAGGCTAAGGTGGAGTGTTTCGA	1	nm
a127	EM1	ODD25	lw021	ATGAGATAGTGTCGCTAGT	@7_HyYpEiictN1/2	NANTCCAAACCGCTGCGTACGAATTCAATTTGTTTGGCTCCAAA	@7_HyYpEiictN1/1	TTGTGGACGAGAAGCATCATGAGATAGTGTCGCTAGTAGCTGGA	12	nm
a128	EM1	ODD25	lw332	ACAAGATATTGGCAATGAT	@5_Gj2bZiictN1/1	GAGTCCAAACCGCTGCGTACGAATTCAATAGCGACAGAGCGTGG	@5_Gj2bZiictN1/2	TTGTGGACGAGAACCATCACAAGATATTGGCAATGATTCGTCCT	1	nb
a129	EM1	ODD25	lw333	CTAGGAGTGTATTAGACGA	@5_hB8TGiictN1/1	GAGTCCAAACCGCTGCGTACGAATTCAATCCCTAAGTACTGCAA	@5_hB8TGiictN1/2	NTGTGNACGAGAAGCATCCTAGGAGTGTATTAGACGACCACCTC	3	173	EM1ODD25-173	R09b45
a130	EM1	ODD25	lw334	TACAGTTGAATGGTGAGAT	@5_EXXtViictN1/1	CGCAAGACCCACTGCGTACGAATTCAATCCTGTTGAACCCAAAT	@5_EXXtViictN1/2	TTGTGGACGAGAAGCATTTACAGTTGAATGGTGAGATAGCAAGC	1	nb
a131	EM1	PM113	lw022	CGATCAAAAAATTCATTTC	@7_eOWzQiictN1/1	GAGTCCAAACCGCTGCGTACGAATTCAATACAGTAAATAACAGA	@7_eOWzQiictN1/2	CAAAACCGCAAGATGGCATCGATCAAAAAATTCATTTCCCGTTC	8	nb
a132	EM1	PM113	lw335	AGCAGGCGCGCAAATTACC	@7_LDjVViictN1/1	CGCAAAGACCCACCGCGTACGAATTCAATATACGCTATTGGAGC	@7_LDjVViictN1/2	TAAAACCGCAAGATGGCATAGCAGGCGCGCAAATTACCCAATCC	1	nb
a133	EM1	PM18	lw086	ATCCCGCCTGACCTGG	@5_bjVJCiictN1/2	NGNAAGACCCACTGCGTACGAATTCAATTCTCGTCATATAGTCT	@5_bjVJCiictN1/1	AAGCGGATCAAAGCGGGTGATCCCGCCTGACCTGGGGTCGCGTT	5	nb
a134	EM1	PM18	lw336	GGAGACAGGGTTTCAC	@7_knEjYiictN1/1	AGTCCAAACCGCTGCGTACGAATTCAATGCATAACTGAACTTGT	@7_knEjYiictN1/2	NAGCGATCAAAGCGGGTGGGAGACAGGGTTTCACGCGGAAGCGG	1	nm
a135	EM1	PM18	lw337	GGGTGTGAGATTGGCTTGT	@7_S8uPBiictN1/2	NANTCCAAACCGCTGCGNACGAATTCAATTCAAATAACAAACTC	@7_S8uPBiictN1/1	AAGCGATCAAAGCGGGTGGGGTGTGAGATTGGCTTGTTGTTGAG	1	nb
a136	EM1	PM32	lw023	AGCCAGGTAAGCTATCAGA	@3_1o9YViictN1/2	GAGTCCAAACCGCTGCGTACGAATTCAATAACAAATTCCAGACA	@3_1o9YViictN1/1	AAGTATGGGGTTGGGTTTCAGCCAGGTAAGCTATCAGAATCCAA	5	135	EM1PM32-135	R08b29
a137	EM1	PM32	lw338	AAAACACTGCTTTTGGGTG	@5_CpTZXiictN1/1	CAAGACCCACTGCGTACGAATTCAATAAAAGTTGATACTTCTCT	@5_CpTZXiictN1/2	AAGTATGGGGTTGGGTTTCAAAACACTGCTTTTGGGTGATGCAG	1	np120
a138	EM1	PM32	lw339	ATGCTTGTGAATGGGGAGG	@1_vf0PWiictN1/1	CGCAAGACCCACTGCGTACGAATTCAATCATCAAGTAATCATCC	@1_vf0PWiictN1/2	AAGTATGGGGTTGGGTTTCATGCTTGTGAATGGGGAGGTTCTAC	1	153	EM1PM32-153	R04b03
a139	EM1	PM33	lw024	TTTATGTGTAGTTCAACCA	@1_113TMiictN1/2	NAGTCCAAACCGCTGCGTATGAATTCAATTCCAGCAACCTTGCA	@1_113TMiictN1/1	GATGTGGGAAGAGTTGTAGTTTATGTGTAGTTCAACCAAAAAAT	55	210	EM1PM33-210	R01b35
a140	EM1	PM33	lw340	TGTTGTGGTGGGGG	@3_lAq6JiictN1/2	NGNAAGACCCACTGCGTACGAATTCAATTCAGTTCATCAAGTCC	@3_lAq6JiictN1/1	GATGTGGGAAGAGTTGTAGTGTTGTGGTGGGGGGCAGATTTCGG	1	nb
a141	EM1	PM33	lw341	TTTGTTTTGTATCGGCTTT	@1_Fg5XViictN1/2	GAGTCCAAACCGCTGCGTACGAATTCAATTCAAATAACAAACTC	@1_Fg5XViictN1/1	GATGTGGGAAGAGTTGTAGTTTGTTTTGTATCGGCTTTACTAAG	2	np155
a142	EM1	PM33	lw342	GAGGAAATGATCATGGAGA	@5_tY22JiictN1/1	GAGTCCAAACCGCTGCGTACGAATTCAATCGAAATCGAAGCGAA	@5_tY22JiictN1/2	NANGTGGGAAGAGTTGTACGAGGAAATGATCATGGAGATGATAG	1	nb
a143	EM1	PM48	lw343	CAAAATCTAGTTACACTGT	@3_7flgWiictN1/2	CCAAGACCCACTGCGTACGAATTCAATGCTACAATGAAACTTTC	@3_7flgWiictN1/1	CACCAAGAATCTCGTATAAGCAAAATCTAGTTACACTGTAGGAA	3	nb
a144	EM1	PM49	lw025	GTGTAGATGTAGACAAA	@7_0R6KLiictN1/1	GAGTCCAAACCGCTGCGTACGAATTCAATAGAGCCTTCACCTTG	@7_0R6KLiictN1/2	GGNGAAAGAGCTGGAAAAGGTGTAGATGTAGACAAAGGTTTAGA	27	nm
a145	EM1	PM49	lw344	ACTATACCATTATAAACAT	@3_23kgSiictN1/1	GAGTCCAAACCGCTGCGTACGAATTCAATATTGATCAAGAGACA	@3_23kgSiictN1/2	GGTGAAAGAGCTGGAAACGACTATACCATTATAAACATACACAA	2	nb
a146	EM1	PM49	lw345	GCGCCAAAGTTAATCTCTC	@1_fxptViictN1/1	GAGTCCAAACCGCTGCGTACGAATTCAATCCCTAAGTACTACAA	@1_fxptViictN1/2	GGTGAAAGAGCTGGAAAGGGCGCCAAAGTTAATCTCTCAAATTA	1	nb
a147	EM1	PM49	lw346	TTGAAGAATCATGGTGAGA	@7_lcnyaiictN1/2	NAGACCCACTGCGTACGAATTCAATCCACTGCGGTTTGTAAACG	@7_lcnyaiictN1/1	GGTGAAAGAGCTGGAAACGTTGAAGAATCATGGTGAGAACCGTC	3	nb
a148	EM1	PM51	lw026	CAGGTAAGCTATCAGAATC	@7_9kUeDiictN1/2	NTNCAAACCGCTGCGTAAGAATTCAATAACAAATTCCAGACAAC	@7_9kUeDiictN1/1	ATGAACCCTTGTGTTTCAGCCAGGTAAGCTATCAGAATCCAAAT	11	132	EM1PM51-132	R08b29
a149	FAD	BG38	lw028	GAAAACTGAGGTTATCAAG	@1_L4LROiictN1/2	NANTCCAAACCAACGTCGCAACCACCACCACATGTTATCATCAC	@1_L4LROiictN1/1	CAGGCTATGACTCTAAGTAGGAAAACTGAGGTTATCAAGAAAAG	7	nb
a150	FAD	BG38	lw153	CAAGATTTGGTTTTGGTTT	@1_fzvcciictN1/1	AAGACCCACACGTCGCCACCACCACCACCGCACCATTCACCTAC	@1_fzvcciictN1/2	NANTCGATGAATCTAAGTAGCAAGATTTGGTTTTGGTTTATCTT	1	nb
a151	FAD	BG38	lw154	GAAGCAGCAAAATAAAGGA	@7_YncrRiictN1/2	GAGTCCAAACCGACGTCGCCACCACCTGCTTCACACTCCGCTAC	@7_YncrRiictN1/1	CAGGCGATGAATCTAAGTAGGAAGCAGCAAAATAAAGGAGGAGG	3	np169
a152	FAD	BG38	lw155	TTGATTTAGATTCAGGTGA	@1_N0LJJiictN1/2	NAGGTCCAAACCGACGTAGCCACCACAGACTTATTAGACTTCCT	@1_N0LJJiictN1/1	CAGGCGATGAATCTAAGTAGTTGATTTAGATTCAGGTGAACTTA	5	298	FADBG38-298	R01b35
a153	FAD	BG5	lw029	TTTAAGAAGCGGCG	@5_dmLrAiictN1/1	GAGTCCAAACCGACGTCGCCACCACCACCAACCTTACTCGTCTT	@5_dmLrAiictN1/2	NTNAAAGAATGCTCAAGNCATTTAAGAAGCGGCGGGGTTGCAGG	40	221	FADBG5-221	R08b16
a154	FAD	BG5	lw156	AGGACCCTTAGTAGATGAT	@1_5g2JNiictN1/2	NGNAAGACCCACACGTCGCGACCACAGACTTATTAGACTTCCTC	@1_5g2JNiictN1/1	GTCAAAGAAGGCTCAAGGCAAGGACCCTTAGTAGATGATTTAGA	1	301	FADBG5-301	R01b34
a155	FAD	BG5	lw157	CATCACAAACATAATAGCA	@5_KvPOUiictN1/1	GAGTCCAAACCGACGTCGCCACCATCATCACCAACATCATCACC	@5_KvPOUiictN1/2	GTCAAAGAAGGCTCAAGGCACATCACAAACATAATAGCAAAGAG	1	np294
a156	FAD	BG5	lw158	GTAGTAAGCACTCTGAGAT	@7_8oMBWiictN1/1	CGCAAGACCCACACGTCTCCACCACTTACTTCCCTCTCCTCCCT	@7_8oMBWiictN1/2	GTCAAAGAAGGCTAAAGGAAGTAGTAAGCACTCTGAGATAATGA	1	370	FADBG5-370	R06b28
a157	FAD	BG52	lw030	AGTAAGGAAAACGATGG	@7_9aFOBiictN1/1	GAGTCCAAACCGACGTCGCCACCACCTTCGACATCTCCATCGTT	@7_9aFOBiictN1/2	NANCACTTGATTCGTATNGAAGTAAGGAAAACGATGGAGATGTC	13	nb
a158	FAD	BG52	lw159	CAAAACAGAGGAAAAGTGA	@3_fbR5BiictN1/1	GAGTCCAAACCGACGTCGCCACCAACAACAAAAAGCAAATTTTC	@3_fbR5BiictN1/2	NANCACTTGATNCGTCNGGACAAAACAGAGGAAAAGTGAGAACA	1	nb
a159	FAD	BG52	lw160	GATCCGAAGGCAGAGGTGA	@1_0GLnIiictN1/1	GAAGTCCAAACCGACGTCGCCACCACCAGCCATACTTTGATAGT	@1_0GLnIiictN1/2	NATCACTTGATTCGTCTGGAGATCCGAAGGCAGAGGTGACTATC	1	nb
a160	FAD	BG52	lw161	TGGGTAATGACATTGCTT	@5_ZrrDbiictN1/1	GAGTCCAAACCGACGTCGCCACCATAAATCGTCTACCTTTCTTG	@5_ZrrDbiictN1/2	NATCACTTGATTCGTCTGNATGGGTAATGACATTGCTTTGGAAA	2	nb
a161	FAD	BG56	lw087	ATTTATGTTACAAAAACGAT	@7_GQImQiictN1/2	NGAAAGACCCACACGTCGCCACCATCCCCGCCATTGAAGCATTC	@7_GQImQiictN1/1	GAGAAAGGTATGAGTTGAACATTTATGTTACAAAAACGATTTTA	10	156	FADBG56-156	R06b22
a162	FAD	BG56	lw162	AAATGGAATCTTGAGCAGC	@1_nxgVEiictN1/1	AGGCAAGACCCACACGTCGCCACCAAAGTACGGGAAGCCTACCT	@1_nxgVEiictN1/2	NANAAAGGTATGAGTTNAACAAATGGAATCTTGAGCAGCGCGAC	1	nb
a163	FAD	BG56	lw163	ACTGGTGAATGATCTGATT	@7_pLqTOiictN1/2	NGNGTCCAAACCGACGTCGCCACCACCAGTTCACTCTCCACCAC	@7_pLqTOiictN1/1	GAGCAAGGTATGAGTTGAACACTGGTGAATGATCTGATTCTGAT	1	np315
a164	FAD	BG56	lw164	AGAAGCTTCTCTCTCAGAT	@3_8QsWViictN1/1	GAGTCCAAACCGACGTCGCCACCACATATGACTATAGTCCCATC	@3_8QsWViictN1/2	GAGAAAGGTATGAGTTGAACAGAAGCTTCTCTCTCAGATTGACA	1	nb
a165	FAD	BG6	lw031	AGTTGGTGGAGTTTTTTG	@3_kj2XbiictN1/2	NAGTCCAAACCGACGNCGGCACCACCTTCCTTCATCTTCTTCAC	@3_kj2XbiictN1/1	AGTTGGACATTATTGGCAGCAGTTGGTGGAGTTTTTTGAGAAGA	9	np170
a166	FAD	BG6	lw032	GAGGGAGGAAGCGGTT	@1_4ovGViictN1/2	GAGTCCAAACCGACGTCGCCACCATCAACGCAAAACGCTGCTGA	@1_4ovGViictN1/1	AGTTGGACATTATTGGCAGCGAGGGAGGAAGCGGTTGGGCATGG	5	334	FADBG6-334	R02b34
a167	FAD	BG6	lw165	AATGTATATTGAGTTTTGA	@5_TEFoEiictN1/1	GTCCAAACCGACGTCGCCACCAAACAACTCCATAAAGAAACTTA	@5_TEFoEiictN1/2	NGNTGGACATTATTGGCAAGAATGTATATTGAGTTTTGAATGTC	1	nb
a168	FAD	BG6	lw166	GGTTGTGTGGGTGTTTCAG	@3_COywaiictN1/1	GAGTCCAAACCGACGTCGCCACCATATACACTCCAAACACACCT	@3_COywaiictN1/2	NGTTGGACATTATTGGCAGCGGTTGTGTGGGTGTTTCAGAGGAA	1	196	FADBG6-196	R01b22
a169	FAD	BG6	lw167	TAGAGACGGGCTCTGAATC	@1_2bDkBiictN1/1	GAGTCCAAACCGACGTCGCCACCATCACCGCCGATTCAGAGCCC	@1_2bDkBiictN1/2	NGNTGGACATTATTGGCAGATAGAGACGGGCTCTGAATCGGCGG	1	nb
a170	FAD	BG60	lw168	AGGAGAGGGATAGGTTGG	@5_JEtDGiictN1/1	CGCAAGACCCACACGTCGCAACCACAACCAACTCTATTATCTTC	@5_JEtDGiictN1/2	TANCTGACTTATGTGAGATGAGGAGAGGGATAGGTTGGGGTATG	1	nb
a171	FAD	BG60	lw169	CGATGGTGGTGGTGG	@1_sG1QJiictN1/2	NAGTCCAAACCGACGTCGCCACCACATTCATTTTGAAACTATCA	@1_sG1QJiictN1/1	TAGCTGACTTATGTGAGATGCGATGGTGGTGGTGGGGGGTTTTG	1	nb
a172	FAD	BG60	lw170	GAATAGAGTCTTTTGGACA	@1_hiM4LiictN1/1	GAGTCCAAACCGACGTCGCCACCAATGCATATATTGGTCCACAC	@1_hiM4LiictN1/2	NANCTGACTTATGTGAGNTNGAATAGAGTCTTTTGGACAAGTTT	1	254	FADBG60-254	R09b19
a173	FAD	BG68	lw171	AAATACAGTGTGAAGGTGA	@5_OKm9MiictN1/2	NGNAAGACCCACACGTCGCAACCACCTTACTCTCCATCACCGTT	@5_OKm9MiictN1/1	AAAGGGAGACAGATATTTACAAAATACAGTGTGAAGGTGATGAT	3	nb
a174	FAD	BG68	lw172	AAGGGAGACAGATATTTAC	@5_6LcGViictN1/1	GAGTCCAAACCGACGTCGCCACCACCACATCTCTCCCAATGATC	@5_6LcGViictN1/2	AAAGGGAGACAGATATTTACAAAGGGAGACAGATATTTACAACT	2	nb
a175	FAD	BG68	lw173	GCTTTAAGTTGAGTGGTGG	@7_ijb7UiictN1/1	GTCCAAACCGACGTCGCCACCACTTCCTCTTGCGAACCGATCAC	@7_ijb7UiictN1/2	AAAGGGAGACAGATATTTACAGCTTTAAGTTGAGTGGTGGTGAA	1	nb
a176	FAD	BG69	lw088	CGAGGAAATAATGTATTCA	@1_FeczFiictN1/2	NGAAAGACCCACACGTCGCCACCATCAACCCCTCCTTCTCTGTN	@1_FeczFiictN1/1	GCAAGTGAGAAAACAAAAAACGCGAGGAAATAATGTATTCATTA	6	np120
a177	FAD	BG69	lw089	ATGAACACGAGTGTAACGA	@1_0zPaNiictN1/1	CGGCAAGACCCACACGTAGACACCACCTTTTTCACCGTAATTGA	@1_0zPaNiictN1/2	NCNAGTGAGAAAAAAAAAAACGATGAACACGAGTGTAACGACCG	10	245	FADBG69-245	R09b02
a178	FAD	BG69	lw174	ACAAAACAGAGGAAAAGTG	@1_8rpQYiictN1/1	GAGTCCAAACCGACGTCGCCACCACTTCCATATTCATCCACCGA	@1_8rpQYiictN1/2	GCAAGTGAGAAAACAAAAAACGACAAAACAGAGGAAAAGTGAGA	1	nb
a179	FAD	BG69	lw175	CAAAAGAGCTAGTAGTGTG	@5_2sRXGiictN1/2	NGGCAAGACCCACACGTCGCCACCACCATTTCTACGTCTCTCCA	@5_2sRXGiictN1/1	GCAAGTGAGAAAACAAAAAACGCAAAAGAGCTAGTAGTGTGGAT	2	nb
a180	FAD	BG69	lw176	CAGGAATATGTCGTGAGG	@3_YjjvaiictN1/1	GAGTCCAAACCGACGTCGCCACCACATTCATTTTGAAACTATCA	@3_YjjvaiictN1/2	NCAAGTGAGAAAACAAAAAACGCAGGAATATGTCGTGAGGGTGA	1	144	FADBG69-144	R05b23
a181	FAD	BG94	lw177	AGCAATAGAAATAAGGATA	@1_Rw2lGiictN1/1	CGCAAGACCCACACGTCGCCACCACCAAGATTTTACTATTTTCA	@1_Rw2lGiictN1/2	NANCGAATTTGATCCCGTGTAGCAATAGAAATAAGGATATGGGT	4	280	FADBG94-280	R02b09
a182	FAD	FD2	lw041	TGCGATCAAGAAGCAGTGC	@3_NLKIXiictN1/1	GAGTCCAAACCGACGTCGCCACCACTCTTTGCAGCTCCAGAGTT	@3_NLKIXiictN1/2	TCATCTGTTCTCGACGATGCTGCGATCAAGAAGCAGTGCAGGAA	11	245	FADFD2-245	R09b43
a183	FAD	FD2	lw178	AGCTGAAGGAATAGTTCAA	@3_kuRwPiictN1/2	GAGGTCCAAACCGACGTCGACACCATTCTACTACGTCGCCACCA	@3_kuRwPiictN1/1	TCATCTGTTCTCGACGATGAAGCTGAAGGAATAGTTCAAGGGTT	1	125	FADFD2-125	R08b34
a184	FAD	FD2	lw179	ATGATAAGCAGCTTAAGGT	@5_dAwzWiictN1/1	GAGTCCGAACCGACGTCGCCACCACCACTACTAACTCTCTCTCT	@5_dAwzWiictN1/2	TCATCTGTTCTCGACGATGCATGATAAGCAGCTTAAGGTGGAGA	1	317	FADFD2-317	R07b14
a185	FAD	FD2	lw180	CGCTACTGGAGTGGTTATA	@3_bTqdJiictN1/2	AGGTCCAAACCGACGTCGCAACCACACCGCCAGAGCAAACATCG	@3_bTqdJiictN1/1	TCATCTGTTCTCGACGATGCCGCTACTGGAGTGGTTATAAAAAA	1	125	FADFD2-125	R08b30
a186	FAD	FD3	lw042	AACCATGTGATATAGACGT	@5_b4A0TiictN1/2	GAGTCCAAACCGACGTCGCCACCAATTCAGACTGTCTACTAGCG	@5_b4A0TiictN1/1	CCTCGTCCCTTACTTCTCCAACCATGTGATATAGACGTCGAGGC	8	131	FADFD3-131	R02b47
a187	FAD	FD3	lw181	AACACAACCTCATAACCAT	@7_qKKwDiictN1/1	CGCAAGACCCACACGTCGCCACCACGTCCCTTTGTATTGTGTAT	@7_qKKwDiictN1/2	NCNCGTCCCTTACTTCTACAACACAACCTCATAACCATTTGAGA	1	nb
a188	FAD	FD3	lw182	ATCCGGAGATCCTATCAAA	@1_DcohSiictN1/1	CGCAAGACCCACACGTCGCCACCAGAATAAATGGAGTTTTCCAA	@1_DcohSiictN1/2	CCTCGTCCCTTACTTCTCCATCCGGAGATCCTATCAAATACCGT	1	nm
a189	FAD	FD3	lw183	TTGCAACAACAAGAAGACC	@1_FvBvFiictN1/1	GAGTCCAAACCGACGTCGCCACCACCACCACCACCGCTCATCAC	@1_FvBvFiictN1/2	NCCCGTCCCTTACTTCTCCTTGCAACAACAAGAAGACCAAGAAC	1	np176
a190	FAD	FE1	lw184	ATTGTGAGTGATCGTGATG	@5_Uoi4DiictN1/2	NGNAAGACCCACACGTCGCCACCACCTCTACTTTAGATTCACCT	@5_Uoi4DiictN1/1	TCTCCACGTTGAAGAGATCGATTGTGAGTGATCGTGATGCTGTG	4	362	FADFE1-362	R02b33
a191	FAD	FE1	lw185	GTTAGTTTGAGGTCTCTGA	@1_IS6DKiictN1/1	GAGTCCAAACCGACGTCGCCACCACCACCAACCTTACTCGTCTT	@1_IS6DKiictN1/2	NCTCCACGTGGAAGAGGTCGGTTAGTTTGAGGTCTCTGAGTACA	1	np145
a192	FAD	FE1	lw186	TATGAGAATAAGGCTGGTC	@7_xPCUOiictN1/1	GAGTCCAAACCGACGTCGCCACCACCATCTTCTCCTTTTCCACC	@7_xPCUOiictN1/2	NCNCCACGTTGAAGAGATCGTATGAGAATAAGGCTGGTCTTGAT	1	nb
a193	FAD	FE10	lw043	GGGAGGATACGTTAATGCT	@1_1PBNNiictN1/2	NANTCCAAACCGACGTCGCCACCACCTGCCTATCCAAATCATCA	@1_1PBNNiictN1/1	CGATCTCCAGGCTTGTTGAGGGAGGATACGTTAATGCTCAAGCC	7	239	FADFE10-239	R03b57
a194	FAD	FE10	lw095	AGAAGGCCTGAGAAGG	@3_4v7EMiictN1/2	NGNAAGACCCACACGTCGCAACCAACATCACAGCAATAGCCGTC	@3_4v7EMiictN1/1	CGATCTCCAGGCTTGTTGAAGAAGGCCTGAGAAGGAGGGAAAGA	202	220	FADFE10-220	R02b32
a195	FAD	FE10	lw096	GAACGTTGAAGAGAGAGAA	@7_CNbpKiictN1/2	NGGCAAGACCCACACGTCGCCACCACAAACCAAAACACAATGAA	@7_CNbpKiictN1/1	CGATCTCCAGGCTTGTTGAGAACGTTGAAGAGAGAGAACGCATA	17	np166
a196	FAD	FE10	lw190	AACCTTACTGAAGAAAAGT	@7_FzlRBiictN1/1	GTCCAAACCGACGTCGCCACCACCCACGTTCATTCTCTACTTTT	@7_FzlRBiictN1/2	NGNTCTCCAGGCTTGTTNAAACCTTACTGAAGAAAAGTAGAGAA	7	82	FADFE10-82	R06b20
a197	FAD	FE10	lw191	AGAAGGCCTGAGAAGGAG	@1_z54nSiictN1/1	TGGCAAGACCCACACGTCGCCACCACCACATCTCTCCCAATGAT	@1_z54nSiictN1/2	AGATCTCCAGGCTTGTTGAAGAAGGCCTGAGAAGGAGTGAAAGA	1	222	FADFE10-222	R02b32
a198	FAD	FE10	lw192	GATCATTGGTAGAGATGTT	@1_8REKTiictN1/1	GAGTCCAAACCGACGTCGCCACCACCACATCTCTCCCAATGATC	@1_8REKTiictN1/2	GGATCTCCATGCTTGTTTAGATCATTGGTAGAGATGTTGTGGTT	2	nb
a199	FAD	FE14	lw044	TATCAGTCATGTTTATGTA	@7_FYH7WiictN1/2	GAGTCCAAACCGACGTCGCCACCACCATAACCACCTGAACGACA	@7_FYH7WiictN1/1	CGGATTTCAAACTTGCTATTTATCAGTCATGTTTATGTATTGCA	11	np133
a200	FAD	FE14	lw193	AACCTTCACCAATCCCTAC	@5_j1OLPiictN1/1	CGCAAGACCCACACGTCGCCACCATAGAGTCAAAGCGAATATAG	@5_j1OLPiictN1/2	NGGACTTCAAGCTTGCTATAAACCTTCACCAATCCCTACACAGA	1	nb
a201	FAD	FE14	lw194	TGTGGTTATGGTGTGCGTA	@5_SFXoEiictN1/1	GAGTCCAAACCGACGTCGCCACCACCACCGCGTCCATTATAGCC	@5_SFXoEiictN1/2	NGNTTTCAAACTTGCTATTTGTGGTTATGGTGTGCGTAGCTATG	1	nb
a202	FAD	FE14	lw195	TGTGGTTGCAGCACTCG	@5_RKs4RiictN1/1	GAGTCCAAACCGACGTCGCCACCACAAGATCTGCAGGTCCTTCA	@5_RKs4RiictN1/2	AGGATTTCAAACTTGATATTTGTGGTTGCAGCACTCGGGGGACG	1	nb
a203	FAD	FE24	lw100	GAGATGACTCGAGAGCATC	@7_fjjAUiictN1/2	AGCAAGACCCACACGTCGCCACCACCACCTGATACTCTTCTCCA	@7_fjjAUiictN1/1	GCCAAGGTGTGAACTCGTTGAGAGATGACTCGAGAGCATCGATT	67	206	FADFE24-206	R02b40
a204	FAD	FE24	lw196	CAGAGATGGACGACCAGAG	@5_nVeRDiictN1/2	NAGTCCAAACCGACGTCGCAACCACCAACTCCCACCCCACTGTA	@5_nVeRDiictN1/1	GCCAAGGTGTGAACTCGTTGACAGAGATGGACGACCAGAGGAGG	6	np157
a205	FAD	FE24	lw197	CGGAGATGGACGACC	@7_b3b2ciictN1/2	NGCAAGGACCCACACGTCGCCACCACCAACTCCCACCCCACTGT	@7_b3b2ciictN1/1	GCCAAGGTGTGAACTCGTTGACGGAGATGGACGACCAGAGGAGG	9	np157
a206	FAD	FE24	lw198	CTAAAGCTCATGATATTGA	@3_iRb6UiictN1/1	GAGTCNAAACCGACGTCGCCACCACTAACCAAGACCTCCCTATC	@3_iRb6UiictN1/2	GCCAAGGTGTGAACTCGTTGACTAAAGCTCATGATATTGACTGG	2	nm
a207	FAD	FE27	lw199	TCCTCCAACTTCAGCGGTT	@1_KdDHViictN1/1	CGCAAGACCCACACGTCGCCACCACACTCTTGCTTCTCGCTTTA	@1_KdDHViictN1/2	TTTCTCCATGATCAATCTGATCCTCCAACTTCAGCGGTTGGATC	3	373	FADFE27-373	R07b07
a208	FAD	FE29	lw045	AGTGAGACATTCATTTATA	@7_DPmDGiictN1/1	GAGTCCAAACCGACGTCGCCACCACAACGAACACTCAATTTTCC	@7_DPmDGiictN1/2	CANAATCCATGATCAAATCAGCAGTGAGACATTCATTTATATTT	13	nb
a209	FAD	FE29	lw046	AAGCGAAAATAGATGAATC	@7_6WGpbiictN1/2	NAGTCCAAACCGACGTCGCCACCATGACTGTGCTATCATCTGCA	@7_6WGpbiictN1/1	CAAAATCCATGATCAAATCAGCAAGCGAAAATAGATGAATCATG	13	np130
a210	FAD	FE29	lw200	AAAGTATAAGAACCTATGT	@3_KauTMiictN1/1	CGGCAAGACCCACACGTCGCCACCATAGAGTCAAAGCGAATATA	@3_KauTMiictN1/2	NAAAATCCATGATCAAATCAGCAAAGTATAAGAACCTATGTGAT	1	nb
a211	FAD	FE29	lw201	AAGCAAAAGATTAGCTGAA	@5_xsW1EiictN1/2	NANTCCAAACCGACGTCGCCACCATGACTGTGCTATCATCTAGA	@5_xsW1EiictN1/1	CAAAATCCATGATCAAATCAGCAAGCAAAAGATTAGCTGAATCA	3	141	FADFE29-141	R03b06
a212	FAD	FE29	lw202	AAGCACAAGAATAGCTGAA	@1_tWQqGiictN1/1	CGGCAAGACCCACACGTCGCCACCATGACTGTGCTATCATCTAG	@1_tWQqGiictN1/2	NANAATCCATGATCAAATCAGCAAGCACAAGAATAGCTGAATCA	1	nb
a213	FAD	FE3	lw187	AGGAAGTTGAGGTCAAGAA	@5_5rP0GiictN1/1	CGCAAAGACCCACACGTCGCCACCACAACCACCACTGAAGACCA	@5_5rP0GiictN1/2	NGAGCCAGAGAAAAGTCGTAGGAAGTTGAGGTCAAGAACTCAAA	4	100	FADFE3-100	R03b10
a214	FAD	FE3	lw188	GTAGGAGATTGGATTCTTC	@7_BLGCIiictN1/1	GAGTCCAAACCGACGTCGCCACCAAAGAAGGAAGAGAAGATATC	@7_BLGCIiictN1/2	NGAGCCAGAGAGATGTCGTGTAGGAGATTGGATTCTTCGTAAGA	5	nb
a215	FAD	FE3	lw189	TCTGTGGCGGGATAACAAC	@5_RwjyUiictN1/1	GAGTCCAAACCGACGTCGCCACCATCACTATTGCTGATTATTTC	@5_RwjyUiictN1/2	CGAGCCAGAGAGATGTCGTTCTGTGGCGGGATAACAACCGTGGG	1	nb
a216	FAD	FE33	lw047	TGAGGTTTATGAGGAGG	@3_dC75aiictN1/1	AGTCCAAACCGACGTCGCCACCACCACCTCCATAACCACCACCT	@3_dC75aiictN1/2	NATTCGTGTCTTGGCATACGTTTGAGGTTTATGAGGAGGAGGGA	7	np
a217	FAD	FE33	lw097	GGACCTTCATGGTCGAAGA	@7_A4OeaiictN1/1	CAAGACCCACACGTCGCCACCACCACCTCCATAACCACCAGATG	@7_A4OeaiictN1/2	TANTCGTGTCTTGGCATACGGGACCTTCATGGTCGAAGAATTAG	12	nb
a218	FAD	FE33	lw203	ATCATCATGCTTCAGTATG	@7_PJvdLiictN1/1	GTCCAAACCGACGTCGCCACCACCACCAACCTTACTCGTCTTAC	@7_PJvdLiictN1/2	NATTCGTGTCTTGGCATAGGATCATCATGCTTCAGTATGAGAAT	1	nb
a219	FAD	FE33	lw204	TAAGAGAGAGTGTTCCAAG	@7_FTi4LiictN1/1	AAGACCCACACGTCGCCACCACTTTCCCCGTTTTACAATCAGTC	@7_FTi4LiictN1/2	NANTCGTGTCTTGGCATNCNTAAGAGAGAGTGTTCCAAGCCTCA	1	nb
a220	FAD	FE33	lw205	TTGTAGCCTTACCTGG	@1_cSD6WiictN1/1	GAGTCCAAACCGACGTCGCCACCACCAACCTCAATCCCAGGTAA	@1_cSD6WiictN1/2	AATTCGTGTCTTGGCATACGTCAACTTTTTGTAGCCTTACCTGG	1	nb
a221	FAD	FE39	lw048	ATGAAGCAAGGGAAGAT	@3_jbZMYiictN1/2	GAGTCCAACCGGACGTCGCCACCACCACAACCAACTCTATTATC	@3_jbZMYiictN1/1	ACCAATGCCGTGCGAGAGCATGAAGCAAGGGAAGATGGATCCAG	27	nb
a222	FAD	FE39	lw098	GGATCCAGATGAGGAG	@3_qvmmCiictN1/1	AAGACCCACACGTCGCCACCACCACAACCAACTCTATTATCTTC	@3_qvmmCiictN1/2	NCNAATGCCGTGCGAGAGCGGGGGATCCAGATGAGGAGAGGTAT	5	np150
a223	FAD	FE39	lw206	CTCTGCGAAAGATGCTGCT	@7_fw9rXiictN1/2	GAGTCCAAACCGACGTCGCCACCACAACCAACTCTATTATCTTC	@7_fw9rXiictN1/1	ACCAATGCCGTGCGAGAGCCTCTGCGAAAGATGCTGCTGCGAGG	3	178	FADFE39-178	R03b17
a224	FAD	FE39	lw207	GGCTTTGATGTTCTTGAGG	@5_D9CcTiictN1/1	AGAAAGACCCACACGTCGCCACCAACATCACAGCAATAGCCGTC	@5_D9CcTiictN1/2	ACAAATGCCGTGCGAGAGAGGCTTTGATGTTCTTGAGGGCGGGG	1	np94
a225	FAD	FE39	lw208	GGTTTGGTTAGGTTTTGTG	@5_E06tCiictN1/2	NANTCCAAACCGACGTCGNCACCACAGTCATGCCCTAAACTCAC	@5_E06tCiictN1/1	ACCCATGCCGTGCGAGAGCGGTTTGGTTAGGTTTTGTGTAGCGA	2	nm
a226	FAD	FE44	lw099	CCTACTGATCAGGTTAAGT	@3_Sa49UiictN1/1	GCAAGACCCACACGTCGCCACCACCACCATCACAACCGTCGCCA	@3_Sa49UiictN1/2	TAAGTGTGCTGCTTCTTGCTTCCTACTGATCAGGTTAAGTTTCT	5	289	FADFE44-289	R10b02
a227	FAD	FE44	lw209	CATCCACCGGTTGTGG	@1_VBBmbiictN1/1	CGCAAGACCCACACGTCGCCACCAACATCACAGCAATAGCCGTC	@1_VBBmbiictN1/2	NAAGTGTGCTGCTTCTTGCTTCATCCACCGGTTGTGGCTGGGAC	1	nb
a228	FAD	FE44	lw210	GCAGGTGGTACTACTAGAG	@7_e9YRMiictN1/1	CGCAAGACCCACACGTCGCCACCACAGACTTATTAGACTTCCTC	@7_e9YRMiictN1/2	NAAGTGTGCTGCTTCTTCCCTGCAGGTGGTACTACTAGAGCAAG	1	nb
a229	FAD	FE44	lw211	GCCAAAACCCGTCTCTTCA	@1_fKH1PiictN1/1	GAGTCCAAACCGACGTCGCCACCAGGATCGAGAATCTTGTCTCT	@1_fKH1PiictN1/2	NAAGTGTGCTGCTTCTTGCTTGCCAAAACCCGTCTCTTCAAACT	1	nb
a230	FAD	FE49	lw049	TATATTGGGAAGATGTAAG	@3_QOH6WiictN1/1	GAGTCCAAACCGACGTCGCCACCACCATCTTCTCCTTTTCCACC	@3_QOH6WiictN1/2	CGTTGCTTTTATGAATTTGGATATATTGGGAAGATGTAAGGAGA	6	nb
a231	FAD	FE49	lw050	GGAGAAAAACTACTACAAA	@3_VF3qPiictN1/2	GTNCAAACCGACGTCGCCACCAGTAATCTCCTTACCTCTTCCCA	@3_VF3qPiictN1/1	CGTTGCTTTTATGAATTTGGAGGAGAAAAACTACTACAAAAGGT	5	nb
a232	FAD	FE49	lw212	AGACTTGAAGAGCAAGTTG	@7_bJ0hHiictN1/2	NGNCCAAACCGACGTCGCCACCAAACTAAGTCCACATCGGACTC	@7_bJ0hHiictN1/1	CGTTGCTTTTATGAATTTGGAAGACTTGAAGAGCAAGTTGAAGA	5	np220
a233	FAD	FE49	lw213	AGAGAAAAACTACTACGAA	@1_RsKfciictN1/1	AGCAAGACCCACACGTCGCCACCACCAATTAGTCACGCCATCAC	@1_RsKfciictN1/2	NGNTGCTTTTATGAATTTGGAAGAGAAAAACTACTACGAAAAGT	1	139	FADFE49-139	R06b37
a234	FAD	FE49	lw214	TATATGTTAGGTTTTATGC	@3_7xgZGiictN1/2	CCAAAACCGACGTCGCCACCACTTTCCTCTTACACTTATCAAAC	@3_7xgZGiictN1/1	CGTTGCTTTTATGAATTTGGATATATGTTAGGTTTTATGCTGCG	3	nb
a235	FAD	IPM1	lw033	ACAAACAAGAATCAATTTC	@3_9zNxWiictN1/2	GAGTCCAAACCGACGTCGCCACCACATTCATTTTGAAACTATCA	@3_9zNxWiictN1/1	GCCATCTTCGCACCCAAAACAAACAAGAATCAATTTCAAAATAC	92	325	FADIPM1-325	R09b45
a236	FAD	IPM1	lw215	AAGATTTTTCTGCCTCCACC	@7_YPnjMiictN1/1	CGCAAGACCCACACGTCGCCACCAAGGCATCTTGAAAGTGAATC	@7_YPnjMiictN1/2	NCNATCTTCGCGCCCAAAAAGATTTTTCTGCCTCCACCTTTGTC	1	np150
a237	FAD	IPM1	lw216	GAATCAGATCGTTGAGAG	@3_UpgsTiictN1/1	GAGTCCAAACCGACGTCGCCACCACCACCACCGCTCATTCACTC	@3_UpgsTiictN1/2	NCCATCTTCGCACCCAAAACAAACAAGAATCAGATCGTTGAGAG	1	nb
a238	FAD	IPM1	lw217	GAATCTCGTATAAGGGTG	@5_I1lyUiictN1/1	GAGTCCAAACCGACGTCGCCACCATCAGTCCATTACAGCTCCCC	@5_I1lyUiictN1/2	GCCATCTTCGCACCCAAAACAAACAAGAATCTCGTATAAGGGTG	1	nb
a239	FAD	ME03	lw090	GCCAATGGATATCCCTC	@1_zWMXXiictN1/1	CGCAAGACCCACACGACACCACCCAATAACCTCAGATAAATAAA	@1_zWMXXiictN1/2	ATAGAGAGACAGAGTCCAAACCGAGATGCCAATGGATATCCCTC	25	nb
a240	FAD	ME03	lw218	AGTCCAAACCGTCGC	@1_tTadJiictN1/1	CGCAAGACCCACACGTCGCCACCATCATGTTGATACACCATCTT	@1_tTadJiictN1/2	GTATAGACAATGCAAAAAGCGGGTGAGTCCAAACCGTCGCCTCC	1	nb
a241	FAD	ODD13	lw034	GCTCAAGAGAACCGTCTTC	@1_8NegSiictN1/2	GAGTCCAAACCGACGTCGCCACCATGTTTGAATACCGTTGCAAC	@1_8NegSiictN1/1	AAACAGCGAAACGATCCAGAGCTCAAGAGAACCGTCTTCGCGAG	35	151	FADODD13-151	R08b18
a242	FAD	ODD13	lw219	AAGTATACGAGCCATAGTAG	@5_2KW8FiictN1/1	CNCAAGACCCACACGTCGCCACCATGCAAATCGCGAATCAACTT	@5_2KW8FiictN1/2	NANAGCGAAACGATCCAGAAAGTATACGAGCCATAGTAGATGAA	1	nb
a243	FAD	ODD13	lw220	GCTAAACCTTATATGAACT	@7_RLhnXiictN1/2	GAGGTCCAAACCGACGTCGCCACCACACTTAAAATAAATCAAGA	@7_RLhnXiictN1/1	AAACAGGCGAAACGATCCAGAGCTAAACCTTATATGAACTTTTC	5	244	FADODD13-244	R07b50
a244	FAD	ODD13	lw221	AGGATGTAGAGATGTTTGTG	@1_B69DUiictN1/1	TAGTCCAAACCGACGTCTCCACCACCACAAACCTCTGTCCCTCC	@1_B69DUiictN1/2	NAAAGCGAAACGATCCATATGAGNAGGATGTAGAGATGTTTGTG	2	nb
a245	FAD	PM1	lw054	CAGGAGGCTGCGGAAAG	@1_FwuINiictN1/2	NANTCCAAACCGACGTCCCAACCACTCTTTGCAGCTCCAGAGTT	@1_FwuINiictN1/1	AATAGGTTGACTGGTGACACAGGAGGCTGCGGAAAGGCTCCTTT	6	360	FADPM1-360	R10b18
a246	FAD	PM1	lw222	GACGTGGAGGTGTTGGTTA	@1_dRIXZiictN1/2	GAGTCCAAACCGATGTCGCCACCACCACCACCGTATCCTCCACC	@1_dRIXZiictN1/1	AATAGGTTGACTGGTGACAGACGTGGAGGTGTTGGTTACTGATC	2	nb
a247	FAD	PM1	lw223	GTGCGCATAGCGTTGTGCT	@3_DBvAWiictN1/1	CGGCAAGACCCACACGTCGCCACCAACGATTCGCCCGAGAGAGA	@3_DBvAWiictN1/2	AATAGGTTGACTGGTGACAGTGCGCATAGCGTTGTGCTAAAAAT	1	nb
a248	FAD	PM1	lw224	TAAATCATGATCCAGAGAA	@1_Og29YiictN1/1	GGCAAGACCCACACGTCGCCACCACCACCTGATACTCTTCTCCA	@1_Og29YiictN1/2	NATAGGTTGACTGGTGACATAAATCATGATCCAGAGAAAACTCC	2	nb
a249	FAD	PM110	lw091	CCATTCTTCTCTCTTCTCA	@5_CymRWiictN1/1	CGCAAGACCCACACGTCGCCACCACCATTGCTTTATAATGAAGC	@5_CymRWiictN1/2	CTAATCTCAATTCTCAAAAACCATTCTTCTCTCTTCTCACTAGT	33	118	FADPM110-118	R08b03
a250	FAD	PM110	lw092	CAGAAAGACATAACATAAA	@3_FDTzOiictN1/2	NCGCAAGACCCACACGTCGCCACCATATTGAAGAGCAGAAGCAA	@3_FDTzOiictN1/1	CACATCTCAATTCTCACCCACAGAAAGACATAACATAAAGCCGA	236	194	FADPM110-194	R01b39
a251	FAD	PM110	lw225	ACGTTACGTCAACAGCGTA	@3_SoX7HiictN1/1	GAGTCCAAACCGACGTCGCCACCACCTTTTTCACCGTAATTGAT	@3_SoX7HiictN1/2	NTCATCTCAATTCTCACCACACGTTACGTCAACAGCGTAGCATC	1	nb
a252	FAD	PM110	lw226	CAGAATCTGAAACAGAGCA	@5_Ga8PUiictN1/1	GAGTTCCAAACCGACGTCGCCACCACCATTGCCTCATCATGCTC	@5_Ga8PUiictN1/2	CCCATCTCAATTCTCACCCACAGAATCTGAAACAGAGCATGATG	1	nb
a253	FAD	PM110	lw227	TCATCGCCCATTTCCTCCT	@7_Tl34FiictN1/1	GAGTCCAAACCGACGTCGCCACCACCTTCGACATCTCCATCGTT	@7_Tl34FiictN1/2	NTNATCTCAATTCTCACACATCATCGCCCATTTCCTCCTCTCTC	1	nb
a254	FAD	PM113	lw228	CACGGAATAGCCAGACTTT	@1_9Na9OiictN1/1	GAGTCCAAACCGACGTCGCCACCATTCCGGATAATTCTATTACG	@1_9Na9OiictN1/2	NANAACCGCAAGATGGNATCACGGAATAGCCAGACTTTCTCGTG	12	nm
a255	FAD	PM113	lw229	TGGAAGTAAATATGGGAGA	@3_T9CvFiictN1/1	CGCAAGACCCACACGTCGCCACCATAGAGTCAAATCGAATATAG	@3_T9CvFiictN1/2	NAAAACCGCAAGATGGAATTGGAAGTAAATATGGGAGAGATTTG	1	nb
a256	FAD	PM113	lw230	TGGTGGGTGGGGTGG	@5_muqEViictN1/1	GAGTCCAAACCGACGTCGCCACCACCTCCACCACCCAAGGTAAA	@5_muqEViictN1/2	ATAGGGTACCGCAAGATGGCATTGGTGGGTGGGGTGGGGGGGCC	9	nb
a257	FAD	PM19	lw231	AATGGCTTGAGGTGGTGGT	@1_eQmRaiictN1/1	GAGTCCAAACCGACGTCGCCACCATGTCAGACACCTCCGGCGAG	@1_eQmRaiictN1/2	ATTCAAGCGGTTCATTTCAATGGCTTGAGGTGGTGGTGGTGGTG	1	np230
a258	FAD	PM19	lw232	CTGAGTAGGACGGAATTGC	@3_Ue24TiictN1/1	GTCCAAACCGACGTCGCCACCACACTCTTGCTTCTCGCTTTACT	@3_Ue24TiictN1/2	CTTCAAGCGGTGCATTCCCTGAGTAGGACGGAATTGCATGGGCG	1	nm
a259	FAD	PM19	lw233	TCGATTTCGGACGGACGTA	@1_OonlbiictN1/1	GAGGTCCAAACCGACGTCGCCACCACCACCACCACCGCACCATT	@1_OonlbiictN1/2	NTTCAAGCGGTGCATTTCTCGATTTCGGACGGACGTAGGTGATG	1	nb
a260	FAD	PM31	lw093	GTCAACAGCGTAGCATCGA	@5_jI1VQiictN1/2	AGAAAGACCCACACGTCGCCACCACCTTTTTCACCGTAATTGAT	@5_jI1VQiictN1/1	ATTTCATCACCACACGTTACGTCAACAGCGTAGCATCGATGGCT	4	np130
a261	FAD	PM31	lw234	ATGACCGGGAGGGG	@5_Zlw5HiictN1/1	GAGTCCAAACCGACGTCGCCACCACCACCACCACCGCTCATCAC	@5_Zlw5HiictN1/2	NTTTCATCACCACACGTTAAATGACCGGGAGGGGAGGAAGTCAG	1	nb
a262	FAD	PM31	lw235	GTATAAGTATTAAAAGGTT	@5_u4j5NiictN1/1	CGCAAGANCCACACGTCGCCACCATCCCCGCCATTGAAGCATTC	@5_u4j5NiictN1/2	NTNTCATCACCACACGTTACGTATAAGTATTAAAAGGTTTGGAC	1	nm
a263	FAD	PM31	lw236	TATCTAATCACCATAAATA	@3_nW7iWiictN1/1	AGTCCAAACCGACGTCGCCACCAACCACCCAGTTTTTATTTTCA	@3_nW7iWiictN1/2	ATTTCATCACCACACGTTACTATCTAATCACCATAAATATGCAT	1	227	FADPM31-227	R03b57
a264	FAD	PM4	lw051	TTCGTGTAGCTTTATGATG	@3_fwwLHiictN1/1	GAGTCCAAACCGACGTCGCCACCATATACACTCCAAACACACCT	@3_fwwLHiictN1/2	NAAGTCGTCGAGATGGTCTTCGTGTAGCTTTATGATGTTCTACA	14	np103
a265	FAD	PM4	lw052	GGGATCAGTTTGGGAG	@3_p1upRiictN1/2	GAGTCCAAACCGACGTCGCCACCACCAGCATTATTCTGCTTGCC	@3_p1upRiictN1/1	GAAGTCGTCGAGATGGTCGGGATCAGTTTGGGAGGGGAAGATCC	6	nb
a266	FAD	PM4	lw053	TACTTTGGAATTATTGCGA	@7_IUKRYiictN1/1	GGTCCAAACCGACGTCGCGACCACCCACGTTCATTCTCTACTTT	@7_IUKRYiictN1/2	GAAGTCGTCGAGATGGTCTACTTTGGAATTATTGCGAACTTTTT	7	142	FADPM4-142	R09b45
a267	FAD	PM4	lw237	GGTGACGAGTGAATGAGC	@7_0RbDEiictN1/1	GAGTCCAAACCGACGTCGCCACCACCACCACCGCTCATTCACTC	@7_0RbDEiictN1/2	NANGTCGTCGAGATGGCGATGGTGGGGGTGACGAGTGAATGAGC	1	nm
a268	FAD	PM4	lw238	CATCTAGAGAGGGAGTTTG	@3_22GGIiictN1/1	CGCAAGACCCACACGTCGCCACCACCAAGATTTTACTATTTTCA	@3_22GGIiictN1/2	NAAGTCGTCGAGATGGTTCATCTAGAGAGGGAGTTTGGCTGTCC	1	nb
a269	FAD	PM4	lw239	TATAATGTTTACAAGCATG	@5_IAGzaiictN1/2	NGAAAGACCCACACGTCGCNACCATATACACTCCAAACACACCT	@5_IAGzaiictN1/1	GAAGTCGTCGAGATGGTCTATAATGTTTACAAGCATGATGAATC	3	np278
a270	FAD	PM49	lw035	TAAGGTGGTGGTGGAGACT	@5_AslFTiictN1/2	GAGTCCAAACCGACGTCGCCACCATACTACTCTCCTTCTCCGAA	@5_AslFTiictN1/1	GGGTGAAAGAGCTGGAAACGTAAGGTGGTGGTGGAGACTTGTAG	50	nb
a271	FAD	PM49	lw094	TATGGTGGTGGGGGTG	@7_52krTiictN1/2	NGCAAGACCCACACGTCGCCACCATACTACTCTCCTTCTCCGAA	@7_52krTiictN1/1	GGTGAAAGAGCTGGAAACGTATGGTGGTGGGGGTGGATTTTTGT	14	nb
a272	FAD	PM49	lw240	AAGATGTAGCGGAGTGTGA	@7_DPc4PiictN1/2	NGCAAGACCAACACGTCGCCAACACCTGCTTCACACTCCGCTAC	@7_DPc4PiictN1/1	GGTGAAAGAGCTGGAAACGAAGATGTAGCGGAGTGTGAAGCAGG	1	np107
a273	FAD	PM49	lw241	CGGAGGAGCTGGAGG	@1_DR9OBiictN1/1	GCAAGACCCACACGTCGCCACCATACGTTTCCAGCTCTTTCACC	@1_DR9OBiictN1/2	NGNGAAAGAGCTGGAAANGGAGGCGGAGGAGCTGGAGGACATGG	3	nb
a274	FAD	PM49	lw242	TGAGTGAAGATGGAGACAC	@7_fE4nGiictN1/1	GAGTCCAAACCGACGTCGCCACCACCATCTTCTCCTTTTCCACC	@7_fE4nGiictN1/2	NGNGAAAGAGCTGGAAAAGTGAGTGAAGATGGAGACACAGTTGG	1	np235
a275	FAD	PM59	lw036	GGTTGGGGCATTTGTCCTT	@5_iz11LiictN1/1	AGTCCAAACCGACGTCGCCACCACCAGTTCACTCTCCACCACCT	@5_iz11LiictN1/2	NTNGCGTCTTCGCTTCTNGNGAAGGGGTTGGGGCATTTGTCCTT	6	nb
a276	FAD	PM59	lw243	TTGTGATGACTGGGATG	@3_P7ZRKiictN1/1	GAGTCCAAACCGACGTCGCCACCACTTCCTCTTGCGAACCGATC	@3_P7ZRKiictN1/2	NTNGACTGGTGACAAAGCCGTCATCGCTTGTGATGACTGGGATG	1	nb
a277	FAD	PM6	lw037	GCCTCATGACCAGAAGTCT	@5_68f8DiictN1/2	NANTCCAAACCGACGTCGCCACCATCATCAACCGTTTTACCATT	@5_68f8DiictN1/1	TCCCACTTCTTTCACCAAGCCTCATGACCAGAAGTCTTATAGAT	372	191	FADPM6-191	R01b24
a278	FAD	PM6	lw244	ACTTTGCTCAGGCAAGCGA	@1_GgEdPiictN1/1	GAGTCCAAACCGACGTAGACACCATCTTACTAACTAATTCTCTT	@1_GgEdPiictN1/2	NCACACTTCTTTCACCAAACTTTGCTCAGGCAAGCGATAACGGA	3	np242
a279	FAD	PM6	lw245	CACACGAAACGTCAACA	@5_lgUxNiictN1/1	CGCAAGGACCACACGTCGCCACCACCTTTTTCACCGTAATTGAT	@5_lgUxNiictN1/2	NCNCACTTCTTTCACCCACNCACACGAAACGTCAACANCGTAGC	2	np120
a280	FAD	PM6	lw246	GTGAGCTTCAACGTTGTTG	@3_jHm2PiictN1/1	CGCAAGACCCACACGTCGCCACCACTTGTAGAGAATGGTTTCGC	@3_jHm2PiictN1/2	NCCCACTTCTTTCCCAATGTGAGCTTCAACGTTGTTGCTGTCTC	1	np117
a281	FAD	PM73	lw247	GAGCTTCCAAAAGGGAAGA	@5_5UIfLiictN1/1	GCAAGACCCACACGTCGCCACCAGAATAAATGGAGTTTTCCAAA	@5_5UIfLiictN1/2	NANCCACACGTTATGAGACAGAGCTTCCAAAAGGGAAGAAAGCT	2	nb
a282	FAD	PM73	lw248	GAGGGTTTGCGAGTTGGAG	@3_JgFsJiictN1/1	GAGGTCCAAACCGACGTCGCCACCACCACCAACCTTACTCGTCT	@3_JgFsJiictN1/2	NANGCCACACGTTATGANAATGAGGGTTTGCGAGTTGGAGAAAG	1	nb
a283	FAD	PM73	lw249	TATGGTGTTTGAAACAGAC	@7_O79lIiictN1/1	GCAAGACCCACACGTCGCCACCAATTGCAAAGAGTCTGTTTCAA	@7_O79lIiictN1/2	NAGCCACACGTTATGAGACATATGGTGTTTGAAACAGACTCTTT	1	nb
a284	FAD	PM89	lw038	TACAAGAGTGGAAAAGAAG	@3_DseiFiictN1/1	GAGTCCAAACCGACGTCGCCACCACCACCACCGCTCATTCACTC	@3_DseiFiictN1/2	NGNTCTGAGAGGGAGCAGTACAAGAGTGGAAAAGAAGAAGAGAA	20	np197
a285	FAD	PM89	lw039	TACCAGAAGGGAACCAG	@7_FyRtPiictN1/2	GAGTCCAAACCGACGTCGCCACCACAAAAAATAAATAGAATAAC	@7_FyRtPiictN1/1	GGATCTGAGAGGGAGCACTACCAGAAGGGAACCAGGGGTTCGCC	7	138	FADPM89-138	R02b34
a286	FAD	PM89	lw040	GAAATCTATCGGTTAACAA	@7_7NB6FiictN1/1	GAGTCCAAACCGACGTCGCAACCATGAGAATGCACTTCCACAGA	@7_7NB6FiictN1/2	NGNTCTGAGAGGGAGCACGAAATCTATCGGTTAACAAACTGTAT	9	np226
a287	FAD	PM89	lw250	CGAAACACACCTCCTTGAA	@7_NmAXbiictN1/1	AAGACCCACACGTCGCCACCACCATTGCTTTATAATGAAGCCAA	@7_NmAXbiictN1/2	NGATCTGAGAGGGAGNACCGAAACACACCTCCTTGAAGGCGTTA	1	nb
a288	FAD	PM89	lw251	CGGATGATGATGAGCTTGT	@1_dv82CiictN1/1	GAGTCCAAACCGACGTCGCCACCATCATCACCAACATCATCACC	@1_dv82CiictN1/2	NGNTCTGAGAGGGAGCAACGGATGATGATGAGCTTGTGGATGAT	2	nm
a289	FAD	PM89	lw252	GCTTGGTTAGGAAAGTGTG	@7_UCdWKiictN1/1	AAGACCCACACGTCGCCACCACCACCTGATACTCTTCTCCATCT	@7_UCdWKiictN1/2	NGNTCTGAGAGGGAGCAGGCTTGGTTAGGAAAGTGTGTTTCTTG	1	np136
a290	FAD	TUBR102	lw253	GGTGTTGATGTTGATTGTG	@7_0jI2RiictN1/2	GTCCAAACCGACGTCGCCAACACAACCACAACAACAACAACAGT	@7_0jI2RiictN1/1	CCCGAATTTGCTGATATGCTGGTGTTGATGTTGATTGTGGTGGC	6	130	FADTUBR102-130	R09b32
a291	FC1	BG10	lw101	CTCTCGCAAATATCTACAT	@7_9QHeLiictN1/1	CGGCAGACCCACAGGTAAGAACAACCTATTCTAGGCTAGGAGCC	@7_9QHeLiictN1/2	NGTTTCTTCTCGCATTTATCCTCTCGCAAATATCTACATACGTA	40	nb
a292	FC1	BG10	lw254	GTTTCTTCTCTCGTTTCTT	@1_vksBSiictN1/2	CGCAAGACCCACAGGTAAGAACAAGCATTGACGGTTACCTTGAT	@1_vksBSiictN1/1	CGTTTCTTCTCGCATTTCTCGTTTCTTCTCTCGTTTCTTCTCGC	1	nb
a293	FC1	BG86	lw102	GCGAGATAATTGCATTAGC	@5_soWKRiictN1/2	GCAAGGACCCACAGGTAAGAACAATATTGATCACGCTGAGGAGA	@5_soWKRiictN1/1	ACCATTAACTAACATTCTGCAGCGAGATAATTGCATTAGCGTGA	17	nb
a294	FC1	BG86	lw255	GAAAACCTTTGCTTCATAA	@7_PevDZiictN1/2	NGCAAGACCCACAGGTAAGAACGAGTAAGATGTTCAAGATGAAG	@7_PevDZiictN1/1	ACCCATTAACTAACATTCTGCAGAAAACCTTTGCTTCATAACAG	2	141	FC1BG86-141	R01b11
a295	FC1	FE22	lw055	AGTGTTTGTTTATGTAGCC	@3_VFGdNiictN1/2	NAGTCCAAACCGCAGGTAAGAACAAAAAAAAACAACCAACAAGT	@3_VFGdNiictN1/1	AATGCGTTGGTGGAAGGTAGAGTGTTTGTTTATGTAGCCAGATT	5	nb
a296	FC1	FE22	lw107	CCGCTATCTCCTCAGC	@3_IjunIiictN1/1	CGCAAGACCCACAGGTAAGAACAAAGTCCCAGTAAGTAGAGAAT	@3_IjunIiictN1/2	NATGCGTTGGTGGAAGGTAGCCGCTATCTCCTCAGCTGCAGCTG	7	nb
a297	FC1	FE22	lw256	GATAGCTTGTGTCAGTTTT	@7_wf6lQiictN1/1	AGTCCAAACCGCAGGTAAGAACAATGTAAGTTAGATCAGATGAT	@7_wf6lQiictN1/2	NATGCGTTGGTGGAAGGTAGGATAGCTTGTGTCAGTTTTCCTAA	1	np90
a298	FC1	FE22	lw257	TATGAGTGGGACGACGGCT	@5_xFOJNiictN1/2	NGNAAGACCCACAGGTAAGAACAAGAAGTGGTTTTTACAAAAAA	@5_xFOJNiictN1/1	AATGCGTTGGTGGAAGGTAGTATGAGTGGGACGACGGCTATTTC	1	nm
a299	FC1	FE3	lw106	GCTGTGTGTTCATATGTGG	@5_BYO7FiictN1/2	NGNAAGACCCACAGGTAAGAACAAAAAACAACAACCAACAAGTA	@5_BYO7FiictN1/1	CGAGCCAGAGAGATGTCGTGCTGTGTGTTCATATGTGGTTACGT	79	143	FC1FE3-143	R01b17
a300	FC1	FE38	lw056	GGAGTTTTGTTCTTGCCTT	@3_vMinbiictN1/1	GTCCAAACCGCAGGTAAGAACAAAAAAAAACAACCAACAAGTAA	@3_vMinbiictN1/2	NGNTCTCGCACGGCATTGGGGAGTTTTGTTCTTGCCTTGTTGGG	6	nb
a301	FC1	FE38	lw108	GGAGTGTGGAGTGTTTGTT	@7_RlLhYiictN1/2	NGCAAGACCCACAGGTAAGAACAAAAAACAACAACCAACAAGTA	@7_RlLhYiictN1/1	AGCTCTCGCACGGCATTGGGGAGTGTGGAGTGTTTGTTTATGTA	16	nb
a302	FC1	FE38	lw109	GTCGAACACTTGGCAGGCA	@3_27mILiictN1/2	CGNAAGACCCACAGGTAAGAACAAAATGTTAATTCTGGACTGTC	@3_27mILiictN1/1	AGCTCTCGCACGGCATTGGGTCGAACACTTGGCAGGCACCAACA	11	nb
a303	FC1	FE38	lw110	GGAGTGTGGAGTGTTTG	@5_dSaJLiictN1/2	CGNAAGACCCACAGGTAAGAACAACAACGTGTATCACCAAGTAC	@5_dSaJLiictN1/1	AGCTCTCGCACGGCATTGGGGAGTGTGGAGTGTTTGTTTATGTA	13	nb
a304	FC1	FE38	lw258	CATATCATCTCTGTAATCG	@3_yzuhUiictN1/1	CGGCAAGACCCACAGGTAAGAACAACATCAAGAAAGAAGCAGAA	@3_yzuhUiictN1/2	AGCTCTCGCACGGCATTGGCATATCATCTCTGTAATCGAATGAG	1	nm
a305	FC1	PM116	lw103	GATGCTATTGATGATGATC	@3_3JixFiictN1/2	NGAAAGACCCACAGGTAAGAACAAACCCACAGAATTCCTCCTCA	@3_3JixFiictN1/1	AACTGTAAAACTTGCTGACGATGCTATTGATGATGATCAAGAGT	225	302	FC1PM116-302	R09b65
a306	FC1	PM116	lw259	ACTGAAGATAGATTTGTCT	@3_52krRiictN1/1	AGCAAGACCCACAGGTAAGAACAACAACATCAAGAAAGAAGCAG	@3_52krRiictN1/2	AACTGTAAAACTTGCTGGGACTGAAGATAGATTTGTCTTCTGCT	1	nb
a307	FC1	PM116	lw260	ATATACACTAGTAGATTCG	@7_LD26WiictN1/1	GAGTCCAAACCGCAGGTAAGAACAAAAAAAAACAACCAACAAGT	@7_LD26WiictN1/2	AACCGTGAAACTTGCTGACATATACACTAGTAGATTCGGCTTGG	2	nb
a308	FC1	PM116	lw261	CGGGTTATTTGGCGTCAAC	@1_sxFWbiictN1/1	CAAGACCCACAGGTAAGAACAACAACGTGTATCACCAAGTACAA	@1_sxFWbiictN1/2	NACCGTGAAACTTGCNGACCGGGTTATTTGGCGTCAACCTTGGT	1	nb
a309	FC1	PM30	lw262	TACTAAACCAGATCACGGA	@3_SPquHiictN1/2	NGAAAGACCCACAGGTAAGAACAACACAGAGAAGAGAAACAAAA	@3_SPquHiictN1/1	TTTCAGAGAGTCACGGATGTACTAAACCAGATCACGGATGTACT	5	np162
a310	FC1	PM33	lw104	AAAGAAACATTACTTCTTC	@7_2NumGiictN1/1	CGCAAGACCCACAGGTAAGAACAATATTGATCACGCTGAGGAGA	@7_2NumGiictN1/2	NANGTGGGAAGAGTTGTAGAAAGAAACATTACTTCTTCAAGGAA	45	nb
a311	FC1	PM33	lw263	ACATAATGCTTTTTAGGTG	@7_JnpMYiictN1/2	TGCAAGACCCACAGGTAAGAACAATATTTTTACATGGCCATTGA	@7_JnpMYiictN1/1	GATGTGGGAAGAGTTGTAGACATAATGCTTTTTAGGTGGGGGTG	1	nb
a312	FC1	PM33	lw264	CCAGATTCATGTCTTGTT	@5_rhhwNiictN1/1	GAGTCCAAACCGCAGGTAAGAACAAAAAAAACAACCAACAAGTA	@5_rhhwNiictN1/2	NANGTGGGAAGAGTTGTAGCCAGATTCATGTCTTGTTNTGTGTT	3	nb
a313	FC1	PM33	lw265	GATGTGGGAAGAGGTGTAG	@3_5Ev7ciictN1/2	NGCAAGACCCACAGGTAAGAACAAGACATGAAGCTGCAACATAA	@3_5Ev7ciictN1/1	GATGTGGGAAGAGTTGTAGGATGTGGGAAGAGGTGTAGATGGTG	1	nb
a314	FC1	PM34	lw105	GGTCCTGCTCCACGCC	@1_6BhaTiictN1/1	CTCCAGACCCACAGGTAAGAACAATATGATCTCGTGTTTCAATT	@1_6BhaTiictN1/2	GGGACGAACAGACAACGAGGTCCTGCTCCACGCCCACCTTACTA	24	nb
a315	FC1	PM34	lw266	CAGTGATCAGATGAACAAA	@7_kk3wLiictN1/1	CGCAAGACCCACAGGTAAGAACAAGGAAAGAGATTCATCTTTCT	@7_kk3wLiictN1/2	NGNACGGAACAGACAACGACAGTGATCAGATGAACAAATTATTA	1	nb
a316	FC1	PM34	lw267	ACATATACAGACACTC	@1_OYlnOiictN1/1	CGCAAGACCCACAGGTAAGAACAAGTAAGATGTTCAAGATGAAG	@1_OYlnOiictN1/2	NGCACGAACAGACAACGAGAATAAGACNACATATACAGACACTC	1	nb
a317	FC1	PM34	lw268	GCACGTTGGAGTGGGCATT	@5_rkH7NiictN1/2	NGNAAGACCCACAGGTAAGAACAAGCATTGACGGTTACCTTGAT	@5_rkH7NiictN1/1	GGGACGAACAGACAACGAGCACGTTGGAGTGGGCATTAGCTGAG	1	nb
a318	FC1	PM5	lw269	TCACATTGTCAATTAAAAC	@3_jcv4HiictN1/2	NAGTCCAAACCGCAGGTAAGAACAAAAAAAAACAACCAACAAGT	@3_jcv4HiictN1/1	TAGGGTATATGTGCGGGATCACATTGTCAATTAAAACATAAGGA	64	nb
a319	FC1	PM55	lw270	ATGCTATTGATGATGATCA	@1_DYtuJiictN1/1	CGCAAGACCCACAGGTAAGAACAAACCCACAGAATTCCTCCTCA	@1_DYtuJiictN1/2	NANTGTAAAACTTGCTGNCGATGCTATTGATGATGATCAAGAGT	8	np210
a320	GA3	FE1	lw058	CAATCGAGAAAGGTGG	@7_oGRdHiictN1/1	GAGTCCAAACCGAACCATCTACACCATTAGCACCATCTAAAACC	@7_oGRdHiictN1/2	NCNCCACGTTGAAGAGATCGCAATCGAGAAAGGTGGAGAGGTGT	8	324	GA3FE1-324	R10b24
a321	GA3	FE1	lw059	AGACTCTCATTTGGGCAAT	@1_MLuXViictN1/2	GAGTCCAAACCGAACCATCTACACCAACTGAGAACAATCCATTG	@1_MLuXViictN1/1	TCTCCACGTTGAAGAGATCGAGACTCTCATTTGGGCAATTGAAT	3	126	GA3FE1-126	R10b39
a322	GA3	FE1	lw347	ATGGCAGAGTAATTTCTGC	@1_ppAPBiictN1/2	NGNAAGACCCACAACCANATACACACATCAGAGCAAACACACAA	@1_ppAPBiictN1/1	TCTCCACGTTGAAGAGATCGATGGCAGAGTAATTTCTGCAGAAT	1	np150
a323	GA3	FE1	lw348	TTTTTAACATATCCATGGC	@1_LAyILiictN1/2	TGNAAGACCCACAACCATCTACACTCATCTCAAACCATCTACAC	@1_LAyILiictN1/1	TCTCCACGTTGAAGAGATCGTTTTTAACATATCCATGGCGTGTA	1	nb
a324	GA3	FE31	lw060	TTCACTCTCTGCATATCGA	@1_6qmvciictN1/1	GAGTCCAAACCGAACCATCTACACGAACATGGATTATCTATTTT	@1_6qmvciictN1/2	NCTCAACACCAGACTCCACATTCACTCTCTGCATATCGAACTAA	35	205	GA3FE31-205	R03b12
a325	GA3	FE31	lw061	CAATTCAATGTTCCATTCT	@7_cg8AFiictN1/1	GAGTCCAAACCGAACCATCTACACGAGATTAACCTGCACAAGAG	@7_cg8AFiictN1/2	NCNCAACACCAGACTCGACACAATTCAATGTTCCATTCTTATCT	24	238	GA3FE31-238	R08b29
a326	GA3	FE31	lw111	TGAAACCTTCACCATCAGT	@5_2Ex0EiictN1/2	NGNAAGACCCACAACCATCTACACTCCTTGCATATCCAGACTCA	@5_2Ex0EiictN1/1	GCTCAACACCAGACTCGACATGAAACCTTCACCATCAGTCGACA	35	nb
a327	GA3	FE31	lw349	GGCAAAAGGGCACTCTC	@3_mVKwNiictN1/1	GAGTCCAAACCGAACCATCTACACCATCCCCATCAACAGACAGA	@3_mVKwNiictN1/2	NCNCAACACCAGACTCGACAGGCAAAAGGGCACTCTCNTCAAGT	1	nb
a328	GA3	FE31	lw350	GTGTGGAAAAGGAGCAAGG	@7_dZcVXiictN1/1	GTCCAAACCGAACCATCTACACCAACCTCAAACTCCTACACGAA	@7_dZcVXiictN1/2	GCTCAACACCAGACTCGAGCGTGTGGAAAAGGAGCAAGGCTTCG	1	nb
a329	GA3	PM53	lw057	TCCGAGACCTTCTCCG	@7_GZtzaiictN1/1	GAGTCCAAACCGAACCATCTACACAAAGGATCAGTCCATGCAAT	@7_GZtzaiictN1/2	NGGTACTTAGCTGTTCATCATCCGAGACCTTCTCCGTGGTGGTC	12	314	GA3PM53-314	R02b34
a330	GA3	PM53	lw351	AGAAATGAAGGGAATCTTG	@1_bQweHiictN1/2	NANTCCAAACCGAACCATCTACACCCACACTCACCCTCCCATCA	@1_bQweHiictN1/1	TGGTACTTAGCTGTTCATCAAGAAATGAAGGGAATCTTGAATGG	15	np216
a331	GA3	PM53	lw352	GCTGAGTTGCAAGTTTGAA	@5_3L7rRiictN1/1	GAGTCCAAACCGAACCATCTACACCAACTGAGAACAATCCATTG	@5_3L7rRiictN1/2	TGGTACTTAGCTGTTCATCAGCTGAGTTGCAAGTTTGAAGCTTT	1	185	GA3PM53-185	R04b12
a332	GA3	PM53	lw353	GGAAATGAAGGGAATCTTG	@5_6OP3ciictN1/2	NGNAAGACCCACAACCATCTACACCCACACTCACCCTCCCATCA	@5_6OP3ciictN1/1	TGGTACTTAGCTGTTCATCAGGAAATGAAGGGAATCTTGAATGG	14	np216
a333	GA3	PM77	lw354	AGAGGTTGATGGAAGTGAT	@5_sttwWiictN1/1	CGCAAGACCCACAACCATCTACACTCATCTCAAACCATCTACAC	@5_sttwWiictN1/2	ATGATCCAGAGAGTTACCGAAGAGGTTGATGGAAGTGATGCAAC	1	133	GA3PM77-133	R08b15
a334	GA3	PM77	lw355	GAGGATTAGGGTCTCTTGT	@7_jyrLHiictN1/1	GAGTCCAAACCGAACCATCTACACGAGCAGGAACAATGATACAA	@7_jyrLHiictN1/2	NTGATCCAGAGAGTTACAGAGAGGATTAGGGTCTCTTGTATCAT	1	247	GA3PM77-247	R05b15
a335	ODD3	BG11	lw271	GTGAAGTTGTGTGTTTCAA	@7_a1GCKiictN1/2	NAGTCCAAACCGCTAAANCAAGGAGAGGACATGATGATTATTCC	@7_a1GCKiictN1/1	TAATGTTTGGGAAGGTGATGGTGAAGTTGTGTGTTTCAAGTCTT	9	np217
a336	ODD3	BG11	lw272	TGGGAAGGTGATGT	@7_cL94YiictN1/1	GAGTCCAAACCGCTAAAACCAGGACAGAACTCTAATGCTGCCTT	@7_cL94YiictN1/2	NAGGTGCATAAATCGGAAATATGGTCTGTTTGGGAAGGTGATGT	3	125	ODD3BG11-125	R03b26
a337	ODD3	BG34	lw273	ATGAGATTTATTCAACTTC	@5_2WugDiictN1/2	NANTCCAAACCGCTAAAACCAGGATGAATCACTTTGTGAGAAGC	@5_2WugDiictN1/1	ATTCCGAGGAGCAACTACTATGAGATTTATTCAACTTCCTGGGG	7	np285
a338	ODD3	BG34	lw274	TCGTGCTTTACTGTTTGCT	@5_C1VqbiictN1/1	CGCAAGACCCACTAAAACCAGGAGCAAACAGTAAAGCACAGAGC	@5_C1VqbiictN1/2	NTTCCGAGGAGCAACCAATTCGTGCTTTACTGTTTGCTCCGTGC	2	nb
a339	ODD3	BG34	lw275	TGGGTCTTGACAAGAAATG	@7_fOI4FiictN1/1	GAGTCCAAACCGCTAAAACCAGGAGCAAACAGTAAAGCACAGAG	@7_fOI4FiictN1/2	NTNCCGAGGAGCAACTAATTGGGTCTTGACAAGAAATGCTATTA	1	np125
a340	ODD3	BG45	lw062	AGCAACCAACTTTCTTCGA	@7_GPhVKiictN1/2	NANTCCAAACCGCTAAAACAAGGAGAAGAGTGTGTTGAGATCGA	@7_GPhVKiictN1/1	AACAACCCGAAATCGCAGCAGCAACCAACTTTCTTCGATTTGAT	8	nb
a341	ODD3	BG45	lw112	CTCCACCATTTTATGTATC	@7_4vDyQiictN1/2	AGCAAGACCCACTAAAACCAGGATGAATCACTTTGTAAGAAGCT	@7_4vDyQiictN1/1	AACAACCCGAAATCGCAGCCTCCACCATTTTATGTATCAAAATC	4	nb
a342	ODD3	BG45	lw113	GACCCAATCGCAAGAG	@3_bpmeJiictN1/2	CGCAAGACCCACTAAAAACAGGATGGCCCAGCTGCGCCAAGGAA	@3_bpmeJiictN1/1	AACAACCCGAAATCGCAGCGACCCAATCGCAAGAGCGGAGCTCT	11	nb
a343	ODD3	BG45	lw276	ACCTGATTTGAAAGTGGGA	@5_7vJ0biictN1/1	CTCAAGACCCACTAAAACCAGGACGAATCACTTTGTGAGAAGCT	@5_7vJ0biictN1/2	NANAACCCGAAATCGCAGAACCTGATTTGAAAGTGGGATAACTT	1	nm
a344	ODD3	BG45	lw277	CAATCCCCTATTGGTCCTG	@3_uHiqZiictN1/1	GTCCAAACCACTAAAACCAGGAAACATTATTATTCCAAAGCATG	@3_uHiqZiictN1/2	NAAAACCCGAAATCGCACACAATCCCCTATTGGTCCTGCCACCA	1	430	ODD3BG45-430	R06b20
a345	ODD3	BG45	lw278	CTTTATGTATCCAAATCAA	@5_qxt4RiictN1/2	AGAAAGACCCACTAAAAAAAGGATGAATCACTTTGTGAGAAGCT	@5_qxt4RiictN1/1	AACAACCCTAAATCGCAGCCTTTATGTATCCAAATCAAGCTTCT	1	nm
a346	ODD3	BG48	lw117	GTGGTTTTTATAGCTTTAG	@1_fZ17HiictN1/2	NGCAAGACCCACTAAAAACAGGAGAGGCAAAGAGTACAAAGATC	@1_fZ17HiictN1/1	GATACGACAGAAGTGGAAGGTGGTTTTTATAGCTTTAGACATCT	50	199	ODD3BG48-199	R03b17
a347	ODD3	BG48	lw279	ATACCTGAGAAAAACATTA	@1_GHEaEiictN1/1	GAGTCCAAACCGCTAAAACCAGGAGGTTGATCTTGTACATGAAT	@1_GHEaEiictN1/2	NGNTACGAGAGAAGTGGAAGATACCTGAGAAAAACATTATTAGA	1	nb
a348	ODD3	BG48	lw280	GTTGTTTTGCTGGACGAGG	@7_IuT1ViictN1/1	GAGTCCAAACCGCTAAAACCAGGAGAGGACATGACGATTATTCT	@7_IuT1ViictN1/2	GATACGACAGAAGTGGAAGGTTGTTTTGCTGGACGAGGGTGGGT	1	nb
a349	ODD3	BG48	lw281	GGTAGAAGATATGAAATCG	@5_4EM1LiictN1/1	CGCAAAGACCCACTAAAACCAGGATAAGATTTCTCCACCAAACA	@5_4EM1LiictN1/2	NANACGACAGAAGTGGANGNGGTAGAAGATATGAAATCGGTGAT	1	160	ODD3BG48-160	R04b02
a350	ODD3	BG5	lw069	TTTTCTCCCGTAATCGTGA	@7_DeB2NiictN1/1	GAGTCCAAACCGCTAAAACCAGGATTATCAGATTGTCAAATCTT	@7_DeB2NiictN1/2	NTNAAAGAAGGCTCAAGGCATTTTCTCCCGTAATCGTGAACTCA	21	nb
a351	ODD3	BG5	lw282	AAATGCAAAATGATCAGAC	@1_UEOFOiictN1/1	CGCAAGACCCACTAAAACCAGGAAACATTATTATTCCAAAGCAT	@1_UEOFOiictN1/2	NTNAAAGAAGGCTCAAGGCAAAATGCAAAATGATCAGACTTGGT	1	np274
a352	ODD3	BG5	lw283	GTCAGCTTCTTACGTGGCA	@3_8X2FViictN1/1	CGCAAGACCCACTAAAACCAGGAGATTGTTCACCGTCACAGAGA	@3_8X2FViictN1/2	GTCAAAGAAGGCTCAAGGCAGTCAGCTTCTTACGTGGCATCACA	1	np264
a353	ODD3	BG5	lw284	TATATTTAGCAAATGCTTT	@1_9zXcNiictN1/1	GAGTCCAAACCGCTAAAACCAGGAGCATGTGTAGAATCTTATCA	@1_9zXcNiictN1/2	NTCAAAGAAGGCTCAAGGCATATATTTAGCAAATGCTTTTGTTA	2	129	ODD3BG5-129	R07b10
a354	ODD3	BG6	lw070	GAGACAAATTTTGGGATCT	@5_wYZAUiictN1/2	GAGTCCAAACCGCTAAAACCAGGAGTAAACCTAGGTCTTGCCCT	@5_wYZAUiictN1/1	AGTTGGACATTATTGGCAGCGAGACAAATTTTGGGATCTCGTAT	10	129	ODD3BG6-129	R06b20
a355	ODD3	BG6	lw285	TCTATCTGGTGCGG	@7_8DpeWiictN1/2	GGTCCAAACCGCTAAAACCAGGAGAACTGAGGAACAAACTGGAG	@7_8DpeWiictN1/1	AGTTGGACATTATTGGCAGCTCTATCTGGTGCGGGGTGGGACAA	1	nb
a356	ODD3	BG72	lw063	GATACTATGCCTAGAGATG	@5_R7hgLiictN1/2	NANTCCAAACCGCTAAAACCAGGAGTAAACCTAGGTCTTGCCCT	@5_R7hgLiictN1/1	AATTTGATCCCGTGTGTGTTTGATACTATGCCTAGAGATGTTAG	9	np97
a357	ODD3	BG72	lw286	CAAGTCTTTCATCCTGCAA	@7_cPJoEiictN1/2	NANTCCAAACCGCTAAAACCAGGAGAGGACATGATGATTATTCC	@7_cPJoEiictN1/1	AATTTGATCCCGTGTGTGTTTCAAGTCTTTCATCCTGCAATGAC	2	nm
a358	ODD3	BG72	lw287	CGAGAGTTTTCCGCAGTGT	@5_GFxOLiictN1/1	GAGTCCAAACCGCTAAAACCAGGAGAAAACCTAGGTCTTGCCCT	@5_GFxOLiictN1/2	AANTTGATCCCGTGTGTGTTTCGAGAGTTTTCCGCAGTGTGTAA	2	193	ODD3BG72-193	R03b07
a359	ODD3	BG72	lw288	GTGTGTGTGTCTCCGGTCT	@7_mjLnZiictN1/1	GAGTCCAAACCGCTAAAACCAGGAGCAAACAGTAAAGCACAGAG	@7_mjLnZiictN1/2	NATTTGATCCCGTGTGTGTTTGTGTGTGTGTCTCCGGTCTTGGT	1	np180
a360	ODD3	FE31	lw068	TGTTGCGCCACACTCAA	@7_bdoxaiictN1/2	NAGTCCAAACCGCTAAAACCAGGATCATCCCTATCTTTGACAAG	@7_bdoxaiictN1/1	GCTCAACACCAGACTCGACATGTTGCGCCACACTCAAGGAAAAA	29	np106
a361	ODD3	FE31	lw289	ACTCCCACTTGCACCTTAC	@7_Sde5HiictN1/1	CGGCAAGACCCACTAAAACCAGGAGCATGTGTAGAATCTTATCA	@7_Sde5HiictN1/2	NCTCAACACCAGACTCGACAACTCCCACTTGCACCTTACTTTAG	1	np340
a362	ODD3	FE31	lw290	CCCAACTCCTATGATATTT	@5_37hBGiictN1/1	GAGTCCAAACCGCTAAAACCAGGAGCAAACAGTAAAGCACAGAG	@5_37hBGiictN1/2	GCNCAACACCAGACTCGACACCCAACTCCTATGATATTTATTCA	1	nm
a363	ODD3	FE31	lw291	CCTATGACATTTATTAAAC	@3_xtD4HiictN1/1	CGGCAAGACCCACTAAAACCAGGAGAGGCAAAGAGTACAAAGAT	@3_xtD4HiictN1/2	NCTCAACACCAGAATCGACACCTATGACATTTATTAAACTTCGT	1	np116
a364	ODD3	PM109	lw071	TCCATAATCTGTTTCGAGA	@7_JiR7BiictN1/1	GAGTCCAAACCGCTAAAACAAGGAGTAAACCTAGGTCTTGCCCT	@7_JiR7BiictN1/2	NTNCTAGTGACCTGCGNCATCCATAATCTGTTTCGAGAGTTTTC	208	197	ODD3PM109-197	R05b26
a365	ODD3	PM109	lw292	CCAGTGGCATTTGAAGAGT	@5_MMFrbiictN1/1	GAGTCCAAACCGCTAAAACCAGGATCATCCCTATCTTTGACAAG	@5_MMFrbiictN1/2	NTGCTAGTGACCTGCGATACCAGTGGCATTTGAAGAGTCAACAT	2	np324
a366	ODD3	PM109	lw293	CTTTTACGGTCTAGTTTTT	@5_6nEDOiictN1/1	AAGACCCACTAAAACCAGGAGTAAAGTCTTGCCCTAAACCCAGC	@5_6nEDOiictN1/2	NTNCTAGTGACCTGCGATACTTTTACGGTCTAGTTTTTATGTAG	4	np328
a367	ODD3	PM109	lw294	TCCCTGTAAGCTTCATATC	@1_CnEDGiictN1/2	GANTCCAAACCGCTAAAACAAGGACAGAACTCTAATGCTGCCTT	@1_CnEDGiictN1/1	ATGCTAGTGACCTGCGATATCCCTGTAAGCTTCATATCAAGCAT	1	nm
a368	ODD3	PM113	lw295	TTTGTATGGGTGTAGAGG	@1_dxhCEiictN1/1	GAGTCCAAACCGCTAAAACCAGGAGTAAACCTAGGTCTTGCCCT	@1_dxhCEiictN1/2	NANAACCGCAAGATGGCATTTTGTATGGGTGTAGAGGGAAGACT	24	np270
a369	ODD3	PM116	lw296	CAGGATACAGTACCTGTTG	@3_0c6MDiictN1/1	GAGTCCAAACCGCTAAAACCAGGAGAGGACATGATGATTATTCC	@3_0c6MDiictN1/2	NACCGTGAAACTTGCTGACCAGGATACAGTACCTGTTGCTTCCC	1	nb
a370	ODD3	PM116	lw297	GATTCTCCACCACTTTATG	@1_4euYXiictN1/2	AGAAAGACCCACTAAAACCAGGATGAATCACTTTGTGAGAAGCT	@1_4euYXiictN1/1	AACCGTGAAACTTGCTGACGATTCTCCACCACTTTATGTATCCA	7	np263
a371	ODD3	PM116	lw298	GGTTTACTTCCAGTCTATA	@1_QFmcHiictN1/1	CGGCAAGACCCACTAAAACCAGGAGAAATGCGAGAAGAAACGAG	@1_QFmcHiictN1/2	NANTGTAAAACTTGCTGACGGTTTACTTCCAGTCTATATAAATC	1	nb
a372	ODD3	PM30	lw114	TTTAAACAGGCAAGAGTGG	@3_SHmeciictN1/1	CGCAAGACCCACTAAAACCAGGATAAGATTTCTCCACCAAACAA	@3_SHmeciictN1/2	NGNTCTGAGAGAGTCACGGATGTTTAAACAGGCAAGAGTGGTGT	10	114	ODD3PM30-114	R09b28
a373	ODD3	PM30	lw299	GCATTTTGTATGGGTGTAG	@5_tI0SaiictN1/2	GAGTCCAAACCGCTAAAACCAGGAGTAAAGCTAGGTCTTGCCCT	@5_tI0SaiictN1/1	AGGATCCAGAGAGTTACCGATGGCATTTTGTATGGGTGTAGAAG	2	nm
a374	ODD3	PM33	lw300	AGGGAAGACTACGAGTTGT	@3_ErcAIiictN1/1	GAGTCCAAACCGCTAAAACCAGGAGTAAACCTAGGTCTTGCCCT	@3_ErcAIiictN1/2	NATGTGGGAAGAGTTGTNGAGGGAAGACTACGAGTTGTCGTCTC	3	np257
a375	ODD3	PM33	lw301	GATTTCTGAAGACGCTAGA	@1_FiwLNiictN1/2	NGNAAGACCCACTAAAAACAGGAGAAAACCTAGGTCTTGCCCTA	@1_FiwLNiictN1/1	GATGTGGGAAGAGTTGTAGGATTTCTGAAGACGCTAGAATATTG	2	160	ODD3PM33-160	R03b02
a376	ODD3	PM33	lw302	TATATACACGAGTACATAC	@1_bp62NiictN1/1	GAGTCCAAACCGCTAAAACCAGGAGCAAACAGTAAAGCACAGAG	@1_bp62NiictN1/2	NANGTGGGAAGAGTTGTAGTATATACACGAGTACATACGCCACG	2	160	ODD3PM33-160	R03b02
a377	ODD3	PM34	lw064	GTGGTCGTCTCGTAATCTA	@7_HlKjFiictN1/2	NCNAAACCGCTAAAACCAGGAGTAAACCTAGGTCTTGCCCTAAA	@7_HlKjFiictN1/1	GGGACGAACAGACTACGAGTGGTCGTCTCGTAATCTAACTCTGT	21	np240
a378	ODD3	PM34	lw065	TTTGTCCATGTCATCTCAT	@3_5ek8FiictN1/1	GAGTCCAAACCGCTAAAACCAGGAACCAAAAATTGAAATACACA	@3_5ek8FiictN1/2	NGNACGAACAGACAACGATTTGTCCATGTCATCTCATCACCAAT	29	144	ODD3PM34-144	R05b04
a379	ODD3	PM34	lw303	AGAATAGGAACTGAAATAG	@3_1ocjYiictN1/2	NGCAAAGACCCACTAAAACCAGGAACTTGTCTCCCATCCAGGAA	@3_1ocjYiictN1/1	GGGACGAACAGACAACGAAGAATAGGAACTGAAATAGAGTTCGG	1	216	ODD3PM34-216	R05b30
a380	ODD3	PM34	lw304	AGATGTGCTATTCCCAAAC	@1_mEzAKiictN1/1	GAGTCCAAACCGCTAAAACCAGGATGAATCACTTTGTGAGAAGC	@1_mEzAKiictN1/2	NGGACGAACAGACAACGAAGATGTGCTATTCCCAAACTGGGGAA	3	360	ODD3PM34-360	R04b10
a381	ODD3	PM34	lw305	TTCCGTCGTGGCCGATT	@1_bErYPiictN1/1	GTCCAAACCGCTAAAACCAGGGTGAATCACTTTGTAAGAAGCTT	@1_bErYPiictN1/2	NGGACGAACAGACAACGATTCCGTCGTGGCCGATTTTGACCCCA	2	nb
a382	ODD3	PM49	lw306	ACGACGAAGCTGTCCTATT	@5_tFULHiictN1/1	GCAAGACCCACTAAAACCAGGATGAATCACTTTGTAAGAAGCTT	@5_tFULHiictN1/2	NGGTGAAAGAGCTGGAAACGACGACGAAGCTGTCCTATTCCCAA	1	196	ODD3PM49-196	R06b23
a383	ODD3	PM49	lw307	CGTTGGTGAACTTATGTGT	@5_afMMBiictN1/1	GAGTACAAACCGCTAAAACCAGGAGAGCACATGATGATTATTCC	@5_afMMBiictN1/2	NGNGAAAGAGCTGNAAANGCGTTGGTGAACTTATGTGTTTCAAG	11	nb
a384	ODD3	PM49	lw308	GTGAGATTGAATTTGTTAC	@3_ngxxLiictN1/1	GTCCAAACCGCTAAAACCAGGATGAATCACTTTGTAAGAAGCTT	@3_ngxxLiictN1/2	NGNGAAAGAGCTGGAACCGGTGAGATTGAATTTGTTACGTGCTT	1	nb
a385	ODD3	PM89	lw115	GGATGTTTAAACAGGCAAG	@5_0Z6EZiictN1/2	NGCAAGACCGACTAAAACCAGGATAAGATTTCTCCACCAAACAA	@5_0Z6EZiictN1/1	GGATCTGAGAGGGAGCACGGATGTTTAAACAGGCAAGAGTGGTG	26	117	ODD3PM89-117	R09b27
a386	ODD3	PM89	lw309	AACAAAGCTCAGGAAACAT	@7_pVILLiictN1/1	AGCAAGACCCACTAAAACCAGGAAACATTATTATTCCAAAGCAT	@7_pVILLiictN1/2	GGNTCTGAGAGGGAGCACAACAAAGCTCAGGAAACATTTTTATT	1	nb
a387	ODD3	PM89	lw310	AAGAAGTTTTGTTTGGTGG	@3_9CKYTiictN1/1	GAGTCCAAACCGCTAAAACCAGGATAAGATTTCTCCACCAAACA	@3_9CKYTiictN1/2	GGATCTGAGAGGGAGCACAAGAAGTTTTGTTTGGTGGAGAAATC	1	nm
a388	ODD3	PM89	lw311	TACGAGTTGTCATCTCGTA	@5_SwT1JiictN1/1	GAGTCCAAACCGCTAAAACCAGGAGTAAACCTAGGTCTTGCCCT	@5_SwT1JiictN1/2	NGNTCTGAGAGGGAGCAATACGAGTTGTCATCTCGTAATCTAAC	1	nb
a389	ODD3	PM96	lw066	GACAAGTTCCTGGATGG	@5_DVC8QiictN1/1	GAGTCCAAACCGCTAAAACCAGGAACTTGTCTCCCATCCAGGAA	@5_DVC8QiictN1/2	NTGGATGGGAGACAAGTTCGACAAGTTCCTGGATGGGAGACAAG	7	nb
a390	ODD3	PM96	lw067	TCCAGCTCATTCCAATCC	@7_2yJeciictN1/1	GAGTCCAAACCGCTAAAACCAGGAGAACTGAGGAACAAACTGGA	@7_2yJeciictN1/2	NTNGATGGGAGACAAGTTCTCCAGCTCATTCCAATCCTTGTTGT	47	np210
a391	ODD3	PM96	lw312	CTGATGGGAGACAAGTTCC	@1_GwDLaiictN1/2	GAGTCCAAACCGCTAAAACCAGGAGTAAACCTAGGTCTTGCCCT	@1_GwDLaiictN1/1	CTGGATGGGAGACAAGTTCCTGATGGGAGACAAGTTCCTGGATG	1	280	ODD3PM96-280	R10b10
a392	ODD3	PM96	lw313	GGACAAGTTCCTGGTTT	@5_07OyWiictN1/2	CGCAAGACCCACTAAAACCAGGAACTTGTCTCCCATCCAGGAAC	@5_07OyWiictN1/1	GGATGGGAGACAAGTTCCTGGATTGGGGACAAGTTCCTGGTTTT	27	nb
a393	ODD3	PM96	lw314	TGGATGGGAGAGA	@3_7sjtJiictN1/1	CGGCAAGACCCACTAAAACCAGGAACTTGTCTCCCATCCAGAAC	@3_7sjtJiictN1/2	NGNGACAAGTTCCTGGANGGGAGACAAGTTCTGGATGGGAGAGA	17	nb
a394	ODD3	SA18	lw116	CCAAGGAGTTGTCACA	@5_c6lcRiictN1/1	AAGCCCCACTCAAACCAGGACCAAATGCCCAGAGCTAAGAAGAA	@5_c6lcRiictN1/2	ACGAGTTGCTGCGGAAGTGGCCAAGGAGTTGTCACANCGGGTGG	27	np140
a395	ODD3	SA18	lw315	AATCACCTGATTTGAAAGT	@3_HM23JiictN1/2	NANTCCAAACCGCTAAAAACAGGATGAATCACTTTGTAAGAAGC	@3_HM23JiictN1/1	ACGAGTTGCTGCGGAAGTGGAATCACCTGATTTGAAAGTGGGAT	1	nb
a396	ODD3	SA18	lw316	AGAAAAATGATTAAACTTC	@5_SBAKXiictN1/1	TGCAAGGACCCACTAAAACCAGGACACCCTTAGTAGACCAATTT	@5_SBAKXiictN1/2	ACGAGTTGCTGCGGATGTGGAGAAAAATGATTAAACTTCGAAAT	1	np140
a397	ODD3	SA18	lw317	TAGGTGGTGTTAAGCAGCT	@1_8EXfBiictN1/1	GAGTCCAAACCGCTAAAACCAGGATTCAGACAGCAACAAACTCC	@1_8EXfBiictN1/2	NCNAGTTGCTGCGGAAGCGGTAGGTGGTGTTAAGCAGCTCTAAT	1	194	ODD3SA18-194	R01b15
a398	ODD3	TU62	lw318	GGTGATTTTGATTGTTTTC	@7_f5dgaiictN1/1	CCGCAAGACCCACCACAACCAGGACTAACCTTAGTAACCAACTT	@7_f5dgaiictN1/2	ATTGCTGCTGCTCTGAATAAGGTGATTTTGATTGTTTTCATTTT	5	nm
a399	ODD3	TUBR15	lw319	AACTTGCGGGATTTCTG	@7_xwIhJiictN1/1	GTCCAAACCGCTAAAACCAGGAGCAAACAGTAAAGCACAGAGCA	@7_xwIhJiictN1/2	TGNTTCGAGAGTTTTCCGCAGTGTGTAAACTTGCGGGATTTCTG	1	np170
a400	PM88	BG73	lw377	AGTTCTTAGGATCTTTTGG	@5_LGTlQiictN1/1	CGCAAGACCCACTCACCTCTCTCACCAAAAGATCCTAAGAACTT	@5_LGTlQiictN1/2	NGGATTGGAGGTGGAGTTTAAGTTCTTAGGATCTTTTGGTGAGA	1	nb
a401	PM88	BG73	lw378	GGGCGTATAACAC	@5_v4pVZiictN1/1	GCAAGACCCACTCACCTCTCTCACCCTCCCTTCTCTGCAGTACC	@5_v4pVZiictN1/2	TGGATTGGAGGTGGTGTTAAGGCGGGTACGGGGGCGTATAACAC	8	nb
a402	PM88	BG76	lw118	CTATGGAAAACGGGAACAG	@3_7KPGGiictN1/2	AGNAAGACCCACTCACCTCTCTCATCCTCCTCTACTTCTCTTTT	@3_7KPGGiictN1/1	AGAGCCAACAAACAACAGATCTATGGAAAACGGGAACAGAGACA	12	nb
a403	PM88	FE22	lw125	AAAGAGAAACCGCCAAAGG	@5_d1uDGiictN1/1	CAAGACCCACTCACCTCTCTCAATCTGATGATGCTGGTCAACGC	@5_d1uDGiictN1/2	AANGCGTTGGTGGAAGGTAGAAAGAGAAACCGCCAAAGGGTCCT	12	176	PM88FE22-176	R02b11
a404	PM88	FE22	lw379	AAGATTCAGAGTCTCTTCG	@1_IOwkGiictN1/2	NGNAAGACCCACTCACCTCTCTCATCACACGACAAATCCCCAGC	@1_IOwkGiictN1/1	AATGCGTTGGTGGAGGTAGGAAGATTCAGAGTCTCTTCGTTTAG	2	np161
a405	PM88	FE22	lw380	AGGAGTGTGGGGTTAAGG	@5_zZ8mZiictN1/2	NCAAGACCCACTCCCCTATCTCACCCTCCCTTCTCTGCAGTACC	@5_zZ8mZiictN1/1	AATGCGTTGGTGGAAGGTAGAGGAGTGTGGGGTTAAGGCGGATA	1	nm
a406	PM88	FE22	lw381	GAAGATTCAGAGTCTCTTC	@1_9qnsPiictN1/2	GTCCAAACCGCTCACCTCTTTCATCACACGACAAATCCCCAGCG	@1_9qnsPiictN1/1	AATGCGTTGGTGGAAGGTAGGAAGATTCAGAGTCTCTTCGTTTT	1	157	PM88FE22-157	R01b24
a407	PM88	PM116	lw119	TGGAGAGAAACCCAGCCTT	@3_27XaViictN1/2	CGCAAGACCCACTAACATCTCTCAAAGTTTTTAGCTCACAATTT	@3_27XaViictN1/1	AACCGTGAAACTTGCTGACTGGAGAGAAACCCAGCCTTAGGACA	33	225	PM88PM116-225	R05b25
a408	PM88	PM116	lw120	GATCATTGATTCATTGTCT	@5_7x3gUiictN1/1	CGCAAGACCCACTCACCTCTCTCATGTAGGCAACTTGTGATCTG	@5_7x3gUiictN1/2	AACTGTAAAACTTGCTGACGATCATTGATTCATTGTCTATGATG	41	nb
a409	PM88	PM116	lw382	GACTTAGCGGGATG	@7_hRLobiictN1/2	NGCAAGACCCACTCACCTCTCTCATCTGCAAGTCCTACAGTCAC	@7_hRLobiictN1/1	AACTTTAAAACTTGCTGACGACTTAGCGGGATGGGAGCCCACCT	3	nb
a410	PM88	PM116	lw383	GGCGAAGCTTGACACGTCT	@1_7FrzQiictN1/2	AGCAAGACCCACTCACCTCTCTCACACCCCGCAAGTCCTTCTCT	@1_7FrzQiictN1/1	AACTGTAAAACTTGCTGACGGCGAAGCTTGACACGTCTTCAAGG	6	np230
a411	PM88	PM116	lw384	AAGAGAATGATAAAGGGT	@7_LoEDMiictN1/1	GTCCAAACCGCTCACCTCTCTCAATATATCAACTCTTTATTCTC	@7_LoEDMiictN1/2	NANTGTAAAACTTGCTGACNAAGAGAATGATAAAGGGTCGTTTG	1	nm
a412	PM88	PM47	lw121	AGAAACTTGTGTGTGATCA	@7_bwM7HiictN1/1	CGCAAGACCCACTCACCTCTCTCAAGTGTTTAATCTCACCCACT	@7_bwM7HiictN1/2	NGGTGCGAAGATGTTGAGTAGAAACTTGTGTGTGATCACCTAAA	4	nb
a413	PM88	PM47	lw122	TTGTGAAACGCTTGGATTT	@1_ACGPBiictN1/2	NGNAAGACCCACTTACCNCTCTCACTTCCCCACCACCAGACTTC	@1_ACGPBiictN1/1	GGGTGCGAAGATGTTGAGTTTGTGAAACGCTTGGATTTGACGAC	8	nb
a414	PM88	PM47	lw123	AGACCGCTGGGCACGTTGG	@5_3xU1JiictN1/2	NGNAAGACCCACTCACCTCTCTCATAAGCCAAAACCTAACCCTA	@5_3xU1JiictN1/1	GGGTGCGAAGATGTTGAGTAGACCGCTGGGCACGTTGGCGCAGA	16	157	PM88PM47-157	R09b64
a415	PM88	PM47	lw385	AGATCGTATTTTAGATATG	@7_zkkzOiictN1/2	NGCAAGACCCACTCACCTCTCTCAGTATCAGCTGTTTGATCCTC	@7_zkkzOiictN1/1	GGGTGCGAAGATGTTGAGTAGATCGTATTTTAGATATGATCAAT	1	nb
a416	PM88	PM47	lw386	GGCTTGCTGGTTGGTGACA	@7_PGwzSiictN1/2	AAGACCCACTCACCTCTCTCACCCACACACACAGACACACTCCA	@7_PGwzSiictN1/1	GGGTGCGAAGATGTTGAGTGGCTTGCTGGTTGGTGACAGGGAGA	1	np96
a417	PM88	PM47	lw387	GTGGCGACATGGAAGTAAG	@5_LNZqCiictN1/2	NGNAAGACCCACTGACCTATCTCACTTCTATGTCGCCACATTCA	@5_LNZqCiictN1/1	GTGTGCGAAGATGTTGAGTGTGGCGACATGGAAGTAAGGGAGGG	1	nm
a418	PM88	PM49	lw124	TTAGGATCGCATGACCAAT	@5_hX1FZiictN1/2	CGCAAGACCCACTCACCTCTCTCAAAACTTCTTCACCGAAGACA	@5_hX1FZiictN1/1	GGTGAAAGAGCTGGAAACGTTAGGATCGCATGACCAATGGTTCC	9	204	PM88PM49-204	R09b23
a419	PM88	PM93	lw388	AAGGTTATAGATATGAGCT	@7_VdavciictN1/1	CAAGACCCACTCACCTCTCTCACTCCTCTCCTTATTCCACTCCC	@7_VdavciictN1/2	NTCGTGGTGTCAAGCGTCAAAGGTTATAGATATGAGCTGTGGTG	1	nb
a420	PM88	PM93	lw389	GGGAGAGAATGTTGGATTA	@7_6AZsViictN1/2	CGCAAGACCCACTCACCTATCTCAATCTCACACAATTCATAATC	@7_6AZsViictN1/1	ATTCGTGGTGTCAAGCGTCAGGGAGAGAATGTTGGATTAAGCTT	7	253	PM88PM93-253	R03b05
a421	PM88	PM93	lw390	TAGTTATGGTCATCAATGT	@3_rTWZbiictN1/1	TCCAAACCGCTCACCTCTCTCAAATGGCACACAACGATGCTGTT	@3_rTWZbiictN1/2	NTCGTGGTGTCAAGCNTAATAGTTATGGTCATCAATGTCAAGAA	1	nb
a422	PM88	TUBR123	lw072	GAGTGTGGTGTTAAGGC	@7_Wo27UiictN1/1	AGTCCAAACCGCTCACCTCTCTCACCCTCCCTTCTCTGCAGTAC	@7_Wo27UiictN1/2	GGGACGGTGGAAAGATGTAGGAGTGTGGTGTTAAGGCGGATACG	2	np205
a423	PM88	TUBR123	lw126	GGtTTAAGGCGGATAC	@1_1bjsCiictN1/2	NGNAAGACCCACTCACCTCTCTCACCCTCCCTTCTCTGCAGTAC	@1_1bjsCiictN1/1	GTGGACGGTGGAAAGATGTAGGAGTGTGGGNTTAAGGCGGATAC	17	np205
a424	PM88	TUBR123	lw391	GAGTAGATCGCATTTTAGA	@7_1JFLNiictN1/2	NGNAAGACCCACTCACCTCTCTCAGTATCAGCTGTTTGATCCTC	@7_1JFLNiictN1/1	GGGACGGTGGAAAGATGAAAGAGTAGATCGCATTTTAGATATGA	1	nb
a425	PRO	BG32	lw467	ATGCTGACTGATGAACCTA	@7_0GSeWiictN1/2	CGCAAGACCCACGTGAGTTTGGTCAAGGGCATTGAGTTTCCATG	@7_0GSeWiictN1/1	TGATGGCCTGATGGGTAGTATGCTGACTGATGAACCTATGTCAC	1	nb
a426	PRO	BG32	lw468	CTTGCCACTCTGGTTTGCT	@1_gWaWXiictN1/1	GCAAGACCCACGTGAGTTTGGTCAGGAGTTGAGAAGAACATCTT	@1_gWaWXiictN1/2	TGATGGCCTGATGGGTAGTCTTGCCACTCTGGTTTGCTACATTT	1	200	PROBG32-200	R02b29
a427	PRO	BG32	lw469	CCACGCGAGTTGCGG	@7_4W9vJiictN1/1	GAGTCCAAACCGTGAGTTTGGTCAATTTTCGAAAAGTTTAGATT	@7_4W9vJiictN1/2	NGNTGGCCTGATGGGTANTGCGTCAGGGCCACGCGAGTTGCGGA	1	nb
a428	PRO	BG45	lw127	CGTAATACAAAACATTAAA	@1_54LvFiictN1/2	NGNAGACCCACGTGAGTTTGGTCACCGTTCATTACAAAGACGTA	@1_54LvFiictN1/1	AACAACCCGAAATCGCAGCCGTAATACAAAACATTAAAACCCAA	9	nb
a429	PRO	BG45	lw470	AGATAAAGTTGTTGCAGTG	@5_9PB3XiictN1/2	AGAAAGACCCACGTGAGTTTGGTCAGTTGATTGCTGATATCAAA	@5_9PB3XiictN1/1	AACAACCCGAAATCGCAGCAGATAAAGTTGTTGCAGTGGGGAGG	1	nb
a430	PRO	BG45	lw471	AGCTACAATCTGAGTTATT	@1_G0YfUiictN1/2	CGCAAGACCCACGTGCGTTTGGTCATCGTGAGAGGGATGGGGAG	@1_G0YfUiictN1/1	AACAACCCGAAATCGCAGCAGCTACAATCTGAGTTATTCTTACG	3	252	PROBG45-252	R08b17
a431	PRO	BG45	lw472	GCAAATACAGTAAGCTGAA	@5_9WSFKiictN1/1	GAGTCCAAACCGTGAGTTTGGTCACACTTGCCTTACTCGTTACG	@5_9WSFKiictN1/2	NACAACCCGAAATCGCAGCGCAAATACAGTAAGCTGAAGAAATG	1	nb
a432	PRO	FC10	lw128	TGGCTACGTGGCACCAGAG	@5_D9xnCiictN1/2	NGNAAGACCCACGTGAGCTTGGTCACGATTGAGAAGAGTGATTT	@5_D9xnCiictN1/1	GGTCGTGGAGATAAGTNAATGGCTACGTGGCACCAGAGGAAAAG	10	317	PROFC10-317	R02b42
a433	PRO	FC10	lw129	GAAGCCTGTGAAAAGGTGC	@1_kSguHiictN1/1	CCAAGACCCACGTGAGTTTGGTCAGGATATCCGCTCTCTGCTCG	@1_kSguHiictN1/2	NGCCGTGGAGATAAATGAAGAAGCCTGTGAAAAGGTGCTCATTC	6	nb
a434	PRO	FC10	lw473	AAGTGACGGTTGGATAATG	@7_vKqXZiictN1/1	GAGTCCAAACCGTGAGCTTGGTCAAATGGCCTTTTAAATATTTT	@7_vKqXZiictN1/2	GGTCGTGGAGAGAAGGGGAAAGTGACGGTTGGATAATGGGGGGG	1	nb
a435	PRO	FC10	lw474	GATGAGGAAACAGAGTAC	@1_0BLuNiictN1/1	GAGTCCAAACCGTGAGTTTGGTCAGGTGGAAGCGAACTTGAATC	@1_0BLuNiictN1/2	NGNCGTGGAGATAAGTGAAGATGAGGAAACAGAGTACNATGTCA	1	nm
a436	PRO	FD2	lw140	GTTGAGATGATAACATTCT	@5_dvltPiictN1/2	AGNAAGACCCACGTGAGTTTGGTCAGTTGATTGCTGATATCAAA	@5_dvltPiictN1/1	TCATCTGTTCTCGACGATGCGTTGAGATGATAACATTCTCGATC	5	np129
a437	PRO	FD2	lw475	AAATAAATAGTAATACTAT	@3_j0zHXiictN1/2	CGCAAGACCCACGTGAGTTTGGTCACGATTGAGAAGAGTGACTT	@3_j0zHXiictN1/1	TCATCTGTTCTCGACGATGCAAATAAATAGTAATACTATACTAA	4	nb
a438	PRO	FD2	lw476	GGATAACGTGCAAACTCC	@3_AfN7UiictN1/1	GAGTCCAAACCGTGAGTTTGGTCAAGGTATTCACGAGCTTATCC	@3_AfN7UiictN1/2	TCATCTGTTCTCGACGACGCGGATAACGTGCAAACTCCCCTTAA	1	nb
a439	PRO	FD2	lw477	TTGTGGGGTTGTCTGGGTG	@1_4wBEIiictN1/1	CGCAAGACCCACGTGAGTTTGGTCAATAGGAGATCCTGCAAGGC	@1_4wBEIiictN1/2	NCATCTGTTGTCGACGATGCTTGTGGGGTTGTCTGGGTGGAGGA	1	nb
a440	PRO	FD3	lw478	CCATCTTCATGCTCATGCT	@5_AuNAMiictN1/2	NGNAAGACCCACGTGAGTTTGGTCACAAGGATGAAGATCATGTT	@5_AuNAMiictN1/1	CCTCGTCCCTTACTTCTCCCCATCTTCATGCTCATGCTTGTTGG	11	174	PROFD3-174	R08b31
a441	PRO	FD3	lw479	CTATTTTCCTGCCTACGCT	@3_kEt3aiictN1/2	NGNAAGACCCACGTGAGTTTGCTCAGGGATATGAACCGAATCAG	@3_kEt3aiictN1/1	CCTCGTCCCTTACTTCTCCCTATTTTCCTGCCTACGCTCAAGGA	2	nb
a442	PRO	FD3	lw480	TCCCGTTCTCTTTTCCATT	@5_nBwaNiictN1/1	GAGTCCAAAACCGTGAGTTTGGTCAAGGAAGGCCGTGTAAGATC	@5_nBwaNiictN1/2	NCTCGTCCCTTACTTATTCTCCCGTTCTCTTTTCCATTGCTCCA	1	230	PROFD3-230	R07b10
a443	PRO	FE10	lw490	CAAAACAAATACAATGAGA	@7_hu4vYiictN1/1	GAGTCCAAACCGTGAGTTTGGTCTCCAGAAACAATCACGTGGAG	@7_hu4vYiictN1/2	NGATCTCCAGGCTTGTTGACAAAACAAATACAATGAGAGTAAAA	1	np220
a444	PRO	FE10	lw491	TCAAAGAAAATCGCAGGTC	@7_7ngEGiictN1/2	CGNAAGACCCACGTGAGTTTGGTCATGGTGGAAACAATTGAAGA	@7_7ngEGiictN1/1	CGATCTCCAGGCTTGTTGATCAAAGAAAATCGCAGGTCGATAGT	32	np286
a445	PRO	FE10	lw492	TTGTAATCTTACTCACTCT	@3_nhypViictN1/1	CGCAAGACCCACGTGAGTTTGGTCAAGAACCTAGAAGAGATGAA	@3_nhypViictN1/2	CGATCTCCAGGCTTGTTGATTGTAATCTTACTCACTCTTAGTCG	1	np220
a446	PRO	FE12	lw142	CAATATACTTTCATATAAG	@5_AsTtViictN1/2	CGCAAGACCCACGTGAGTTTGGTCACGATTTGTATTGTTATTAT	@5_AsTtViictN1/1	TTTGCTCTCCAACAAGCCTACAATATACTTTCATATAAGCGGGG	8	nb
a447	PRO	FE3	lw481	AGATAAGATGCAGATAGAA	@1_jpRhBiictN1/1	CAAGACCCACGTGAGTTTGGTCAACAAAGATTTGAAAGCCAAAT	@1_jpRhBiictN1/2	NGNGCCAGAGAGATGTCGTAGATAAGATGCAGATAGAAGAAGCC	1	nb
a448	PRO	FE3	lw482	GAGATCGAAAGTCGTGG	@1_F6aySiictN1/2	CGCAAGACCCACGTGAGTTTGGTCATGGTGGAAACAATTGAAGA	@1_F6aySiictN1/1	CGAGCCAGAGAGATGTCGTGAGATCGAAAGTCGTGGGGTCGAAG	4	np174
a449	PRO	FE3	lw483	TTTCTTCGCCACGTGGAGC	@5_mR5XXiictN1/1	GAGTCCAAACCGTGAGTTTGGTCAGGAGGAACTTGCTCCACGTG	@5_mR5XXiictN1/2	TGAGCCAGAGAGATTACGTTTTCTTCGCCACGTGGAGCAAGTTC	1	nb
a450	PRO	FE33	lw143	GTAACCCATGCAACCTTAG	@3_9Lm6UiictN1/2	AGCAAGACCCACGTGAGTTTGGTCAATTTTTGGGCTTCAGTTTA	@3_9Lm6UiictN1/1	CATTCGTGTCTTGGCANACGGTAACCCATGCAACCTTAGCACCC	44	np160
a451	PRO	FE5	lw076	CCTATCGTACTTCTACCTT	@7_4qZQQiictN1/2	GACTCCAAACCGTGAGTTTGGTCAGGTCGATGGCCAGCTTGGGC	@7_4qZQQiictN1/1	GCACCTTTCATCGGACTACCCTATCGTACTTCTACCTTACTAAC	84	204	PROFE5-204	R05b27
a452	PRO	FE5	lw141	AAGGAAAAACAATGATGAA	@5_gKhcHiictN1/2	NGNAAGACCCACGTGAGTTTGGTCACGCTTCAATATCTTATCCA	@5_gKhcHiictN1/1	GCACCTTTCATCGGACTACAAGGAAAAACAATGATGAATCTCAT	24	np123
a453	PRO	FE5	lw484	AACTCTCTTCACTCCCAAG	@1_HwP2ZiictN1/1	GAGTCCAAACCGTGAGTTTGGTCAGGTGGAAGCGAACTTGAATC	@1_HwP2ZiictN1/2	GCACCTTTCATCGGACTACAACTCTCTTCACTCCCAAGCTTACT	9	np172
a454	PRO	FE5	lw485	CACTCTCTTCACTCCCAAG	@5_ABwlGiictN1/2	NGNAAGACCCACGTGAGTTTGGTCAGGTGGAAGCGAACTTGAAT	@5_ABwlGiictN1/1	GCACCTTTCATCGGACTACCACTCTCTTCACTCCCAAGCTTACT	5	np170
a455	PRO	FE5	lw486	GGACCAATAAAGCATGTCA	@7_pwm0XiictN1/1	CGCAAGACCCACGTGAGTTTGGTCACAAGGATGAAGATCATGTT	@7_pwm0XiictN1/2	GCACCTTTCATCGGACTACGGACCAATAAAGCATGTCAAGGAAA	1	333	PROFE5-333	R05b23
a456	PRO	FE6	lw144	CCTCCTCTTTAATATATAT	@3_dne8HiictN1/2	NGCAAGACCCACGTGAGTTTGGTCACCTATTGGAAGACAATGTG	@3_dne8HiictN1/1	CTCCAACACAACCTCATAATCCTCCTCTTTAATATATATACTTC	6	nb
a457	PRO	FE6	lw487	CCTCCTCTCAACAGCATGT	@7_rMFgSiictN1/1	CGCAAGACCCACGTGAGTTTGGTCAATGAAATATAATATAAGTG	@7_rMFgSiictN1/2	CTCCAACACAACCTCATAATCCTCCTCTCAACAGCATGTCTTCT	2	nb
a458	PRO	FE6	lw488	CCTTTCACTCTAACGGTGA	@5_PPrmMiictN1/1	GTCCAAACCGTGAGTTTGGTCATCGGGGTATCTCCTTTATGAGT	@5_PPrmMiictN1/2	NTNCAACACAACCTCATAATCCTTTCACTCTAACGGTGATTAAC	1	nb
a459	PRO	FE6	lw489	TGCCGTACACACCGATCTC	@3_xAagSiictN1/2	CGCAAGACCCACGTGAGTTTGGTCAATGTGTGTGTGGATATTGT	@3_xAagSiictN1/1	CTCCAACACAACCTCATAACTGCCGTACACACCGATCTCATCCA	1	170	PROFE6-170	R05b46
a460	PRO	ODD39	lw137	AGAAAACGAGGAAGAAGGA	@5_3nBLLiictN1/2	CGNAAGACCCACGTGAGTTTGGTCAGTCCAGCTTCCACTCTCCT	@5_3nBLLiictN1/1	TGATACGAGAGATGTGAGGAGAAAACGAGGAAGAAGGAGGTCCG	24	np109
a461	PRO	ODD39	lw493	AGAAAACGAAGAAGAAGAA	@1_B8YwFiictN1/2	NAGTCCAAACCGTGAGTTTGGTCAGTCCAGCTTCCACTCTCCTC	@1_B8YwFiictN1/1	TGATACGAGAGATGTGAGGAGAAAACGAAGAAGAAGAAGGAGGT	8	np109
a462	PRO	ODD39	lw494	GAAGAGAGTAAACTAAGG	@1_40j3JiictN1/2	NANTCCAAACCGTGAGTTTGGTCAGTGGATTTAGGTCTGTGTTT	@1_40j3JiictN1/1	TGATACGAGAGATGTGAGGAGAAAGAAGAGAGTAAACTAAGGCA	1	nb
a463	PRO	ODD39	lw495	TTCGAGTTAAGGTCGTCAT	@5_TVNsCiictN1/1	CAAGACCCACGTGAGTTTGGTCAATTTTTGGGCTTCAGTTTATC	@5_TVNsCiictN1/2	NGNTACGAGAGATGTGAGGTTCGAGTTAAGGTCGTCATTGCTAG	1	186	PROODD39-186	R08b01
a464	PRO	PM111	lw130	TAGAACTTTACCTTTTATT	@1_69HCIiictN1/2	NGCAAGACCCACGTGAGTTTGGTCAGTGATCATATAAATATATT	@1_69HCIiictN1/1	CTTTAGCAGCATTGTTACCATAGAACTTTACCTTTTATTCATTT	23	167	PROPM111-167	R03b26
a465	PRO	PM111	lw496	CAAATAGAGTTTTCATAAA	@1_uG8OYiictN1/1	GAGTCCAAACCGTGAGTTTGGTCACAGTGCACCAGCATTGGAAT	@1_uG8OYiictN1/2	ATTTAGCAGCATTGTTACCACAAATAGAGTTTTCATAAAGAAAT	1	nb
a466	PRO	PM111	lw497	CTTTCGTTTTAATTAACAC	@3_aVQeJiictN1/1	GAGTCCAAACCGTGAGTTTGGTCAATGTGTGTGTGGATGGTGTT	@3_aVQeJiictN1/2	ATTTAGCAGCATTGTTACCACTTTCGTTTTAATTAACACATCCA	1	nb
a467	PRO	PM111	lw498	GTAGAGCAGGCTTCTTCAA	@1_B9FxWiictN1/1	GAGTCCAAACCGTGAGTTTGGTCTCCAGAAACAATCACGTGGAG	@1_B9FxWiictN1/2	CTTTAGCAGCATTGTTACCAGTAGAGCAGGCTTCTTCAACACCA	4	124	PROPM111-124	R10b38
a468	PRO	PM113	lw131	TCTACGAGTACAAGATCTG	@7_1JAUZiictN1/1	AAGACCCACGTGAGTTTGGTCATGAATAAGCCGTTTCCCTAGCA	@7_1JAUZiictN1/2	CAAAACCGCAAGATGGCATTCTACGAGTACAAGATCTGAGAGGT	31	205	PROPM113-205	R09b47
a469	PRO	PM20	lw138	GAAACGCTTGCTGCAGAAA	@7_aFT4NiictN1/1	GCACGACCCACGTGAGTTTGGTCAGGAGGAACTTGCTCCACGTG	@7_aFT4NiictN1/2	NTNCAGGCATTGTTCTTGGAGAAACGCTTGCTGCAGAAAGAATC	4	nb
a470	PRO	PM20	lw499	CAGCAAAGAAACCACTTGA	@5_XIjFRiictN1/1	GAGTCCCAAACCGTGAGCTTGGTCAAGTTTTAACGTGCGAGTTG	@5_XIjFRiictN1/2	ATTCAAGGCATTGTTCTTGGACAGCAAAGAAACCACTTGATTTT	1	212	PROPM20-212	R06b37
a471	PRO	PM20	lw500	CTACGGATTGTGCTACATT	@5_lRVCZiictN1/1	CGCAAGACCCACGTGAGTTTGGTCAGGAGTTGAGAAGAACATCT	@5_lRVCZiictN1/2	NTTCAGGCATTGTTCATTGGCTACGGATTGTGCTACATTTTCTT	1	nb
a472	PRO	PM20	lw501	GATCTCCGTCCACAACTCT	@5_yMLwJiictN1/1	GAGTCCAAACCGTGAGTTTGGTCAATGTGTGTGTGGATGTTTTT	@5_yMLwJiictN1/2	NTNCAGGCATTGTTCTTNGAGATCTCCGTCCACAACTCTTCCGA	1	nb
a473	PRO	PM29	lw073	ATCAGAAAGGAATGATTGA	@7_InUzWiictN1/2	GAGTCCAAACCGTGAGTTTGGTCATTATATACCTCTGATTTTAA	@7_InUzWiictN1/1	GATGAGAAACTGAACGAGGATCAGAAAGGAATGATTGAATGTCG	4	nb
a474	PRO	PM29	lw132	ACAAAGTAAAAAGGGTGGA	@1_cfkXTiictN1/2	CGCAAGACCCACGTGAGTTTGGTCATTATATACCTCTGATTTTA	@1_cfkXTiictN1/1	GATGAGAAACTGAACGAGGACAAAGTAAAAAGGGTGGAGGCTAT	8	np114
a475	PRO	PM29	lw502	CGGACCAATGACATACATG	@7_SabDOiictN1/1	GAGTCCAAACCGTGAGTTTGGTCACAGGAAACTGTTGTGTAATT	@7_SabDOiictN1/2	NANGAGAAACTGAACGANGCGGACCAATGACATACATGAACTGC	1	np278
a476	PRO	PM29	lw503	TCAAATATAGAAGCTCGTG	@7_qE0ZPiictN1/1	GTCCAAACCGTGAGTTTGGTCAGTTGATTGCTGATATTAAAGCC	@7_qE0ZPiictN1/2	NATGAGAAACTGAACGAGGTCAAATATAGAAGCTCGTGAGACAT	1	nb
a477	PRO	PM33	lw504	AATTAAGCATATGTTTTTTTG	@3_QEzBMiictN1/2	NGNAAGACCCACGTGAGTTTGGTCAAGAACCTAGAAGAGATGAA	@3_QEzBMiictN1/1	GATGTGGGAAGAGTTGTAGAATTAAGCATATGTTTTTTTGTTTT	8	227	PROPM33-227	R01b27
a478	PRO	PM33	lw505	ATACAGATAAAGTGTTGGC	@1_Hj1iSiictN1/1	GAGTCCAAACCGTGAGTTTGGTCAGTTGATTGCTGATATTAAAG	@1_Hj1iSiictN1/2	GATGTGGGAAAAGTTGAGAATACAGATAAAGTGTTGGCAGTGGA	1	np150
a479	PRO	PM33	lw506	CGGATACGGTGGAG	@7_WwysNiictN1/1	GAGTCCAAACCGTGAGTTTGGTCATATGTAGAGAATGAGTATGT	@7_WwysNiictN1/2	NANGTGGGAAGAGTTGTAGCGGATACGGTGGAGGGAGNGATGGA	2	252	PROPM33-252	R10b10
a480	PRO	PM45	lw507	AGCTCCATTTGCAACTCTT	@1_Ozn0ZiictN1/1	CGCAAGACCCACGTGAGTTTGGTCAATGTGTGTGTGGATGTTGT	@1_Ozn0ZiictN1/2	TGATGATGTCAACACCAAGAGCTCCATTTGCAACTCTTCTGGTC	1	207	PROPM45-207	R10b27
a481	PRO	PM45	lw508	CACACTAGAAAGCCGGAGC	@1_Biu4ciictN1/1	CGCAAGACCCACGTGAGTTTGGTCAGAACATTCTCTTACTCTGT	@1_Biu4ciictN1/2	NGATGATGTCAACACCAAGCACACTAGAAAGCCGGAGCCAAGCT	1	nm
a482	PRO	PM45	lw509	CCAGATTCAGATTATTAAT	@7_mwnpGiictN1/1	CGCAAGACCCACGTGAGTTTGGTCAGTGTAATATTCATAAGGAA	@7_mwnpGiictN1/2	NGNTGATGTCAACACCAAGCCAGATTCAGATTATTAATCTTTTT	1	98	PROPM45-98	R09b36
a483	PRO	PM52	lw074	GATGATGTTCACATAACTA	@3_5jqcNiictN1/1	GAGTCCAAACCGTGAGTTTGGTCAGTCGTGATTTTTTAGTTGAG	@3_5jqcNiictN1/2	NCACAACAATCTTACACATAGATGATGTTCACATAACTACGCGT	22	198	PROPM52-198	R03b40
a484	PRO	PM52	lw510	AAAACCATAAAGATAAGAA	@1_7C3cHiictN1/2	NCNAGACCCACGTGAGTTTGGTCAGTTGATTGCTGATATAAAGG	@1_7C3cHiictN1/1	GCACAGCAATCTTACACATAAAAACCATAAAGATAAGAAAAGAA	3	nb
a485	PRO	PM52	lw511	AACAATGATGAATCTCATC	@3_JNlgciictN1/1	AGAAAGACCCACGTGAGTTTGGTCACGCTTCAATATCTTATCCA	@3_JNlgciictN1/2	NCNCAGCAATCTTACAGATAAACAATGATGAATCTCATCATGCC	1	nb
a486	PRO	PM52	lw512	CCACAAGGTCCACAATAA	@7_y3TRQiictN1/1	GAGTCCAAACCGTGAGTTTGGTCACAGCCGACTTGAAGCCCAAG	@7_y3TRQiictN1/2	CGAACAGCAATCTTACACATACCACAAGGTCCACAATAAACTCT	1	np157
a487	PRO	PM56	lw075	GTTAACCAACTGAACTAAC	@1_6FsFTiictN1/2	GAGTCCAAACCGTGAGTTTGGTCAAGCAACTATGCGTAGTTAAT	@1_6FsFTiictN1/1	GCAATAACTGGTGAAGAGGTGTTAACCAACTGAACTAACGGTGT	22	148	PROPM56-148	R01b14
a488	PRO	PM56	lw513	ATGGAAGAAGTGCTGCAAT	@1_PMqqIiictN1/1	CGCAAGACCCACGTGAGTTTGGTCACACTTGCCTTACTCGTTAC	@1_PMqqIiictN1/2	NCAATAACTGGTGAAGAGGTATGGAAGAAGTGCTGCAATTTTGG	1	214	PROPM56-214	R08b06
a489	PRO	PM56	lw514	CTTGAGAGGAGTTGAAAGA	@5_f2WsAiictN1/2	NANTCCAAACCGTGAGCNTGGTCAAAGGTTGGGCCACAGAGATT	@5_f2WsAiictN1/1	GCAATAACTGGTGAAGAGGTCTTGAGAGGAGTTGAAAGATCTTA	9	nm
a490	PRO	PM56	lw515	TGTGATGTTGAGTAGG	@3_JNafHiictN1/2	NGNAAGACCCACGTGAGTTTGGTCAAGGTAAAACATGATCTGGT	@3_JNafHiictN1/1	GCAATAACTGGTGAAGAGGTTGTGATGTTGAGTAGGGGAGAAGG	3	np194
a491	PRO	PM58	lw133	CCTTAGCTTCTCTTTCTCT	@3_DwiyHiictN1/2	NGTAAGACCCACGTGAGTTTGGTCAAGCCGGTGCATAGATTGGA	@3_DwiyHiictN1/1	GCTTATGTTGGAGCTTTGAACCTTAGCTTCTCTTTCTCTAGCTT	11	np187
a492	PRO	PM58	lw516	CTTCTGGTGACATCTCCTT	@7_2GM6UiictN1/2	AGCAAGACCCACGTGAGTTTGGTCAGTGCAAGCAGAGGTGGGCT	@7_2GM6UiictN1/1	GCTTATGTTGGAGCTTTGAACTTCTGGTGACATCTCCTTCTTCA	2	nm
a493	PRO	PM60	lw517	AATAGTGGGAGGAACAAAC	@5_hfDhJiictN1/2	AGTCCAAACCGTGAGTTTGCTCAAATGGCCTTTTAAATATTTTG	@5_hfDhJiictN1/1	AGAAGGGTGGTGATTGTTGAATAGTGGGAGGAACAAACCCGAAG	2	nb
a494	PRO	PM60	lw518	AGAAGAGAGAAACATACGT	@3_i9BICiictN1/2	NANTCCAAACCGTGAGTTTGGTCATATTGTTTGAGTTTTGCAGA	@3_i9BICiictN1/1	AGAAGGGTGGTGATTGTTGAGAAGAGAGAAACATACGTGTAAAC	7	290	PROPM60-290	R10b10
a495	PRO	PM60	lw519	TCTGCAACTGATAATGATG	@5_cKHMBiictN1/2	NGNAAGACCCACGNGAGNTTGGTCAATTTGTTTCCTATAAATGT	@5_cKHMBiictN1/1	AGACGGGTGGTGATTGTTGTCTGCAACTGATAATGATGTCGAGG	14	np265
a496	PRO	PM63	lw139	TCCCCCTTTCAATCACCAC	@1_DeRUSiictN1/2	AGAAAGACCCACGTGAGTTTGGTCAATGTGTGTGTGGATGTTGT	@1_DeRUSiictN1/1	CACAACCTACATTAACACGATCCCCCTTTCAATCACCACCTCCA	24	319	PROPM63-319	R02b04
a497	PRO	PM63	lw520	AAAAACATCAGCTCTAGAT	@1_xLZmCiictN1/1	GTCCAAACCGTGAGTTTGGTCAGTTGATTGCTGATATAAAGGCT	@1_xLZmCiictN1/2	NANAACCTACATTAACANGAAAAAACATCAGCTCTAGATTAAGT	1	389	PROPM63-389	R09b17
a498	PRO	PM63	lw521	AAATTCAGCCTTTCTTCC	@7_0KCsEiictN1/1	GAGTCCAAACCGTGAGTTTGGTCACACTTGCCTTACTCGTTACG	@7_0KCsEiictN1/2	NANAACCTACATTAACACGAAAATTCAGCCTTTCTTCCCTTTCC	1	nb
a499	PRO	PM63	lw522	AACTGAGAACCCAAGAGGA	@3_XBu4HiictN1/2	NAGTCCAAAACCTGAGTTTGGTCAGAACATTCTCTTACTCTGTT	@3_XBu4HiictN1/1	CACAACCTACATTAACACGAAACTGAGAACCCAAGAGGATGGAG	1	np210
a500	PRO	PM77	lw134	AACAAGATTATTTGGAAAA	@5_IqsFEiictN1/2	NGNAAGACCCACGTGAGTTTGGTCAGGGTGCTTGAAGGGTTGTC	@5_IqsFEiictN1/1	ATGATCCAGAGAGTTACCGAAACAAGATTATTTGGAAAACATGA	5	95	PROPM77-95	R06b20
a501	PRO	PM77	lw135	TCCTCATCCACAACTTTTC	@1_2UBRDiictN1/2	NGAAAGACCCACGTGAGTTTGGTCAATGTGTGTGTGGATATTGT	@1_2UBRDiictN1/1	ATGATCCAGAGAGTTACCGATCCTCATCCACAACTTTTCCGACC	3	nb
a502	PRO	PM77	lw523	CCAACCAAACGGTTAACGG	@3_E9N7SiictN1/1	GAGTCCAAACCGTGAGTTTGGTCAATTTTCGAAAAGTTTAGATT	@3_E9N7SiictN1/2	ATGATCCAGAGAGTTACCGACCAACCAAACGGTTAACGGAAAAT	1	nb
a503	PRO	PM77	lw524	TCAAAATCAAACGCTGAAG	@3_J32sViictN1/1	CGCAAGACCCACGTGAGTTTGGTCACAATTAATCATTCCTTAAA	@3_J32sViictN1/2	ATGATCCAGAGAGTTACCGATCAAAATCAAACGCTGAAGAACAT	1	nb
a504	PRO	PM77	lw525	TTTGGTTTACAGAGTCAAC	@7_fqv5WiictN1/1	CGCAAGACCCACGTGAGTTTGGTCAGAGGTATGATCGCGACGGA	@7_fqv5WiictN1/2	ATGATCCAGAGAGTTACCGATTTGGTTTACAGAGTCAACATGAG	1	nb
a505	PRO	PM78	lw136	ATAAAGATAAGAAAAGAAG	@7_7Tv3NiictN1/2	NGNAAGACCCACGTGAGTTTGGTCAGTTGATTGCTGATATAAAG	@7_7Tv3NiictN1/1	GGAAAACCTCATCAGAAACCATAAAGATAAGAAAAGAAGACATA	4	nb
a506	PRO	PM78	lw526	AGAGAAAGAAAAGCTGAGA	@7_yWGCSiictN1/1	CGCAAGACCCACGTGAGTTTGGTCAGTTGATTGCTGATATTAAA	@7_yWGCSiictN1/2	GGAAAACCTCATCTGATCCAAGAGAAAGAAAAGCTGAGAATACA	1	nm
a507	PRO	PM78	lw527	TAACAAAAGAGGATGAGAT	@5_KnUEEiictN1/2	NGNAAGACCCACGTGAGTTTGGTCAATGGTCTGATAATCTCATC	@5_KnUEEiictN1/1	GGAAAACCTCATCAGAAACCTAACAAAAGAGGATGAGATTATCA	1	nb
a508	PRO	PM78	lw528	CCTCCTCCTGCTGCCA	@5_QZ13JiictN1/1	CGCAAGACCCACGTGAGTTTGGTCAATGTGTGTGTGGATGTTGT	@5_QZ13JiictN1/2	NGNAAACCTCATCAGAAANCTGTTGCCCCTCCTCCTGCTGCCAA	1	nb
a509	SA12	BG38	lw529	AACTGACGTTGGAGGATGG	@5_SPEpXiictN1/2	GGCAAACCGTAATCCAACAACAACTAAAACTCTAAGGATCAAAG	@5_SPEpXiictN1/1	AGGTCTAGGCGATGAAACTTAGTGGAACTGACGTTGGAGGATGG	7	np112
a510	SA12	BG38	lw530	TGGTGGATTCTGGGGTGTT	@3_tr5hUiictN1/2	GTCCAAACCGTAATCCAACAACAATGAGCAGAAAGCAGGTGAGT	@3_tr5hUiictN1/1	CAGGCGATGAATCTAAGTAGTGGTGGATTCTGGGGTGTTCTTTC	1	nb
a511	SA12	FE31	lw531	CCAGTGGGACCACCT	@7_0M8XZiictN1/2	GAGTCCAAACCGTAATCCAACAACACATATATTCTTCTTTCATA	@7_0M8XZiictN1/1	GCTCAACACCAGACTCGACACCAGTGGGACCACCTCCGACCACA	121	np160
a512	SA12	FE31	lw532	GTTTCCGTCAATTTCGAAT	@5_iH7iUiictN1/2	GTCCAAACCGTAATCCAACAACAATGAGCAGAAAGCAGGTGAGT	@5_iH7iUiictN1/1	GCTCAACACCAGACTCGACAGTTTCCGTCAATTTCGAATTTATC	1	nm
a513	TT1	BG32	lw145	GGAGATGGGTTTTTGCGGC	@7_GVFtHiictN1/2	NGAAAGACCCACATTCAATCGCTAAGACACCTCTCTTCACATTT	@7_GVFtHiictN1/1	TTATGGCCTGATGGGTAGTGGAGATGGGTTTTTGCGGCTAAATA	4	np
a514	TT1	BG75	lw146	TCTTTTTATGCTTTTTGCG	@3_haoRQiictN1/2	AGAAAGACCCACATTCAATCGCTAATAATTAATTAAAAGCACCA	@3_haoRQiictN1/1	CCATCGTCTTTAGCTTTTCTTCTTTTTATGCTTTTTGCGACTGA	20	222	TT1BG75-222	R02b21
a515	TT1	BG75	lw356	GGACATATAAGAGTTCCGA	@7_OIBhJiictN1/2	AGNAAGACCCACATTCAATGGATAGAAACATGTGAAGTGTATGG	@7_OIBhJiictN1/1	CCATCGTCTTTAGCTTTTCTGGACATATAAGAGTTCCGAATTGA	1	nb
a516	TT1	FC10	lw357	GAAGAAGAAGAGGCAGAGG	@5_NrX0TiictN1/2	CGCAAGACCCACATTCAATCGCTACCTACAACTTCCACACCAAT	@5_NrX0TiictN1/1	GGTCGTGGAGATAAGTGAAGAAGAAGAAGAGGCAGAGGAGGAAG	3	nb
a517	TT1	FC10	lw358	GAAGAGGTTACCCTTTCTC	@1_xKdkYiictN1/1	GTCCAAACCGCATTCAATCGCTAGGAAGAGGGCGTCTCGCATAA	@1_xKdkYiictN1/2	NGTCGTGGAGATAAGTGAAGAAGAGGTTACCCTTTCTCTCTTCT	1	nm
a518	TT1	FC10	lw359	GGATGGGAGACAAGTTCCG	@1_bLExWiictN1/1	CGCAACACCCACATTCAATCGCTAGGAAGAGGGCGTCTCGCATA	@1_bLExWiictN1/2	GGTCGTGGAGATAAGTGAAGGATGGGAGACAAGTTCCGTTCTGG	1	nb
a519	TT1	FD2	lw151	ACGGACAGCCACAGAAA	@7_6G2tJiictN1/2	NGNAAGACCCACATTCANTCGCTATAATGATATACCCTTGTAAT	@7_6G2tJiictN1/1	TCATCTGTTCTCGACGATGCACGGACAGCCACAGAAACAAACAC	53	nb
a520	TT1	FD2	lw360	CATCTTCGCACCCAAAATT	@3_Q58ZGiictN1/1	CGCAAGACCCACATTCAATCGCTATTTGAAGAAATTTTGTATTT	@3_Q58ZGiictN1/2	TCNTCTGTTCTCGACGATGCCATCTTCGCACCCAAAATTTCATT	1	nb
a521	TT1	FE14	lw152	TGACCCGGACCTGTTCTAA	@3_PCP5JiictN1/2	NGNAAGACCCACATTCAATCGCTAGAAACATGTGAAGTGTATGG	@3_PCP5JiictN1/1	GGATTTCAAACTTGCTATTTGACCCGGACCTGTTCTAAAAAAGT	5	nb
a522	TT1	FE14	lw362	AAAATCCTTAATGGTGAGA	@7_VTm0PiictN1/1	CGCAAGACCCACATTCAATCGCTACAGGGTGGACAGAGAATAAT	@7_VTm0PiictN1/2	NGGACTTCAAGCTTGCTATCAAAATCCTTAATGGTGAGAAGATT	1	nb
a523	TT1	FE8	lw147	GGCGATGAAACCAGGTCT	@7_6qo3LiictN1/1	CGAAAGACCCACATTCAATCGCTAGACCTGGTTTCATCGCCTAG	@7_6qo3LiictN1/2	NGNTCTAGGCGATGAAANTNGGTCTAGGCGATGAAACCAGGTCT	15	nb
a524	TT1	FE8	lw361	TATTGGCGATGAATCGTC	@1_zak8OiictN1/1	CGCAAGACCCACATTCAATCGCTAACCAACTCGATGTAATAGAA	@1_zak8OiictN1/2	NTNTGGGACGAGAAGCACAACAAGGTATTGGCGATGAATCGTCC	1	nb
a525	TT1	GA37	lw148	CAGAGGAGGAAAATGGTG	@5_wIhvaiictN1/2	NAGACCCACATTCAATCGCTACCTACAACTTCCACACCAATGCT	@5_wIhvaiictN1/1	TCAACGGCTAAAGAAGAGGCAGAGGAGGAAAATGGTGGGGGAGG	3	171	TT1GA37-171	R09b27
a526	TT1	GA37	lw363	TGGCATTCAACAAGATGGT	@7_5TzgLiictN1/2	NTNCAAACCGCATTCAATCGCTATGATCAGGAGGACCAATCCTT	@7_5TzgLiictN1/1	TCAACGGCTAAAGAAGAGGTGGCATTCAACAAGATGGTGGCAGA	1	127	TT1GA37-127	R06b34
a527	TT1	IPM1	lw149	ATTTCATTTTTCTTGGGTA	@7_eA7zBiictN1/1	CGCAAGACCCACATTCAATCGCTATTTGAAGAAATTTTGTATTT	@7_eA7zBiictN1/2	NCNATCTTCGCACCCAAAATTTCATTTTTCTTGGGTATTTCATG	21	np147
a528	TT1	IPM2	lw364	CAAGACCAGTTTGTAGGCA	@7_HsdfWiictN1/1	CAAGACCCACATTCAATCGCTAGATGACGCCTTACACAGAGCCT	@7_HsdfWiictN1/2	GTGACGGTGAACAATCTCCCAAGACCAGTTTGTAGGCATGGTCA	1	np234
a529	TT1	IPM2	lw365	CATATAAGCGTTCCGAATT	@1_0u0QWiictN1/2	NGCAAGACCCACATTCAATCGCTAGAAACATGTGAAGTGTATGG	@1_0u0QWiictN1/1	GTGACGGTGAACAATCTCCCATATAAGCGTTCCGAATTGAATCT	1	nm
a530	TT1	IPM2	lw366	TATTAGTCCCCCTCAAGAT	@5_p1PRSiictN1/1	CCAAGACCCACATTCAATCGCTACAAAGCCTGTTTTTCACGAAC	@5_p1PRSiictN1/2	GTGACGGTGAACAATCTCCTATTAGTCCCCCTCAAGATGAGACG	3	np235
a531	TT1	PM89	lw150	GGTTCGTTCACGAATGATA	@3_0BwTGiictN1/2	AGAAAGACCCACATTCCATCTCTAAAACAATTAAGAGCCAAGAA	@3_0BwTGiictN1/1	GTATCTGAGAGGGAGCACGGTTCGTTCACGAATGATAGGGATGC	114	227	TT1PM89-227	R05b30
a532	TT1	PM89	lw367	TAGGAAGAATGGATCGAAC	@3_SVrwUiictN1/2	CGCAAGACCCACATTCAATCGCTAGGAAGAGGGCGTCTCGCATA	@3_SVrwUiictN1/1	GGATCTGAGAGGGAGCACTAGGAAGAATGGATCGAACGAGAAGG	13	np270
*note: nb, no PCR products; np, No polymorphism in tested samplesnp; nm, with PCR products, but no match with SRAP markers
