# Supplementary material for: Integration of Solexa sequences on an ultradense genetic map in Brassica rapa L
Source: BMC Genomics. 2011 May 19;12:249. doi: 10.1186/1471-2164-12-249 (PMC3125265; doi:10.1186/1471-2164-12-249)
Supplement: Additional file 4 — 9,177 SRAP markers with the corresponding SRAP primers, Sizes of SRAP PCR products and map positions. [file 1471-2164-12-249-S4.XLS]

## Sheet: Sheet1
Additional file 4 9,177 SRAP markers with the corresponding SRAP primers, Sizes of SRAP PCR products and map positions*
Code	SRAP marker name	Forward primer	Reverse primer	Fragment sizes	Map position
s0001	BG23PM18-384	BG23	PM18	384	R01b01
s0002	BG23BG5-210	BG23	BG5	210	R01b01
s0003	ME2BG37-479	ME2	BG37	479	R01b01
s0004	ALKFE6-318	ALK	FE6	318	R01b01
s0005	FADBG62-419	FAD	BG62	419	R01b01
s0006	FADFE15-220	FAD	FE15	220	R01b01
s0007	BG23FE6-213	BG23	FE6	213	R01b01
s0008	BG23GA20-152	BG23	GA20	152	R01b01
s0009	BG23PM33-170	BG23	PM33	170	R01b01
s0010	FC1FE8-359	FC1	FE8	359	R01b01
s0011	FC1PM33-271	FC1	PM33	271	R01b01
s0012	FC1PM33-272	FC1	PM33	272	R01b01
s0013	TT1FD1-272	TT1	FD1	272	R01b01
s0014	ODD3BG66-436	ODD3	BG66	436	R01b01
s0015	FADFE31-162	FAD	FE31	162	R01b01
s0016	PROPM25-174	PRO	PM25	174	R01b01
s0017	PROFD2-385	PRO	FD2	385	R01b01
s0018	PROFE5-273	PRO	FE5	273	R01b01
s0019	PROFE14-429	PRO	FE14	429	R01b01
s0020	FADFE27-335	FAD	FE27	335	R01b01
s0021	BG23PM4-292	BG23	PM4	292	R01b02
s0022	BG23BG1-171	BG23	BG1	171	R01b02
s0023	SA12BG1-330	SA12	BG1	330	R01b02
s0024	SA7FC10-281	SA7	FC10	281	R01b02
s0025	SA12BG33-300	SA12	BG33	300	R01b02
s0026	SA7YY159-174	SA7	YY159	174	R01b02
s0027	SA7YY235-189	SA7	YY235	189	R01b02
s0028	SA12FE45-398	SA12	FE45	398	R01b03
s0029	SA7TUBR180-329	SA7	TUBR180	329	R01b03
s0030	FADBG62-355	FAD	BG62	355	R01b03
s0031	FADIPM2-136	FAD	IPM2	136	R01b03
s0032	FADIPM2-711	FAD	IPM2	711	R01b03
s0033	EM1PM2-446	EM1	PM2	446	R01b03
s0034	PM88PM18-366	PM88	PM18	366	R01b03
s0035	BG23PM117-384	BG23	PM117	384	R01b03
s0036	PM88PM46-665	PM88	PM46	665	R01b03
s0037	FADPM47-302	FAD	PM47	302	R01b03
s0038	PM88PM18-359	PM88	PM18	359	R01b04
s0039	SA7BG33-148	SA7	BG33	148	R01b04
s0040	SA7BG33-153	SA7	BG33	153	R01b04
s0041	SA7BG37-322	SA7	BG37	322	R01b04
s0042	BG23BG62-477	BG23	BG62	477	R01b04
s0043	SA7PM75-191	SA7	PM75	191	R01b04
s0044	BG23GA20-219	BG23	GA20	219	R01b04
s0045	ALKFE8-210	ALK	FE8	210	R01b04
s0046	FADFE8-367	FAD	FE8	367	R01b04
s0047	BG23BG4-107	BG23	BG4	107	R01b04
s0048	PM88BG52-174	PM88	BG52	174	R01b04
s0049	FADPM72-207	FAD	PM72	207	R01b04
s0050	PM88PM1-179	PM88	PM1	179	R01b04
s0051	BG23PM75-354	BG23	PM75	354	R01b05
s0052	FADPM6-425	FAD	PM6	425	R01b05
s0053	PM88ODD13-352	PM88	ODD13	352	R01b06
s0054	BG23FD5-232	BG23	FD5	232	R01b06
s0055	BG23FE23-226	BG23	FE23	226	R01b06
s0056	FC1FE31-192	FC1	FE31	192	R01b06
s0057	BG23PM75-347	BG23	PM75	347	R01b07
s0058	ME2BG73-519	ME2	BG73	519	R01b07
s0059	BG23PM66-449	BG23	PM66	449	R01b07
s0060	SA7PM77-261	SA7	PM77	261	R01b07
s0061	FADIPM2-454	FAD	IPM2	454	R01b07
s0062	PM88BG67-392	PM88	BG67	392	R01b07
s0063	FADPM72-209	FAD	PM72	209	R01b07
s0064	PM88PM66-307	PM88	PM66	307	R01b07
s0065	BG23FD5-191	BG23	FD5	191	R01b07
s0066	ODD3PM52-286	ODD3	PM52	286	R01b07
s0067	SA7TUAT004-368	SA7	TUAT004	368	R01b07
s0068	PROPM64-228	PRO	PM64	228	R01b07
s0069	PROFE10-208	PRO	FE10	208	R01b07
s0070	PM88BG76-111	PM88	BG76	111	R01b08
s0071	ODD3BG32-121	ODD3	BG32	121	R01b08
s0072	FC1FE31-154	FC1	FE31	154	R01b08
s0073	FADFE49-330	FAD	FE49	330	R01b08
s0074	EM1ODD25-268	EM1	ODD25	268	R01b08
s0075	FC1PM55-191	FC1	PM55	191	R01b08
s0076	PROPM25-286	PRO	PM25	286	R01b08
s0077	PROFE1-496	PRO	FE1	496	R01b08
s0078	GA3PM6-149	GA3	PM6	149	R01b09
s0079	SA7BG38-458	SA7	BG38	458	R01b09
s0080	SA7BG60-192	SA7	BG60	192	R01b09
s0081	BG23BG67-180	BG23	BG67	180	R01b09
s0082	ME2BG73-497	ME2	BG73	497	R01b09
s0083	BG23PM37-536	BG23	PM37	536	R01b09
s0084	SA7PM103-252	SA7	PM103	252	R01b09
s0085	ODD3BG5-210	ODD3	BG5	210	R01b09
s0086	SA7FC9-354	SA7	FC9	354	R01b09
s0087	TT1FD2-139	TT1	FD2	139	R01b09
s0088	DC1PM19-101	DC1	PM19	101	R01b09
s0089	DC1PM19-156	DC1	PM19	156	R01b09
s0090	DC1PM19-255	DC1	PM19	255	R01b09
s0091	DC1PM19-262	DC1	PM19	262	R01b09
s0092	EM1PM113-210	EM1	PM113	210	R01b09
s0093	FADPM104-277	FAD	PM104	277	R01b09
s0094	ELONGFE5-134	ELONG	FE5	134	R01b09
s0095	SA7TU128-272	SA7	TU128	272	R01b09
s0096	SA7YY269-162	SA7	YY269	162	R01b09
s0097	BG23BG67-190	BG23	BG67	190	R01b10
s0098	SA12BG25-344	SA12	BG25	344	R01b10
s0099	BG23PM11-230	BG23	PM11	230	R01b10
s0100	PROPM45-476	PRO	PM45	476	R01b10
s0101	ALKPM104-103	ALK	PM104	103	R01b10
s0102	DC1PM19-179	DC1	PM19	179	R01b10
s0103	EM1ODD25-242	EM1	ODD25	242	R01b10
s0104	TT1BG75-439	TT1	BG75	439	R01b10
s0105	BG23BG67-173	BG23	BG67	173	R01b11
s0106	FC1BG10-438	FC1	BG10	438	R01b11
s0107	FC1BG62-212	FC1	BG62	212	R01b11
s0108	SA7YY180-303	SA7	YY180	303	R01b11
s0109	PM88BG52-195	PM88	BG52	195	R01b11
s0110	PM88PM20-213	PM88	PM20	213	R01b11
s0111	SA7TUBR212-384	SA7	TUBR212	384	R01b11
s0112	FC1BG86-141	FC1	BG86	141	R01b11
s0113	BG23BG67-195	BG23	BG67	195	R01b12
s0114	SA7BG38-211	SA7	BG38	211	R01b12
s0115	SA7BG60-196	SA7	BG60	196	R01b12
s0116	DC1BG1-165	DC1	BG1	165	R01b12
s0117	SA12BG25-340	SA12	BG25	340	R01b12
s0118	BG23BG62-200	BG23	BG62	200	R01b12
s0119	FC1PM29-350	FC1	PM29	350	R01b12
s0120	FC1FD4-185	FC1	FD4	185	R01b12
s0121	ODD3PM60-111	ODD3	PM60	111	R01b12
s0122	EM1BG4-150	EM1	BG4	150	R01b12
s0123	ALKBG76-151	ALK	BG76	151	R01b12
s0124	FADBG68-495	FAD	BG68	495	R01b12
s0125	DC1PM19-455	DC1	PM19	455	R01b12
s0126	GA3PM45-485	GA3	PM45	485	R01b12
s0127	EM1FE5-156	EM1	FE5	156	R01b12
s0128	PROFE22-192	PRO	FE22	192	R01b12
s0129	PROPM22-90	PRO	PM22	90	R01b12
s0130	TT1PM13-150	TT1	PM13	150	R01b13
s0131	SA7PM75-376	SA7	PM75	376	R01b13
s0132	BG23PM19-104	BG23	PM19	104	R01b13
s0133	FC1PM29-347	FC1	PM29	347	R01b13
s0134	FC1FE38-156	FC1	FE38	156	R01b13
s0135	PROPM56-351	PRO	PM56	351	R01b13
s0136	EM1FE4-373	EM1	FE4	373	R01b13
s0137	FC1PM116-394	FC1	PM116	394	R01b13
s0138	SA7TUBR184-143	SA7	TUBR184	143	R01b13
s0139	PROPM56-148	PRO	PM56	148	R01b14
s0140	PM88BG73-568	PM88	BG73	568	R01b14
s0141	BG23PM4-230	BG23	PM4	230	R01b14
s0142	ME2PM5-533	ME2	PM5	533	R01b14
s0143	ME2PM32-564	ME2	PM32	564	R01b14
s0144	DC1BG1-344	DC1	BG1	344	R01b14
s0145	SA12BG32-614	SA12	BG32	614	R01b14
s0146	ODD3BG11-609	ODD3	BG11	609	R01b14
s0147	BG23PM51-398	BG23	PM51	398	R01b14
s0148	EM1YY235-337	EM1	YY235	337	R01b14
s0149	EM1BG73-289	EM1	BG73	289	R01b14
s0150	FADPM33-205	FAD	PM33	205	R01b14
s0151	FADPM34-421	FAD	PM34	421	R01b14
s0152	GA3PM29-235	GA3	PM29	235	R01b14
s0153	PM88PM46-470	PM88	PM46	470	R01b14
s0154	TT1FE14-220	TT1	FE14	220	R01b14
s0155	FC1PM87-225	FC1	PM87	225	R01b14
s0156	SA7YY261-309	SA7	YY261	309	R01b14
s0157	EM1YY235-346	EM1	YY235	346	R01b14
s0158	BG23FD4-264	BG23	FD4	264	R01b14
s0159	SA7YY209-451	SA7	YY209	451	R01b15
s0160	SA7BG10-401	SA7	BG10	401	R01b15
s0161	ME2BG11-211	ME2	BG11	211	R01b15
s0162	BG23BG11-170	BG23	BG11	170	R01b15
s0163	BG23BG11-177	BG23	BG11	177	R01b15
s0164	SA7BG38-504	SA7	BG38	504	R01b15
s0165	SA7BG39-652	SA7	BG39	652	R01b15
s0166	SA7BG45-565	SA7	BG45	565	R01b15
s0167	BG23BG73-172	BG23	BG73	172	R01b15
s0168	ME2BG76-486	ME2	BG76	486	R01b15
s0169	PM88PM6-159	PM88	PM6	159	R01b15
s0170	ME2PM80-425	ME2	PM80	425	R01b15
s0171	SA7PM75-425	SA7	PM75	425	R01b15
s0172	SA7PM89-461	SA7	PM89	461	R01b15
s0173	SA7PM114-342	SA7	PM114	342	R01b15
s0174	ODD3BG11-604	ODD3	BG11	604	R01b15
s0175	GA3PM49-131	GA3	PM49	131	R01b15
s0176	FC1FE22-285	FC1	FE22	285	R01b15
s0177	FADBG56-290	FAD	BG56	290	R01b15
s0178	DC1ODD39-226	DC1	ODD39	226	R01b15
s0179	FADBG94-601	FAD	BG94	601	R01b15
s0180	EM1ODD25-525	EM1	ODD25	525	R01b15
s0181	PM88BG69-256	PM88	BG69	256	R01b15
s0182	BG23CE23-132	BG23	CE23	132	R01b15
s0183	BG23ODD25-349	BG23	ODD25	349	R01b15
s0184	FC1BG10-325	FC1	BG10	325	R01b15
s0185	PM88PM20-266	PM88	PM20	266	R01b15
s0186	BG23PM117-299	BG23	PM117	299	R01b15
s0187	BG23PM34-160	BG23	PM34	160	R01b15
s0188	FC1ODD25-521	FC1	ODD25	521	R01b15
s0189	FC1PM60-219	FC1	PM60	219	R01b15
s0190	FC1PM60-225	FC1	PM60	225	R01b15
s0191	SA7TU114-243	SA7	TU114	243	R01b15
s0192	ODD3PM33-234	ODD3	PM33	234	R01b15
s0193	ODD3PM49-315	ODD3	PM49	315	R01b15
s0194	SA7YY212-260	SA7	YY212	260	R01b15
s0195	BG23BG55-355	BG23	BG55	355	R01b15
s0196	PM88TUBR123-179	PM88	TUBR123	179	R01b15
s0197	ODD3SA18-194	ODD3	SA18	194	R01b15
s0198	BG23PM102-325	BG23	PM102	325	R01b15
s0199	PM88PM20-292	PM88	PM20	292	R01b16
s0200	BG23PM1-271	BG23	PM1	271	R01b16
s0201	ME2BG72-289	ME2	BG72	289	R01b16
s0202	BG23PM34-162	BG23	PM34	162	R01b16
s0203	ME2PM29-302	ME2	PM29	302	R01b16
s0204	SA12BG1-107	SA12	BG1	107	R01b16
s0205	BG23PM66-427	BG23	PM66	427	R01b16
s0206	ODD3BG73-243	ODD3	BG73	243	R01b16
s0207	SA7TU33D-354	SA7	TU33D	354	R01b16
s0208	SA7TU33D-348	SA7	TU33D	348	R01b16
s0209	EM1BG4-454	EM1	BG4	454	R01b16
s0210	EM1BG48-209	EM1	BG48	209	R01b16
s0211	DC1PM33-221	DC1	PM33	221	R01b16
s0212	DC1PM33-300	DC1	PM33	300	R01b16
s0213	EM1PM5-482	EM1	PM5	482	R01b16
s0214	FADPM33-286	FAD	PM33	286	R01b16
s0215	BG23CE23-134	BG23	CE23	134	R01b16
s0216	BG23FE6-199	BG23	FE6	199	R01b16
s0217	GA3PM66-423	GA3	PM66	423	R01b16
s0218	PM88ODD13-284	PM88	ODD13	284	R01b16
s0219	PM88PM33-261	PM88	PM33	261	R01b16
s0220	PM88FE1-275	PM88	FE1	275	R01b16
s0221	FADFD1-301	FAD	FD1	301	R01b16
s0222	SA7TUBR206-351	SA7	TUBR206	351	R01b16
s0223	FADFE49-378	FAD	FE49	378	R01b16
s0224	PROFE22-278	PRO	FE22	278	R01b16
s0225	FC1FE3-143	FC1	FE3	143	R01b17
s0226	BG23BG70-144	BG23	BG70	144	R01b17
s0227	SA7BG76-301	SA7	BG76	301	R01b17
s0228	ME2PM1-89	ME2	PM1	89	R01b17
s0229	ME2PM6-462	ME2	PM6	462	R01b17
s0230	ME2PM6-466	ME2	PM6	466	R01b17
s0231	ME2PM89-164	ME2	PM89	164	R01b17
s0232	SA7PM89-345	SA7	PM89	345	R01b17
s0233	SA12BG6-692	SA12	BG6	692	R01b17
s0234	DC1BG5-457	DC1	BG5	457	R01b17
s0235	ODD3BG5-379	ODD3	BG5	379	R01b17
s0236	SA12BG33-609	SA12	BG33	609	R01b17
s0237	SA12BG35-551	SA12	BG35	551	R01b17
s0238	FADBG5-208	FAD	BG5	208	R01b17
s0239	BG23BG41-373	BG23	BG41	373	R01b17
s0240	PM88BG73-287	PM88	BG73	287	R01b17
s0241	BG23PM51-312	BG23	PM51	312	R01b17
s0242	FC1PM34-142	FC1	PM34	142	R01b17
s0243	ELONGFE33-216	ELONG	FE33	216	R01b17
s0244	DC1PM33-356	DC1	PM33	356	R01b17
s0245	ALKPM45-404	ALK	PM45	404	R01b17
s0246	FADPM104-194	FAD	PM104	194	R01b17
s0247	ELONGODD4-168	ELONG	ODD4	168	R01b17
s0248	PM88PM77-530	PM88	PM77	530	R01b17
s0249	FC1PM60-477	FC1	PM60	477	R01b17
s0250	EM1YY242-580	EM1	YY242	580	R01b17
s0251	SA7TUAT008-157	SA7	TUAT008	157	R01b17
s0252	BG23PM89-102	BG23	PM89	102	R01b17
s0253	FC1PM30-225	FC1	PM30	225	R01b18
s0254	SA7BG67-234	SA7	BG67	234	R01b18
s0255	PM88BG67-258	PM88	BG67	258	R01b18
s0256	ME2BG68-617	ME2	BG68	617	R01b18
s0257	BG23PM4-289	BG23	PM4	289	R01b18
s0258	BG23PM29-789	BG23	PM29	789	R01b18
s0259	ME2PM57-152	ME2	PM57	152	R01b18
s0260	PM88PM58-152	PM88	PM58	152	R01b18
s0261	ME2PM103-197	ME2	PM103	197	R01b18
s0262	BG23PM116-133	BG23	PM116	133	R01b18
s0263	BG23PM116-496	BG23	PM116	496	R01b18
s0264	SA12BG25-165	SA12	BG25	165	R01b18
s0265	SA12BG32-600	SA12	BG32	600	R01b18
s0266	ODD3BG1-209	ODD3	BG1	209	R01b18
s0267	ALKPM45-300	ALK	PM45	300	R01b18
s0268	FADPM29-136	FAD	PM29	136	R01b18
s0269	FC1PM103-268	FC1	PM103	268	R01b18
s0270	ODD3GA37-435	ODD3	GA37	435	R01b18
s0271	PROPM19-320	PRO	PM19	320	R01b18
s0272	PROFD3-226	PRO	FD3	226	R01b18
s0273	ODD3BG5-362	ODD3	BG5	362	R01b18
s0274	EM1BG38-182	EM1	BG38	182	R01b18
s0275	EM1BG45-397	EM1	BG45	397	R01b18
s0276	FADBG52-313	FAD	BG52	313	R01b18
s0277	FADBG69-536	FAD	BG69	536	R01b18
s0278	ALKPM34-255	ALK	PM34	255	R01b18
s0279	ELONGBG72-79	ELONG	BG72	79	R01b18
s0280	EM1PM5-463	EM1	PM5	463	R01b18
s0281	BG23BG34-167	BG23	BG34	167	R01b18
s0282	GA3ODD26-237	GA3	ODD26	237	R01b18
s0283	BG23BG86-296	BG23	BG86	296	R01b18
s0284	PM88BG67-300	PM88	BG67	300	R01b18
s0285	PM88ODD13-102	PM88	ODD13	102	R01b18
s0286	EM1FE22-474	EM1	FE22	474	R01b18
s0287	ODD3BG73-181	ODD3	BG73	181	R01b18
s0288	PROBG67-180	PRO	BG67	180	R01b18
s0289	PROBG67-182	PRO	BG67	182	R01b18
s0290	PROBG68-309	PRO	BG68	309	R01b18
s0291	ODD3PM33-260	ODD3	PM33	260	R01b18
s0292	FADFE10-349	FAD	FE10	349	R01b18
s0293	FADFE11-350	FAD	FE11	350	R01b18
s0294	PROPM1-500	PRO	PM1	500	R01b18
s0295	PROPM19-319	PRO	PM19	319	R01b18
s0296	PROPM77-219	PRO	PM77	219	R01b18
s0297	PROFE5-361	PRO	FE5	361	R01b18
s0298	PROFE33-581	PRO	FE33	581	R01b18
s0299	SA7YY180-160	SA7	YY180	160	R01b19
s0300	SA7BG1-295	SA7	BG1	295	R01b19
s0301	PM88BG25-340	PM88	BG25	340	R01b19
s0302	BG23BG25-340	BG23	BG25	340	R01b19
s0303	SA7BG48-197	SA7	BG48	197	R01b19
s0304	ME2PM57-299	ME2	PM57	299	R01b19
s0305	PM88PM58-368	PM88	PM58	368	R01b19
s0306	PM88PM116-629	PM88	PM116	629	R01b19
s0307	FADBG5-348	FAD	BG5	348	R01b19
s0308	BG23FC10-139	BG23	FC10	139	R01b19
s0309	FC1ODD39-396	FC1	ODD39	396	R01b19
s0310	SA7MS12-321	SA7	MS12	321	R01b19
s0311	EM1PM30-211	EM1	PM30	211	R01b19
s0312	EM1PM56-103	EM1	PM56	103	R01b19
s0313	FADPM49-150	FAD	PM49	150	R01b19
s0314	FADPM49-264	FAD	PM49	264	R01b19
s0315	BG23BG72-338	BG23	BG72	338	R01b19
s0316	PM88CE23-237	PM88	CE23	237	R01b19
s0317	BG23FE23-258	BG23	FE23	258	R01b19
s0318	SA7YY230-456	SA7	YY230	456	R01b19
s0319	PROPM60-516	PRO	PM60	516	R01b19
s0320	PROPM80-288	PRO	PM80	288	R01b19
s0321	SA7TU134-363	SA7	TU134	363	R01b19
s0322	SA12FE31-207	SA12	FE31	207	R01b19
s0323	FADPM59-153	FAD	PM59	153	R01b20
s0324	SA7BG1-403	SA7	BG1	403	R01b20
s0325	PM88BG1-269	PM88	BG1	269	R01b20
s0326	EM1BG12-316	EM1	BG12	316	R01b20
s0327	EM1BG12-492	EM1	BG12	492	R01b20
s0328	ME2BG25-195	ME2	BG25	195	R01b20
s0329	ME2BG37-417	ME2	BG37	417	R01b20
s0330	SA7BG37-710	SA7	BG37	710	R01b20
s0331	ME2BG38-463	ME2	BG38	463	R01b20
s0332	PM88BG39-519	PM88	BG39	519	R01b20
s0333	PM88BG39-537	PM88	BG39	537	R01b20
s0334	SA7BG40-410	SA7	BG40	410	R01b20
s0335	PM88BG40-200	PM88	BG40	200	R01b20
s0336	BG23BG45-199	BG23	BG45	199	R01b20
s0337	SA7BG41-507	SA7	BG41	507	R01b20
s0338	SA7BG45-607	SA7	BG45	607	R01b20
s0339	ME2BG45-804	ME2	BG45	804	R01b20
s0340	SA7BG48-668	SA7	BG48	668	R01b20
s0341	BG23BG67-498	BG23	BG67	498	R01b20
s0342	SA7BG67-539	SA7	BG67	539	R01b20
s0343	SA7BG68-326	SA7	BG68	326	R01b20
s0344	PM88BG68-248	PM88	BG68	248	R01b20
s0345	BG23BG71-248	BG23	BG71	248	R01b20
s0346	PM88BG70-372	PM88	BG70	372	R01b20
s0347	SA7BG72-410	SA7	BG72	410	R01b20
s0348	SA7BG76-273	SA7	BG76	273	R01b20
s0349	SA7BG76-649	SA7	BG76	649	R01b20
s0350	SA7PM4-381	SA7	PM4	381	R01b20
s0351	SA7PM6-253	SA7	PM6	253	R01b20
s0352	SA7PM6-256	SA7	PM6	256	R01b20
s0353	SA7PM6-354	SA7	PM6	354	R01b20
s0354	SA7PM6-360	SA7	PM6	360	R01b20
s0355	ME2PM5-331	ME2	PM5	331	R01b20
s0356	SA7PM29-877	SA7	PM29	877	R01b20
s0357	ME2PM31-321	ME2	PM31	321	R01b20
s0358	SA7PM31-464	SA7	PM31	464	R01b20
s0359	BG23PM49-441	BG23	PM49	441	R01b20
s0360	ME2PM34-172	ME2	PM34	172	R01b20
s0361	ME2PM34-448	ME2	PM34	448	R01b20
s0362	SA7PM34-500	SA7	PM34	500	R01b20
s0363	ME2PM37-98	ME2	PM37	98	R01b20
s0364	ME2PM49-170	ME2	PM49	170	R01b20
s0365	ME2PM49-267	ME2	PM49	267	R01b20
s0366	ME2PM49-451	ME2	PM49	451	R01b20
s0367	SA7PM49-545	SA7	PM49	545	R01b20
s0368	BG23PM103-502	BG23	PM103	502	R01b20
s0369	SA7PM89-457	SA7	PM89	457	R01b20
s0370	BG23PM116-605	BG23	PM116	605	R01b20
s0371	SA7PM90-290	SA7	PM90	290	R01b20
s0372	PM88PM113-402	PM88	PM113	402	R01b20
s0373	ME2PM114-279	ME2	PM114	279	R01b20
s0374	ME2PM114-521	ME2	PM114	521	R01b20
s0375	ME2PM114-575	ME2	PM114	575	R01b20
s0376	ME2FC10-327	ME2	FC10	327	R01b20
s0377	ME2FC10-504	ME2	FC10	504	R01b20
s0378	SA7PM111-445	SA7	PM111	445	R01b20
s0379	SA7PM111-603	SA7	PM111	603	R01b20
s0380	SA7FC8-684	SA7	FC8	684	R01b20
s0381	ODD3BG5-145	ODD3	BG5	145	R01b20
s0382	ODD3BG11-252	ODD3	BG11	252	R01b20
s0383	EM1BG1-412	EM1	BG1	412	R01b20
s0384	SA12BG33-377	SA12	BG33	377	R01b20
s0385	EM1BG6-167	EM1	BG6	167	R01b20
s0386	SA12BG35-220	SA12	BG35	220	R01b20
s0387	ODD3BG33-244	ODD3	BG33	244	R01b20
s0388	ODD3BG33-305	ODD3	BG33	305	R01b20
s0389	EM1BG11-373	EM1	BG11	373	R01b20
s0390	EM1BG11-587	EM1	BG11	587	R01b20
s0391	DC1BG48-243	DC1	BG48	243	R01b20
s0392	SA12BG38-243	SA12	BG38	243	R01b20
s0393	EM1PM32-443	EM1	PM32	443	R01b20
s0394	BG23PM47-397	BG23	PM47	397	R01b20
s0395	SA7TUAT002-224	SA7	TUAT002	224	R01b20
s0396	SA7YY261-287	SA7	YY261	287	R01b20
s0397	SA7YY269-86	SA7	YY269	86	R01b20
s0398	DC1FE4-382	DC1	FE4	382	R01b20
s0399	FADBG40-310	FAD	BG40	310	R01b20
s0400	FADBG52-314	FAD	BG52	314	R01b20
s0401	FADBG56-374	FAD	BG56	374	R01b20
s0402	FADBG6-268	FAD	BG6	268	R01b20
s0403	EM1BG75-269	EM1	BG75	269	R01b20
s0404	FADBG62-99	FAD	BG62	99	R01b20
s0405	ALKPM96-96	ALK	PM96	96	R01b20
s0406	ELONGGA20-100	ELONG	GA20	100	R01b20
s0407	EM1PM93-201	EM1	PM93	201	R01b20
s0408	FADPM33-241	FAD	PM33	241	R01b20
s0409	FADPM33-367	FAD	PM33	367	R01b20
s0410	FADPM33-370	FAD	PM33	370	R01b20
s0411	FADPM57-213	FAD	PM57	213	R01b20
s0412	GA3PM45-142	GA3	PM45	142	R01b20
s0413	PM88FE15-395	PM88	FE15	395	R01b20
s0414	BG23ODD4-347	BG23	ODD4	347	R01b20
s0415	TT1IPM1-192	TT1	IPM1	192	R01b20
s0416	FC1FC10-444	FC1	FC10	444	R01b20
s0417	GA3FE31-128	GA3	FE31	128	R01b20
s0418	BG23FE5-377	BG23	FE5	377	R01b20
s0419	ODD3ODD13-161	ODD3	ODD13	161	R01b20
s0420	SA7TU13-162	SA7	TU13	162	R01b20
s0421	ODD3PM33-177	ODD3	PM33	177	R01b20
s0422	SA7TUBR123-148	SA7	TUBR123	148	R01b20
s0423	SA7TUBR72-698	SA7	TUBR72	698	R01b20
s0424	FADTUBR102-172	FAD	TUBR102	172	R01b20
s0425	SA7YY230-226	SA7	YY230	226	R01b20
s0426	SA7YY230-389	SA7	YY230	389	R01b20
s0427	BG23BG45-185	BG23	BG45	185	R01b20
s0428	FADBG31-271	FAD	BG31	271	R01b21
s0429	FADBG14-319	FAD	BG14	319	R01b21
s0430	EM1BG38-273	EM1	BG38	273	R01b21
s0431	BG23BG2-100	BG23	BG2	100	R01b21
s0432	GA3PM45-215	GA3	PM45	215	R01b21
s0433	GA3PM45-291	GA3	PM45	291	R01b21
s0434	GA3PM45-396	GA3	PM45	396	R01b21
s0435	FADPM73-282	FAD	PM73	282	R01b21
s0436	FC1PM20-162	FC1	PM20	162	R01b21
s0437	FC1PM5-124	FC1	PM5	124	R01b21
s0438	SA7TUBR206-155	SA7	TUBR206	155	R01b21
s0439	SA7YY159-268	SA7	YY159	268	R01b21
s0440	EM1YY230-272	EM1	YY230	272	R01b21
s0441	SA7PM32-132	SA7	PM32	132	R01b21
s0442	FADBG14-367	FAD	BG14	367	R01b21
s0443	EM1BG32-369	EM1	BG32	369	R01b21
s0444	EM1BG38-383	EM1	BG38	383	R01b21
s0445	ALKPM45-325	ALK	PM45	325	R01b21
s0446	FADPM33-347	FAD	PM33	347	R01b21
s0447	GA3PM45-165	GA3	PM45	165	R01b21
s0448	GA3PM45-462	GA3	PM45	462	R01b21
s0449	GA3PM45-572	GA3	PM45	572	R01b21
s0450	BG23FE8-424	BG23	FE8	424	R01b21
s0451	FC1BG62-345	FC1	BG62	345	R01b21
s0452	FC1ODD25-472	FC1	ODD25	472	R01b21
s0453	ODD3FE31-156	ODD3	FE31	156	R01b21
s0454	SA7TUBR123-170	SA7	TUBR123	170	R01b21
s0455	FADFD5-94	FAD	FD5	94	R01b21
s0456	FADFE1-330	FAD	FE1	330	R01b21
s0457	SA7YY221-131	SA7	YY221	131	R01b21
s0458	SA7TU120-172	SA7	TU120	172	R01b21
s0459	PROPM37-322	PRO	PM37	322	R01b22
s0460	BG23BG56-439	BG23	BG56	439	R01b22
s0461	TT1PM113-204	TT1	PM113	204	R01b22
s0462	FC1PM29-218	FC1	PM29	218	R01b22
s0463	TT1SA18-531	TT1	SA18	531	R01b22
s0464	SA7TUAT004-238	SA7	TUAT004	238	R01b22
s0465	SA7TUBR123-157	SA7	TUBR123	157	R01b22
s0466	EM1YY261-219	EM1	YY261	219	R01b22
s0467	EM1YY221-368	EM1	YY221	368	R01b22
s0468	DC1LC1-340	DC1	LC1	340	R01b22
s0469	FADPM80-428	FAD	PM80	428	R01b22
s0470	BG23FE23-183	BG23	FE23	183	R01b22
s0471	PROBG45-233	PRO	BG45	233	R01b22
s0472	FADFE44-421	FAD	FE44	421	R01b22
s0473	PROPM58-377	PRO	PM58	377	R01b22
s0474	PROFE12-373	PRO	FE12	373	R01b22
s0475	FADBG6-196	FAD	BG6	196	R01b22
s0476	SA7TUBR162-363	SA7	TUBR162	363	R01b23
s0477	FADBG31-381	FAD	BG31	381	R01b23
s0478	FADBG40-203	FAD	BG40	203	R01b23
s0479	FADODD13-293	FAD	ODD13	293	R01b23
s0480	GA3PM29-339	GA3	PM29	339	R01b23
s0481	FC1ODD39-374	FC1	ODD39	374	R01b23
s0482	TT1PM32-152	TT1	PM32	152	R01b23
s0483	TT1PM34-246	TT1	PM34	246	R01b23
s0484	FC1SA18-163	FC1	SA18	163	R01b23
s0485	FC1FE22-291	FC1	FE22	291	R01b23
s0486	SA7TU28-415	SA7	TU28	415	R01b23
s0487	FADFD1-360	FAD	FD1	360	R01b23
s0488	SA7TUBR180-161	SA7	TUBR180	161	R01b23
s0489	EM1YY230-382	EM1	YY230	382	R01b23
s0490	SA12FE45-484	SA12	FE45	484	R01b23
s0491	SA12BG35-216	SA12	BG35	216	R01b23
s0492	ALKPM34-266	ALK	PM34	266	R01b23
s0493	BG23PM8-120	BG23	PM8	120	R01b23
s0494	BG23FC10-549	BG23	FC10	549	R01b24
s0495	FADBG40-391	FAD	BG40	391	R01b24
s0496	EM1BG45-510	EM1	BG45	510	R01b24
s0497	FADBG5-243	FAD	BG5	243	R01b24
s0498	BG23BG1-394	BG23	BG1	394	R01b24
s0499	BG23BG37-261	BG23	BG37	261	R01b24
s0500	PM88PM20-135	PM88	PM20	135	R01b24
s0501	FC1ODD25-554	FC1	ODD25	554	R01b24
s0502	FC1ODD39-509	FC1	ODD39	509	R01b24
s0503	PM88PM80-235	PM88	PM80	235	R01b24
s0504	SA7TUBR49-353	SA7	TUBR49	353	R01b24
s0505	PROFE38-117	PRO	FE38	117	R01b24
s0506	SA7TU134-204	SA7	TU134	204	R01b24
s0507	ODD3PM116-590	ODD3	PM116	590	R01b24
s0508	EM1BG45-375	EM1	BG45	375	R01b24
s0509	EM1BG45-518	EM1	BG45	518	R01b24
s0510	FADBG69-353	FAD	BG69	353	R01b24
s0511	EM1FE15-353	EM1	FE15	353	R01b24
s0512	EM1ODD13-266	EM1	ODD13	266	R01b24
s0513	FADODD13-422	FAD	ODD13	422	R01b24
s0514	EM1PM30-293	EM1	PM30	293	R01b24
s0515	EM1PM30-422	EM1	PM30	422	R01b24
s0516	BG23BG42-152	BG23	BG42	152	R01b24
s0517	PM88BG53-425	PM88	BG53	425	R01b24
s0518	FADPM57-284	FAD	PM57	284	R01b24
s0519	FADPM57-295	FAD	PM57	295	R01b24
s0520	FADPM72-220	FAD	PM72	220	R01b24
s0521	TT1BG80-221	TT1	BG80	221	R01b24
s0522	PM88PM20-342	PM88	PM20	342	R01b24
s0523	PM88PM57-448	PM88	PM57	448	R01b24
s0524	TT1PM21-510	TT1	PM21	510	R01b24
s0525	PM88FE22-164	PM88	FE22	164	R01b24
s0526	FC1PM60-240	FC1	PM60	240	R01b24
s0527	PROBG67-324	PRO	BG67	324	R01b24
s0528	FADFD3-102	FAD	FD3	102	R01b24
s0529	SA7TUBR194-248	SA7	TUBR194	248	R01b24
s0530	PROPM111-353	PRO	PM111	353	R01b24
s0531	SA7TUBR72-464	SA7	TUBR72	464	R01b24
s0532	FADPM6-191	FAD	PM6	191	R01b24
s0533	PM88FE22-157	PM88	FE22	157	R01b24
s0534	FC1FE38-177	FC1	FE38	177	R01b25
s0535	SA7BG40-390	SA7	BG40	390	R01b25
s0536	BG23PM4-591	BG23	PM4	591	R01b25
s0537	ME2PM34-435	ME2	PM34	435	R01b25
s0538	SA7PM52-255	SA7	PM52	255	R01b25
s0539	SA7PM90-559	SA7	PM90	559	R01b25
s0540	SA7PM109-132	SA7	PM109	132	R01b25
s0541	FADBG14-271	FAD	BG14	271	R01b25
s0542	ALKPM101-310	ALK	PM101	310	R01b25
s0543	FADPM53-253	FAD	PM53	253	R01b25
s0544	TT1PM113-93	TT1	PM113	93	R01b25
s0545	BG23PM47-249	BG23	PM47	249	R01b25
s0546	FC1FE3-220	FC1	FE3	220	R01b25
s0547	EM1FE10-480	EM1	FE10	480	R01b25
s0548	BG23FE23-179	BG23	FE23	179	R01b25
s0549	PROBG45-155	PRO	BG45	155	R01b25
s0550	SA7TUAT002-287	SA7	TUAT002	287	R01b25
s0551	FADTU35A-236	FAD	TU35A	236	R01b25
s0552	EM1YY252-392	EM1	YY252	392	R01b25
s0553	EM1BG32-268	EM1	BG32	268	R01b25
s0554	EM1ODD13-227	EM1	ODD13	227	R01b25
s0555	FADIPM1-390	FAD	IPM1	390	R01b25
s0556	ELONGBG72-395	ELONG	BG72	395	R01b25
s0557	EM1PM56-370	EM1	PM56	370	R01b25
s0558	BG23BG4-422	BG23	BG4	422	R01b25
s0559	FADPM33-128	FAD	PM33	128	R01b25
s0560	GA3CE23-160	GA3	CE23	160	R01b25
s0561	BG23BG80-265	BG23	BG80	265	R01b25
s0562	GA3PM31-253	GA3	PM31	253	R01b25
s0563	FADPM57-164	FAD	PM57	164	R01b25
s0564	GA3PM66-209	GA3	PM66	209	R01b25
s0565	TT1PM113-404	TT1	PM113	404	R01b25
s0566	FC1ODD39-516	FC1	ODD39	516	R01b25
s0567	FC1FE22-276	FC1	FE22	276	R01b25
s0568	BG23FD4-136	BG23	FD4	136	R01b25
s0569	EM1FE5-176	EM1	FE5	176	R01b25
s0570	ODD3BG45-261	ODD3	BG45	261	R01b25
s0571	ODD3BG72-564	ODD3	BG72	564	R01b25
s0572	SA7TU110-566	SA7	TU110	566	R01b25
s0573	ODD3ODD13-464	ODD3	ODD13	464	R01b25
s0574	SA7TU160-224	SA7	TU160	224	R01b25
s0575	ODD3PM80-485	ODD3	PM80	485	R01b25
s0576	ODD3PM89-66	ODD3	PM89	66	R01b25
s0577	ODD3FE31-417	ODD3	FE31	417	R01b25
s0578	FADFD1-543	FAD	FD1	543	R01b25
s0579	FADFE10-244	FAD	FE10	244	R01b25
s0580	FADFE11-244	FAD	FE11	244	R01b25
s0581	SA7TUBR94-410	SA7	TUBR94	410	R01b25
s0582	EM1YY261-417	EM1	YY261	417	R01b25
s0583	PROFD2-355	PRO	FD2	355	R01b25
s0584	EM1YY221-104	EM1	YY221	104	R01b25
s0585	EM1YY221-267	EM1	YY221	267	R01b25
s0586	EM1YY242-408	EM1	YY242	408	R01b25
s0587	ODD3BG48-336	ODD3	BG48	336	R01b25
s0588	ODD3BG48-364	ODD3	BG48	364	R01b25
s0589	SA7TU149-132	SA7	TU149	132	R01b25
s0590	FADPM4-390	FAD	PM4	390	R01b25
s0591	ODD3PM113-470	ODD3	PM113	470	R01b25
s0592	FC1PM29-418	FC1	PM29	418	R01b26
s0593	ME2BG11-135	ME2	BG11	135	R01b26
s0594	FADBG31-158	FAD	BG31	158	R01b26
s0595	FADIPM1-429	FAD	IPM1	429	R01b26
s0596	TT1GA37-312	TT1	GA37	312	R01b26
s0597	BG23PM19-508	BG23	PM19	508	R01b26
s0598	PM88PM66-316	PM88	PM66	316	R01b26
s0599	TT1PM63-450	TT1	PM63	450	R01b26
s0600	FC1FE38-150	FC1	FE38	150	R01b26
s0601	PROPM33-119	PRO	PM33	119	R01b26
s0602	FADBG6-310	FAD	BG6	310	R01b26
s0603	FADODD13-253	FAD	ODD13	253	R01b26
s0604	EM1PM50-511	EM1	PM50	511	R01b26
s0605	FADPM34-357	FAD	PM34	357	R01b26
s0606	PM88ODD13-267	PM88	ODD13	267	R01b26
s0607	FC1CE23-554	FC1	CE23	554	R01b26
s0608	FC1FE8-212	FC1	FE8	212	R01b26
s0609	TT1FE3-158	TT1	FE3	158	R01b26
s0610	BG23FD1-355	BG23	FD1	355	R01b26
s0611	EM1FE5-151	EM1	FE5	151	R01b26
s0612	PROBG70-124	PRO	BG70	124	R01b26
s0613	PROMC1-374	PRO	MC1	374	R01b26
s0614	ODD3PM33-268	ODD3	PM33	268	R01b26
s0615	SA7TU71-282	SA7	TU71	282	R01b26
s0616	FADFD1-559	FAD	FD1	559	R01b26
s0617	SA7TUBR178-88	SA7	TUBR178	88	R01b26
s0618	SA7YY242-95	SA7	YY242	95	R01b26
s0619	PROSA18-359	PRO	SA18	359	R01b26
s0620	BG23BG52-133	BG23	BG52	133	R01b26
s0621	ODD3PM113-412	ODD3	PM113	412	R01b26
s0622	BG23PM72-359	BG23	PM72	359	R01b27
s0623	ME2BG70-204	ME2	BG70	204	R01b27
s0624	SA7FC9-409	SA7	FC9	409	R01b27
s0625	EM1BG4-209	EM1	BG4	209	R01b27
s0626	PM88FE8-140	PM88	FE8	140	R01b27
s0627	FC1BG69-467	FC1	BG69	467	R01b27
s0628	PROBG1-140	PRO	BG1	140	R01b27
s0629	PROBG48-472	PRO	BG48	472	R01b27
s0630	SA7TU128-363	SA7	TU128	363	R01b27
s0631	SA7YY208-227	SA7	YY208	227	R01b27
s0632	DC1FE4-323	DC1	FE4	323	R01b27
s0633	DC1FE4-371	DC1	FE4	371	R01b27
s0634	EM1BG45-750	EM1	BG45	750	R01b27
s0635	EM1BG48-261	EM1	BG48	261	R01b27
s0636	EM1PM113-502	EM1	PM113	502	R01b27
s0637	EM1PM29-139	EM1	PM29	139	R01b27
s0638	FADODD13-248	FAD	ODD13	248	R01b27
s0639	FADPM109-135	FAD	PM109	135	R01b27
s0640	FADPM34-533	FAD	PM34	533	R01b27
s0641	BG23FE4-141	BG23	FE4	141	R01b27
s0642	PM88FE8-323	PM88	FE8	323	R01b27
s0643	FADPM77-174	FAD	PM77	174	R01b27
s0644	TT1BG32-227	TT1	BG32	227	R01b27
s0645	FADPM96-184	FAD	PM96	184	R01b27
s0646	FC1BG10-360	FC1	BG10	360	R01b27
s0647	BG23PM102-376	BG23	PM102	376	R01b27
s0648	PM88PM18-485	PM88	PM18	485	R01b27
s0649	FC1BG73-278	FC1	BG73	278	R01b27
s0650	PM88PM57-243	PM88	PM57	243	R01b27
s0651	BG23FD1-129	BG23	FD1	129	R01b27
s0652	GA3FE31-221	GA3	FE31	221	R01b27
s0653	FC1FE22-350	FC1	FE22	350	R01b27
s0654	FC1FE22-421	FC1	FE22	421	R01b27
s0655	PROBG75-363	PRO	BG75	363	R01b27
s0656	SA7TUBR212-198	SA7	TUBR212	198	R01b27
s0657	PROPM33-228	PRO	PM33	228	R01b27
s0658	SA7YY269-359	SA7	YY269	359	R01b27
s0659	PROFD4-195	PRO	FD4	195	R01b27
s0660	EM1YY230-158	EM1	YY230	158	R01b27
s0661	SA7TU33D-148	SA7	TU33D	148	R01b27
s0662	ODD3PM109-125	ODD3	PM109	125	R01b27
s0663	PROPM33-227	PRO	PM33	227	R01b27
s0664	PROBG75-115	PRO	BG75	115	R01b28
s0665	BG23BG41-357	BG23	BG41	357	R01b28
s0666	ME2BG70-171	ME2	BG70	171	R01b28
s0667	BG23PM5-771	BG23	PM5	771	R01b28
s0668	BG23PM49-437	BG23	PM49	437	R01b28
s0669	SA7FC9-108	SA7	FC9	108	R01b28
s0670	ODD3BG11-350	ODD3	BG11	350	R01b28
s0671	EM1BG1-425	EM1	BG1	425	R01b28
s0672	PM88PM8-411	PM88	PM8	411	R01b28
s0673	PM88YY243-185	PM88	YY243	185	R01b28
s0674	SA7TU128-298	SA7	TU128	298	R01b28
s0675	FADFD2-288	FAD	FD2	288	R01b28
s0676	PROFD4-209	PRO	FD4	209	R01b28
s0677	FADBG45-540	FAD	BG45	540	R01b28
s0678	FADBG5-261	FAD	BG5	261	R01b28
s0679	EM1BG75-311	EM1	BG75	311	R01b28
s0680	ALKPM34-365	ALK	PM34	365	R01b28
s0681	ALKPM45-413	ALK	PM45	413	R01b28
s0682	ELONGPM29-262	ELONG	PM29	262	R01b28
s0683	FADPM37-437	FAD	PM37	437	R01b28
s0684	FADPM72-246	FAD	PM72	246	R01b28
s0685	FADPM73-436	FAD	PM73	436	R01b28
s0686	FC1BG69-150	FC1	BG69	150	R01b28
s0687	BG23PM19-182	BG23	PM19	182	R01b28
s0688	TT1ODD13-711	TT1	ODD13	711	R01b28
s0689	FC1FE22-359	FC1	FE22	359	R01b28
s0690	SA7TU128-419	SA7	TU128	419	R01b28
s0691	SA7TU92-630	SA7	TU92	630	R01b28
s0692	ODD3PM80-151	ODD3	PM80	151	R01b28
s0693	ODD3FE31-321	ODD3	FE31	321	R01b28
s0694	SA7TUBR180-306	SA7	TUBR180	306	R01b28
s0695	SA7TUBR206-243	SA7	TUBR206	243	R01b28
s0696	SA7TUBR82-151	SA7	TUBR82	151	R01b28
s0697	PROPM58-465	PRO	PM58	465	R01b28
s0698	PROPM72-167	PRO	PM72	167	R01b28
s0699	PROFE22-229	PRO	FE22	229	R01b28
s0700	SA7TUAT008-304	SA7	TUAT008	304	R01b28
s0701	SA7TUAT008-434	SA7	TUAT008	434	R01b28
s0702	FADPM1-387	FAD	PM1	387	R01b28
s0703	ODD3PM57-316	ODD3	PM57	316	R01b28
s0704	SA12FE31-172	SA12	FE31	172	R01b28
s0705	ALKFE8-112	ALK	FE8	112	R01b28
s0706	PM88PM57-372	PM88	PM57	372	R01b29
s0707	ME2BG39-659	ME2	BG39	659	R01b29
s0708	SA7BG68-354	SA7	BG68	354	R01b29
s0709	ME2PM113-291	ME2	PM113	291	R01b29
s0710	SA7PM114-610	SA7	PM114	610	R01b29
s0711	EM1PM113-464	EM1	PM113	464	R01b29
s0712	PM88IPM1-313	PM88	IPM1	313	R01b29
s0713	PROFE3-282	PRO	FE3	282	R01b29
s0714	PM88BG53-215	PM88	BG53	215	R01b29
s0715	GA3PM6-544	GA3	PM6	544	R01b29
s0716	TT1FE5-185	TT1	FE5	185	R01b29
s0717	SA7TU152-339	SA7	TU152	339	R01b29
s0718	PROFD4-543	PRO	FD4	543	R01b29
s0719	ODD3PM6-199	ODD3	PM6	199	R01b29
s0720	DC1FE4-384	DC1	FE4	384	R01b29
s0721	DC1FE15-113	DC1	FE15	113	R01b29
s0722	FADBG52-203	FAD	BG52	203	R01b30
s0723	ME2PM37-211	ME2	PM37	211	R01b30
s0724	ME2PM37-221	ME2	PM37	221	R01b30
s0725	PM88PM52-476	PM88	PM52	476	R01b30
s0726	SA7PM113-292	SA7	PM113	292	R01b30
s0727	FADBG52-191	FAD	BG52	191	R01b30
s0728	BG23BG2-144	BG23	BG2	144	R01b30
s0729	BG23BG56-448	BG23	BG56	448	R01b30
s0730	FC1BG32-239	FC1	BG32	239	R01b30
s0731	FC1FE8-670	FC1	FE8	670	R01b30
s0732	FC1PM89-409	FC1	PM89	409	R01b30
s0733	SA7MS21-361	SA7	MS21	361	R01b30
s0734	PROBG75-621	PRO	BG75	621	R01b30
s0735	DC1FE15-385	DC1	FE15	385	R01b30
s0736	ALKFE8-324	ALK	FE8	324	R01b30
s0737	ALKODD39-229	ALK	ODD39	229	R01b30
s0738	ALKPM101-312	ALK	PM101	312	R01b30
s0739	FADBG68-369	FAD	BG68	369	R01b30
s0740	EM1ODD13-255	EM1	ODD13	255	R01b30
s0741	ELONGBG72-371	ELONG	BG72	371	R01b30
s0742	FADPM11-144	FAD	PM11	144	R01b30
s0743	ELONGGA20-144	ELONG	GA20	144	R01b30
s0744	BG23BG2-128	BG23	BG2	128	R01b30
s0745	GA3PM13-327	GA3	PM13	327	R01b30
s0746	FADPM51-200	FAD	PM51	200	R01b30
s0747	BG23PM34-261	BG23	PM34	261	R01b30
s0748	PROFE15-475	PRO	FE15	475	R01b30
s0749	FADFE10-233	FAD	FE10	233	R01b30
s0750	FADMS10-140	FAD	MS10	140	R01b30
s0751	EM1YY252-142	EM1	YY252	142	R01b30
s0752	EM1YY252-311	EM1	YY252	311	R01b30
s0753	PM88TUBR123-554	PM88	TUBR123	554	R01b30
s0754	ELONGBG41-191	ELONG	BG41	191	R01b31
s0755	ME2BG35-124	ME2	BG35	124	R01b31
s0756	SA7BG40-464	SA7	BG40	464	R01b31
s0757	BG23BG68-371	BG23	BG68	371	R01b31
s0758	SA7BG70-363	SA7	BG70	363	R01b31
s0759	ME2PM34-175	ME2	PM34	175	R01b31
s0760	PM88PM52-322	PM88	PM52	322	R01b31
s0761	SA7PM66-216	SA7	PM66	216	R01b31
s0762	PM88FC8-170	PM88	FC8	170	R01b31
s0763	SA7PM78-326	SA7	PM78	326	R01b31
s0764	SA7PM109-143	SA7	PM109	143	R01b31
s0765	SA7PM113-278	SA7	PM113	278	R01b31
s0766	ODD3BG5-107	ODD3	BG5	107	R01b31
s0767	EM1PM18-426	EM1	PM18	426	R01b31
s0768	PM88BG45-164	PM88	BG45	164	R01b31
s0769	PM88PM31-170	PM88	PM31	170	R01b31
s0770	TT1IPM2-330	TT1	IPM2	330	R01b31
s0771	PROFE6-123	PRO	FE6	123	R01b31
s0772	EM1BG2-303	EM1	BG2	303	R01b31
s0773	EM1BG32-273	EM1	BG32	273	R01b31
s0774	FADBG56-207	FAD	BG56	207	R01b31
s0775	DC1PM66-183	DC1	PM66	183	R01b31
s0776	EM1PM29-467	EM1	PM29	467	R01b31
s0777	ALKPM8-468	ALK	PM8	468	R01b31
s0778	EM1PM33-244	EM1	PM33	244	R01b31
s0779	ALKPM96-273	ALK	PM96	273	R01b31
s0780	BG23BG2-89	BG23	BG2	89	R01b31
s0781	FADPM34-275	FAD	PM34	275	R01b31
s0782	BG23BG86-132	BG23	BG86	132	R01b31
s0783	FADPM6-176	FAD	PM6	176	R01b31
s0784	FADPM80-302	FAD	PM80	302	R01b31
s0785	FC1BG10-359	FC1	BG10	359	R01b31
s0786	BG23PM19-331	BG23	PM19	331	R01b31
s0787	TT1PM104-281	TT1	PM104	281	R01b31
s0788	EM1FE3-254	EM1	FE3	254	R01b31
s0789	BG23FE45-328	BG23	FE45	328	R01b31
s0790	PROPM60-229	PRO	PM60	229	R01b31
s0791	EM1YY242-244	EM1	YY242	244	R01b31
s0792	PM88PM20-400	PM88	PM20	400	R01b32
s0793	SA7BG32-172	SA7	BG32	172	R01b32
s0794	DC1BG1-413	DC1	BG1	413	R01b32
s0795	FADBG10-300	FAD	BG10	300	R01b32
s0796	DC1IPM1-116	DC1	IPM1	116	R01b32
s0797	FC1PM116-306	FC1	PM116	306	R01b32
s0798	PROBG75-306	PRO	BG75	306	R01b32
s0799	PROBG75-565	PRO	BG75	565	R01b32
s0800	EM1YY220-301	EM1	YY220	301	R01b32
s0801	FADFE8-342	FAD	FE8	342	R01b32
s0802	FADFE8-349	FAD	FE8	349	R01b32
s0803	ALKPM47-465	ALK	PM47	465	R01b32
s0804	FADFE15-302	FAD	FE15	302	R01b32
s0805	DC1PM53-150	DC1	PM53	150	R01b32
s0806	FADODD25-302	FAD	ODD25	302	R01b32
s0807	BG23BG10-381	BG23	BG10	381	R01b32
s0808	FADPM11-134	FAD	PM11	134	R01b32
s0809	BG23BG4-238	BG23	BG4	238	R01b32
s0810	FADPM33-218	FAD	PM33	218	R01b32
s0811	GA3PM6-241	GA3	PM6	241	R01b32
s0812	TT1BG1-315	TT1	BG1	315	R01b32
s0813	FC1BG68-204	FC1	BG68	204	R01b32
s0814	PM88PM34-145	PM88	PM34	145	R01b32
s0815	PM88PM34-206	PM88	PM34	206	R01b32
s0816	FC1FE8-237	FC1	FE8	237	R01b32
s0817	FC1FE8-686	FC1	FE8	686	R01b32
s0818	TT1PM89-309	TT1	PM89	309	R01b32
s0819	PM88FE5-246	PM88	FE5	246	R01b32
s0820	FC1FE31-376	FC1	FE31	376	R01b32
s0821	BG23FE24-174	BG23	FE24	174	R01b32
s0822	PROBG75-530	PRO	BG75	530	R01b32
s0823	SA7TUBR123-206	SA7	TUBR123	206	R01b32
s0824	FADFD2-252	FAD	FD2	252	R01b32
s0825	SA7TUBR194-268	SA7	TUBR194	268	R01b32
s0826	SA7YY217-259	SA7	YY217	259	R01b32
s0827	PROPM60-370	PRO	PM60	370	R01b32
s0828	PROPM64-279	PRO	PM64	279	R01b32
s0829	PROPM64-343	PRO	PM64	343	R01b32
s0830	ODD3BG48-561	ODD3	BG48	561	R01b32
s0831	FADFE27-539	FAD	FE27	539	R01b32
s0832	ELONGGA24-318	ELONG	GA24	318	R01b33
s0833	BG23BG62-165	BG23	BG62	165	R01b33
s0834	PM88PM116-153	PM88	PM116	153	R01b33
s0835	BG23BG31-316	BG23	BG31	316	R01b33
s0836	PM88ODD25-397	PM88	ODD25	397	R01b33
s0837	PROFE15-96	PRO	FE15	96	R01b33
s0838	FADFE31-95	FAD	FE31	95	R01b33
s0839	EM1ODD13-363	EM1	ODD13	363	R01b33
s0840	FADPM53-348	FAD	PM53	348	R01b33
s0841	FC1BG73-363	FC1	BG73	363	R01b33
s0842	PROPM60-406	PRO	PM60	406	R01b33
s0843	PROPM60-448	PRO	PM60	448	R01b33
s0844	BG23BG52-96	BG23	BG52	96	R01b33
s0845	FADPM47-311	FAD	PM47	311	R01b33
s0846	PROPM60-496	PRO	PM60	496	R01b34
s0847	PM88BG73-99	PM88	BG73	99	R01b34
s0848	BG23PM47-380	BG23	PM47	380	R01b34
s0849	FC1PM1-211	FC1	PM1	211	R01b34
s0850	SA7TU149-96	SA7	TU149	96	R01b34
s0851	BG23BG86-318	BG23	BG86	318	R01b34
s0852	FADFE11-408	FAD	FE11	408	R01b34
s0853	SA7YY230-497	SA7	YY230	497	R01b34
s0854	FADBG5-301	FAD	BG5	301	R01b34
s0855	FADBG38-298	FAD	BG38	298	R01b35
s0856	SA7BG72-123	SA7	BG72	123	R01b35
s0857	FADBG60-231	FAD	BG60	231	R01b35
s0858	PM88PM31-468	PM88	PM31	468	R01b35
s0859	DC1IPM1-204	DC1	IPM1	204	R01b35
s0860	FADODD13-400	FAD	ODD13	400	R01b35
s0861	EM1PM5-289	EM1	PM5	289	R01b35
s0862	FC1BG86-352	FC1	BG86	352	R01b35
s0863	BG23PM25-94	BG23	PM25	94	R01b35
s0864	PM88SA18-251	PM88	SA18	251	R01b35
s0865	FADTUBR102-235	FAD	TUBR102	235	R01b35
s0866	BG23BG55-253	BG23	BG55	253	R01b35
s0867	EM1PM33-210	EM1	PM33	210	R01b35
s0868	BG23FD1-386	BG23	FD1	386	R01b36
s0869	TT1FE8-190	TT1	FE8	190	R01b36
s0870	PROPM25-220	PRO	PM25	220	R01b36
s0871	FADFE49-279	FAD	FE49	279	R01b36
s0872	SA7TU33D-252	SA7	TU33D	252	R01b36
s0873	ALKFE8-303	ALK	FE8	303	R01b36
s0874	FADBG6-485	FAD	BG6	485	R01b36
s0875	FADPM5-329	FAD	PM5	329	R01b36
s0876	FC1BG62-396	FC1	BG62	396	R01b36
s0877	FC1PM1-142	FC1	PM1	142	R01b36
s0878	PM88PM49-190	PM88	PM49	190	R01b37
s0879	BG23BG31-213	BG23	BG31	213	R01b37
s0880	EM1ODD25-454	EM1	ODD25	454	R01b37
s0881	SA7YY180-118	SA7	YY180	118	R01b37
s0882	SA7PM32-457	SA7	PM32	457	R01b38
s0883	FC1BG62-201	FC1	BG62	201	R01b38
s0884	BG23PM51-223	BG23	PM51	223	R01b38
s0885	SA7TUAT002-491	SA7	TUAT002	491	R01b38
s0886	FADPM110-317	FAD	PM110	317	R01b38
s0887	FADPM37-217	FAD	PM37	217	R01b38
s0888	BG23BG56-273	BG23	BG56	273	R01b38
s0889	BG23BG72-214	BG23	BG72	214	R01b38
s0890	FADPM59-246	FAD	PM59	246	R01b38
s0891	PM88PM18-277	PM88	PM18	277	R01b38
s0892	PM88PM31-557	PM88	PM31	557	R01b38
s0893	FC1BG86-316	FC1	BG86	316	R01b38
s0894	SA7TU120-132	SA7	TU120	132	R01b38
s0895	PROPM60-208	PRO	PM60	208	R01b38
s0896	FADPM47-308	FAD	PM47	308	R01b38
s0897	FADPM110-194	FAD	PM110	194	R01b39
s0898	FC1PM33-510	FC1	PM33	510	R01b39
s0899	DC1PM29-387	DC1	PM29	387	R01b39
s0900	FADIPM1-365	FAD	IPM1	365	R01b39
s0901	BG23PM11-190	BG23	PM11	190	R01b39
s0902	BG23PM19-553	BG23	PM19	553	R01b39
s0903	FC1PM55-145	FC1	PM55	145	R01b39
s0904	BG23PM77-309	BG23	PM77	309	R01b39
s0905	PROPM108-451	PRO	PM108	451	R01b39
s0906	FC1FC10-233	FC1	FC10	233	R02b01
s0907	EM1BG4-345	EM1	BG4	345	R02b01
s0908	FADBG56-176	FAD	BG56	176	R02b01
s0909	FADBG6-256	FAD	BG6	256	R02b01
s0910	EM1BG75-256	EM1	BG75	256	R02b01
s0911	GA3PM66-117	GA3	PM66	117	R02b01
s0912	BG23GA20-116	BG23	GA20	116	R02b01
s0913	TT1BG1-145	TT1	BG1	145	R02b01
s0914	TT1BG60-172	TT1	BG60	172	R02b01
s0915	PM88PM8-516	PM88	PM8	516	R02b01
s0916	TT1SA18-101	TT1	SA18	101	R02b01
s0917	PM88YY243-191	PM88	YY243	191	R02b01
s0918	FC1PM60-424	FC1	PM60	424	R02b01
s0919	SA7TUBR184-409	SA7	TUBR184	409	R02b01
s0920	PROPM19-288	PRO	PM19	288	R02b01
s0921	PROPM19-538	PRO	PM19	538	R02b01
s0922	FADFE39-328	FAD	FE39	328	R02b01
s0923	SA7YY180-310	SA7	YY180	310	R02b01
s0924	PROPM63-104	PRO	PM63	104	R02b01
s0925	PROPM64-500	PRO	PM64	500	R02b01
s0926	SA7YY253-380	SA7	YY253	380	R02b01
s0927	BG23PM63-101	BG23	PM63	101	R02b02
s0928	FC1PM20-339	FC1	PM20	339	R02b02
s0929	FADFD1-335	FAD	FD1	335	R02b02
s0930	PROPM19-104	PRO	PM19	104	R02b02
s0931	PM88TUBR123-217	PM88	TUBR123	217	R02b02
s0932	GA3FE31-235	GA3	FE31	235	R02b03
s0933	BG23PM51-259	BG23	PM51	259	R02b03
s0934	SA7TUAT002-195	SA7	TUAT002	195	R02b03
s0935	BG23BG66-192	BG23	BG66	192	R02b03
s0936	SA7TUBR212-248	SA7	TUBR212	248	R02b03
s0937	PROPM63-319	PRO	PM63	319	R02b04
s0938	BG23BG45-255	BG23	BG45	255	R02b04
s0939	BG23PM63-436	BG23	PM63	436	R02b04
s0940	BG23PM77-102	BG23	PM77	102	R02b05
s0941	FC1SA18-103	FC1	SA18	103	R02b05
s0942	ODD3BG11-309	ODD3	BG11	309	R02b05
s0943	FADFE15-455	FAD	FE15	455	R02b05
s0944	FADGA24-529	FAD	GA24	529	R02b05
s0945	BG23FE6-267	BG23	FE6	267	R02b05
s0946	EM1FE22-311	EM1	FE22	311	R02b05
s0947	EM1PM116-400	EM1	PM116	400	R02b05
s0948	BG23PM47-505	BG23	PM47	505	R02b06
s0949	PM88SA18-145	PM88	SA18	145	R02b07
s0950	ODD3PM49-474	ODD3	PM49	474	R02b07
s0951	BG23BG86-216	BG23	BG86	216	R02b07
s0952	PM88GA20-359	PM88	GA20	359	R02b07
s0953	FADBG94-175	FAD	BG94	175	R02b08
s0954	PM88BG40-255	PM88	BG40	255	R02b08
s0955	PROPM77-177	PRO	PM77	177	R02b08
s0956	EM1ODD25-178	EM1	ODD25	178	R02b08
s0957	TT1GA24-182	TT1	GA24	182	R02b08
s0958	SA7MS3-175	SA7	MS3	175	R02b08
s0959	SA7TU128-284	SA7	TU128	284	R02b08
s0960	FADBG94-280	FAD	BG94	280	R02b09
s0961	FADBG94-191	FAD	BG94	191	R02b09
s0962	FADBG94-255	FAD	BG94	255	R02b09
s0963	SA7MS3-280	SA7	MS3	280	R02b09
s0964	SA7TUBR178-219	SA7	TUBR178	219	R02b09
s0965	EM1ODD13-155	EM1	ODD13	155	R02b09
s0966	EM1ODD25-256	EM1	ODD25	256	R02b09
s0967	DC1PM45-124	DC1	PM45	124	R02b09
s0968	DC1PM33-178	DC1	PM33	178	R02b10
s0969	BG23PM5-432	BG23	PM5	432	R02b10
s0970	ME2PM57-504	ME2	PM57	504	R02b10
s0971	EM1BG11-305	EM1	BG11	305	R02b10
s0972	PM88BG10-93	PM88	BG10	93	R02b10
s0973	ELONGBG72-160	ELONG	BG72	160	R02b10
s0974	SA7MS3-255	SA7	MS3	255	R02b10
s0975	ALKPM34-156	ALK	PM34	156	R02b10
s0976	EM1ODD25-281	EM1	ODD25	281	R02b10
s0977	ALKPM45-177	ALK	PM45	177	R02b10
s0978	EM1PM46-493	EM1	PM46	493	R02b10
s0979	BG23FD4-195	BG23	FD4	195	R02b10
s0980	SA7TU71-322	SA7	TU71	322	R02b10
s0981	SA7TUBR212-398	SA7	TUBR212	398	R02b10
s0982	SA7YY159-120	SA7	YY159	120	R02b10
s0983	PROPM25-120	PRO	PM25	120	R02b10
s0984	SA7YY235-233	SA7	YY235	233	R02b10
s0985	PM88BG5-195	PM88	BG5	195	R02b11
s0986	SA7BG76-372	SA7	BG76	372	R02b11
s0987	SA7TUBR178-284	SA7	TUBR178	284	R02b11
s0988	FADBG10-540	FAD	BG10	540	R02b11
s0989	EM1PM33-150	EM1	PM33	150	R02b11
s0990	BG23FD4-203	BG23	FD4	203	R02b11
s0991	SA7TU160-269	SA7	TU160	269	R02b11
s0992	PM88FE22-176	PM88	FE22	176	R02b11
s0993	SA7YY208-153	SA7	YY208	153	R02b12
s0994	PM88BG73-125	PM88	BG73	125	R02b12
s0995	SA7PM6-379	SA7	PM6	379	R02b12
s0996	SA7PM90-427	SA7	PM90	427	R02b12
s0997	DC1BG48-615	DC1	BG48	615	R02b12
s0998	PM88FE22-277	PM88	FE22	277	R02b12
s0999	SA7YY208-638	SA7	YY208	638	R02b12
s1000	ALKODD39-283	ALK	ODD39	283	R02b12
s1001	EM1PM29-261	EM1	PM29	261	R02b12
s1002	GA3PM6-243	GA3	PM6	243	R02b12
s1003	BG23ODD39-325	BG23	ODD39	325	R02b12
s1004	FC1BG69-352	FC1	BG69	352	R02b12
s1005	SA7TU126-222	SA7	TU126	222	R02b12
s1006	SA7TUBR82-349	SA7	TUBR82	349	R02b12
s1007	SA7TU28-511	SA7	TU28	511	R02b13
s1008	GA3ODD26-350	GA3	ODD26	350	R02b13
s1009	FADFE8-692	FAD	FE8	692	R02b14
s1010	ODD3BG1-554	ODD3	BG1	554	R02b14
s1011	EM1BG73-283	EM1	BG73	283	R02b14
s1012	BG23PM64-377	BG23	PM64	377	R02b14
s1013	EM1ODD25-192	EM1	ODD25	192	R02b14
s1014	BG23BG34-98	BG23	BG34	98	R02b14
s1015	ODD3PM32-344	ODD3	PM32	344	R02b14
s1016	SA7TUBR162-122	SA7	TUBR162	122	R02b14
s1017	SA7YY180-245	SA7	YY180	245	R02b14
s1018	PROPM29-240	PRO	PM29	240	R02b14
s1019	PROPM56-514	PRO	PM56	514	R02b14
s1020	SA7TU33D-407	SA7	TU33D	407	R02b14
s1021	BG23SA18-284	BG23	SA18	284	R02b15
s1022	SA7BG62-492	SA7	BG62	492	R02b15
s1023	ME2BG72-569	ME2	BG72	569	R02b15
s1024	ME2PM1-426	ME2	PM1	426	R02b15
s1025	ODD3BG1-558	ODD3	BG1	558	R02b15
s1026	TT1FE3-128	TT1	FE3	128	R02b15
s1027	BG23PM87-333	BG23	PM87	333	R02b15
s1028	ALKODD39-317	ALK	ODD39	317	R02b15
s1029	EM1PM45-469	EM1	PM45	469	R02b15
s1030	FADPM51-171	FAD	PM51	171	R02b15
s1031	FADPM51-173	FAD	PM51	173	R02b15
s1032	BG23CE23-411	BG23	CE23	411	R02b15
s1033	FADPM89-235	FAD	PM89	235	R02b15
s1034	SA7TU92-581	SA7	TU92	581	R02b15
s1035	PROPM37-418	PRO	PM37	418	R02b15
s1036	PROPM47-91	PRO	PM47	91	R02b15
s1037	BG23PM32-413	BG23	PM32	413	R02b16
s1038	SA7BG48-341	SA7	BG48	341	R02b16
s1039	BG23BG68-704	BG23	BG68	704	R02b16
s1040	PM88BG73-221	PM88	BG73	221	R02b16
s1041	ME2PM1-415	ME2	PM1	415	R02b16
s1042	SA7PM29-480	SA7	PM29	480	R02b16
s1043	SA7PM78-188	SA7	PM78	188	R02b16
s1044	ODD3BG5-348	ODD3	BG5	348	R02b16
s1045	DC1BG35-274	DC1	BG35	274	R02b16
s1046	PM88PM75-483	PM88	PM75	483	R02b16
s1047	BG23PM49-522	BG23	PM49	522	R02b16
s1048	BG23PM60-334	BG23	PM60	334	R02b16
s1049	FC1PM87-213	FC1	PM87	213	R02b16
s1050	ALKPM47-265	ALK	PM47	265	R02b16
s1051	BG23BG2-400	BG23	BG2	400	R02b16
s1052	BG23BG80-291	BG23	BG80	291	R02b16
s1053	BG23CE23-171	BG23	CE23	171	R02b16
s1054	FC1BG34-110	FC1	BG34	110	R02b16
s1055	FC1FE22-412	FC1	FE22	412	R02b16
s1056	ODD3PM32-347	ODD3	PM32	347	R02b16
s1057	TT1PM1-114	TT1	PM1	114	R02b17
s1058	BG23BG11-285	BG23	BG11	285	R02b17
s1059	EM1PM29-201	EM1	PM29	201	R02b17
s1060	TT1BG80-526	TT1	BG80	526	R02b17
s1061	SA7YY221-513	SA7	YY221	513	R02b17
s1062	BG23BG2-266	BG23	BG2	266	R02b17
s1063	BG23PM72-485	BG23	PM72	485	R02b17
s1064	FC1PM55-101	FC1	PM55	101	R02b17
s1065	SA7TUBR195-428	SA7	TUBR195	428	R02b17
s1066	ALKFC9-179	ALK	FC9	179	R02b17
s1067	BG23PM78-95	BG23	PM78	95	R02b18
s1068	FC1SA18-516	FC1	SA18	516	R02b19
s1069	ELONGGA24-362	ELONG	GA24	362	R02b19
s1070	ODD3BG62-303	ODD3	BG62	303	R02b19
s1071	PROODD39-373	PRO	ODD39	373	R02b19
s1072	PROPM37-385	PRO	PM37	385	R02b19
s1073	BG23BG56-286	BG23	BG56	286	R02b19
s1074	BG23CE23-336	BG23	CE23	336	R02b19
s1075	BG23CE23-571	BG23	CE23	571	R02b19
s1076	BG23PM117-449	BG23	PM117	449	R02b19
s1077	PM88FE5-96	PM88	FE5	96	R02b19
s1078	ODD3BG60-499	ODD3	BG60	499	R02b19
s1079	FADPM1-397	FAD	PM1	397	R02b19
s1080	PM88GA20-304	PM88	GA20	304	R02b20
s1081	ME2BG45-99	ME2	BG45	99	R02b20
s1082	ME2FC10-354	ME2	FC10	354	R02b20
s1083	EM1BG1-306	EM1	BG1	306	R02b20
s1084	FC1FE3-202	FC1	FE3	202	R02b20
s1085	PROPM113-280	PRO	PM113	280	R02b20
s1086	DC1BG39-194	DC1	BG39	194	R02b20
s1087	EM1FE15-128	EM1	FE15	128	R02b20
s1088	FADFE8-374	FAD	FE8	374	R02b20
s1089	EM1PM113-224	EM1	PM113	224	R02b20
s1090	PM88BG67-211	PM88	BG67	211	R02b20
s1091	PM88ODD25-290	PM88	ODD25	290	R02b20
s1092	FC1ODD4-217	FC1	ODD4	217	R02b20
s1093	TT1FE3-485	TT1	FE3	485	R02b20
s1094	GA3FE45-233	GA3	FE45	233	R02b20
s1095	ODD3BG62-309	ODD3	BG62	309	R02b20
s1096	ODD3BG72-398	ODD3	BG72	398	R02b20
s1097	FADFD1-501	FAD	FD1	501	R02b20
s1098	SA7TUBR49-476	SA7	TUBR49	476	R02b20
s1099	PROFD2-331	PRO	FD2	331	R02b20
s1100	PROFD2-408	PRO	FD2	408	R02b20
s1101	FC1FE22-232	FC1	FE22	232	R02b21
s1102	PM88BG25-218	PM88	BG25	218	R02b21
s1103	SA7PM18-152	SA7	PM18	152	R02b21
s1104	SA12BG1-550	SA12	BG1	550	R02b21
s1105	FADPM5-271	FAD	PM5	271	R02b21
s1106	TT1BG60-387	TT1	BG60	387	R02b21
s1107	FC1BG10-217	FC1	BG10	217	R02b21
s1108	TT1BG75-201	TT1	BG75	201	R02b21
s1109	ODD3PM9-330	ODD3	PM9	330	R02b21
s1110	FADFE8-583	FAD	FE8	583	R02b21
s1111	FADPM6-353	FAD	PM6	353	R02b21
s1112	BG23PM47-445	BG23	PM47	445	R02b21
s1113	SA7MS31-106	SA7	MS31	106	R02b21
s1114	PROBG4-296	PRO	BG4	296	R02b21
s1115	FADPM1-308	FAD	PM1	308	R02b21
s1116	TT1BG75-222	TT1	BG75	222	R02b21
s1117	BG23BG86-487	BG23	BG86	487	R02b22
s1118	PM88PM37-87	PM88	PM37	87	R02b22
s1119	ME2PM77-231	ME2	PM77	231	R02b22
s1120	EM1PM113-265	EM1	PM113	265	R02b22
s1121	BG23FC9-309	BG23	FC9	309	R02b22
s1122	TT1GA37-536	TT1	GA37	536	R02b22
s1123	TT1PM109-190	TT1	PM109	190	R02b22
s1124	SA7YY208-341	SA7	YY208	341	R02b22
s1125	FADGA24-133	FAD	GA24	133	R02b22
s1126	FADPM32-330	FAD	PM32	330	R02b22
s1127	PM88BG69-480	PM88	BG69	480	R02b22
s1128	FADPM5-362	FAD	PM5	362	R02b22
s1129	PM88FE8-124	PM88	FE8	124	R02b22
s1130	TT1FE5-554	TT1	FE5	554	R02b22
s1131	GA3FD1-213	GA3	FD1	213	R02b22
s1132	SA7TU13-122	SA7	TU13	122	R02b22
s1133	PROPM1-183	PRO	PM1	183	R02b22
s1134	SA7TUBR82-163	SA7	TUBR82	163	R02b22
s1135	SA7TUBR94-357	SA7	TUBR94	357	R02b22
s1136	EM1YY242-187	EM1	YY242	187	R02b22
s1137	BG23BG55-236	BG23	BG55	236	R02b22
s1138	BG23PM4-258	BG23	PM4	258	R02b23
s1139	ALKFE8-467	ALK	FE8	467	R02b23
s1140	FADFE8-258	FAD	FE8	258	R02b23
s1141	EM1PM113-261	EM1	PM113	261	R02b23
s1142	TT1BG37-487	TT1	BG37	487	R02b23
s1143	BG23PM1-377	BG23	PM1	377	R02b23
s1144	FC1PM49-397	FC1	PM49	397	R02b23
s1145	SA7MS31-259	SA7	MS31	259	R02b23
s1146	PROBG70-473	PRO	BG70	473	R02b23
s1147	SA7TU34-231	SA7	TU34	231	R02b23
s1148	SA7TU34-277	SA7	TU34	277	R02b23
s1149	SA7TU92-601	SA7	TU92	601	R02b23
s1150	ODD3PM80-263	ODD3	PM80	263	R02b23
s1151	SA7TUBR180-392	SA7	TUBR180	392	R02b23
s1152	PROPM66-220	PRO	PM66	220	R02b23
s1153	SA7TU149-305	SA7	TU149	305	R02b23
s1154	PROPM22-229	PRO	PM22	229	R02b23
s1155	SA7YY180-230	SA7	YY180	230	R02b24
s1156	SA7BG1-252	SA7	BG1	252	R02b24
s1157	SA7BG2-174	SA7	BG2	174	R02b24
s1158	SA7BG25-219	SA7	BG25	219	R02b24
s1159	SA7BG73-179	SA7	BG73	179	R02b24
s1160	BG23PM32-165	BG23	PM32	165	R02b24
s1161	BG23PM49-625	BG23	PM49	625	R02b24
s1162	ME2PM32-283	ME2	PM32	283	R02b24
s1163	SA7PM111-334	SA7	PM111	334	R02b24
s1164	SA12BG25-111	SA12	BG25	111	R02b24
s1165	EM1BG6-592	EM1	BG6	592	R02b24
s1166	ODD3BG32-197	ODD3	BG32	197	R02b24
s1167	SA7TU35A-283	SA7	TU35A	283	R02b24
s1168	FADMS10-148	FAD	MS10	148	R02b24
s1169	FADBG33-670	FAD	BG33	670	R02b24
s1170	FADBG56-133	FAD	BG56	133	R02b24
s1171	DC1PM19-391	DC1	PM19	391	R02b24
s1172	FADBG69-172	FAD	BG69	172	R02b24
s1173	FADBG69-368	FAD	BG69	368	R02b24
s1174	EM1FE15-369	EM1	FE15	369	R02b24
s1175	FADIPM1-218	FAD	IPM1	218	R02b24
s1176	FADPM104-105	FAD	PM104	105	R02b24
s1177	FADPM109-493	FAD	PM109	493	R02b24
s1178	BG23BG10-530	BG23	BG10	530	R02b24
s1179	BG23BG2-321	BG23	BG2	321	R02b24
s1180	FADPM110-152	FAD	PM110	152	R02b24
s1181	EM1PM49-392	EM1	PM49	392	R02b24
s1182	GA3PM53-410	GA3	PM53	410	R02b24
s1183	BG23PM34-254	BG23	PM34	254	R02b24
s1184	PM88PM66-259	PM88	PM66	259	R02b24
s1185	PROFE15-305	PRO	FE15	305	R02b24
s1186	PROPM108-406	PRO	PM108	406	R02b24
s1187	FADFE49-126	FAD	FE49	126	R02b24
s1188	PROPM58-195	PRO	PM58	195	R02b24
s1189	PROFE6-150	PRO	FE6	150	R02b24
s1190	BG23PM31-315	BG23	PM31	315	R02b25
s1191	SA7PM32-283	SA7	PM32	283	R02b25
s1192	SA7PM77-342	SA7	PM77	342	R02b25
s1193	FADBG38-186	FAD	BG38	186	R02b25
s1194	FADPM110-391	FAD	PM110	391	R02b25
s1195	GA3PM29-193	GA3	PM29	193	R02b25
s1196	FC1BG32-229	FC1	BG32	229	R02b25
s1197	BG23PM52-200	BG23	PM52	200	R02b25
s1198	TT1PM34-411	TT1	PM34	411	R02b25
s1199	BG23PM66-88	BG23	PM66	88	R02b25
s1200	SA7TU35A-418	SA7	TU35A	418	R02b25
s1201	SA7YY252-219	SA7	YY252	219	R02b25
s1202	FADPM34-186	FAD	PM34	186	R02b25
s1203	GA3PM13-217	GA3	PM13	217	R02b25
s1204	GA3PM13-339	GA3	PM13	339	R02b25
s1205	FADPM59-486	FAD	PM59	486	R02b25
s1206	FADPM59-559	FAD	PM59	559	R02b25
s1207	FC1ODD4-109	FC1	ODD4	109	R02b25
s1208	FC1PM113-141	FC1	PM113	141	R02b25
s1209	FC1PM60-398	FC1	PM60	398	R02b25
s1210	FC1FE31-179	FC1	FE31	179	R02b25
s1211	SA7TUBR212-425	SA7	TUBR212	425	R02b25
s1212	SA7TUBR212-445	SA7	TUBR212	445	R02b25
s1213	FADTUBR102-432	FAD	TUBR102	432	R02b25
s1214	PROPM66-249	PRO	PM66	249	R02b25
s1215	SA7TUAT008-452	SA7	TUAT008	452	R02b25
s1216	BG23SA18-121	BG23	SA18	121	R02b26
s1217	EM1BG2-268	EM1	BG2	268	R02b26
s1218	BG23BG35-497	BG23	BG35	497	R02b26
s1219	SA7BG39-306	SA7	BG39	306	R02b26
s1220	BG23BG68-170	BG23	BG68	170	R02b26
s1221	ME2BG73-397	ME2	BG73	397	R02b26
s1222	ME2PM1-388	ME2	PM1	388	R02b26
s1223	BG23PM32-461	BG23	PM32	461	R02b26
s1224	SA7PM49-596	SA7	PM49	596	R02b26
s1225	ME2PM109-479	ME2	PM109	479	R02b26
s1226	SA7PM116-197	SA7	PM116	197	R02b26
s1227	BG23PM49-375	BG23	PM49	375	R02b26
s1228	FC1PM20-417	FC1	PM20	417	R02b26
s1229	BG23FE5-148	BG23	FE5	148	R02b26
s1230	SA7TUBR212-406	SA7	TUBR212	406	R02b26
s1231	SA7PM32-279	SA7	PM32	279	R02b26
s1232	FADBG75-151	FAD	BG75	151	R02b26
s1233	BG23BG72-417	BG23	BG72	417	R02b26
s1234	FADPM53-358	FAD	PM53	358	R02b26
s1235	PM88PM93-414	PM88	PM93	414	R02b26
s1236	TT1PM90-416	TT1	PM90	416	R02b26
s1237	BG23FD2-321	BG23	FD2	321	R02b26
s1238	BG23FD2-325	BG23	FD2	325	R02b26
s1239	ODD3BG34-284	ODD3	BG34	284	R02b26
s1240	SA7TU33B-237	SA7	TU33B	237	R02b26
s1241	ODD3PM80-387	ODD3	PM80	387	R02b26
s1242	FADFD1-120	FAD	FD1	120	R02b26
s1243	FADFE14-403	FAD	FE14	403	R02b26
s1244	FADFE14-423	FAD	FE14	423	R02b26
s1245	PROPM108-426	PRO	PM108	426	R02b26
s1246	SA7TUBR60-178	SA7	TUBR60	178	R02b26
s1247	SA7YY269-417	SA7	YY269	417	R02b26
s1248	FC1BG69-410	FC1	BG69	410	R02b27
s1249	BG23ODD38-441	BG23	ODD38	441	R02b27
s1250	BG23ODD39-130	BG23	ODD39	130	R02b27
s1251	FC1BG69-158	FC1	BG69	158	R02b27
s1252	TT1GA37-412	TT1	GA37	412	R02b27
s1253	SA7YY209-213	SA7	YY209	213	R02b27
s1254	FADPM96-137	FAD	PM96	137	R02b27
s1255	TT1GA37-158	TT1	GA37	158	R02b27
s1256	FADFE39-147	FAD	FE39	147	R02b28
s1257	BG23BG5-252	BG23	BG5	252	R02b28
s1258	PM88BG25-362	PM88	BG25	362	R02b28
s1259	SA7BG68-731	SA7	BG68	731	R02b28
s1260	PM88BG73-160	PM88	BG73	160	R02b28
s1261	ME2BG73-392	ME2	BG73	392	R02b28
s1262	FADPM32-389	FAD	PM32	389	R02b28
s1263	GA3BG67-391	GA3	BG67	391	R02b28
s1264	ODD3PM75-171	ODD3	PM75	171	R02b28
s1265	ODD3TUBR15-269	ODD3	TUBR15	269	R02b28
s1266	FADFE31-216	FAD	FE31	216	R02b28
s1267	SA7YY209-215	SA7	YY209	215	R02b28
s1268	FADFE8-936	FAD	FE8	936	R02b28
s1269	EM1PM56-130	EM1	PM56	130	R02b28
s1270	ELONGBG2-207	ELONG	BG2	207	R02b28
s1271	BG23ODD39-136	BG23	ODD39	136	R02b28
s1272	BG23FE5-340	BG23	FE5	340	R02b28
s1273	SA7TUBR144-270	SA7	TUBR144	270	R02b28
s1274	FADFE10-424	FAD	FE10	424	R02b28
s1275	SA7TUBR94-147	SA7	TUBR94	147	R02b28
s1276	BG23PM89-130	BG23	PM89	130	R02b28
s1277	PROBG2-80	PRO	BG2	80	R02b28
s1278	PROPM111-229	PRO	PM111	229	R02b29
s1279	ME2BG72-536	ME2	BG72	536	R02b29
s1280	SA7PM37-239	SA7	PM37	239	R02b29
s1281	EM1BG2-247	EM1	BG2	247	R02b29
s1282	PM88BG73-157	PM88	BG73	157	R02b29
s1283	BG23FE6-180	BG23	FE6	180	R02b29
s1284	FC1BG69-480	FC1	BG69	480	R02b29
s1285	FC1PM58-317	FC1	PM58	317	R02b29
s1286	FC1PM87-147	FC1	PM87	147	R02b29
s1287	PROPM108-396	PRO	PM108	396	R02b29
s1288	SA7YY212-179	SA7	YY212	179	R02b29
s1289	PROBG32-207	PRO	BG32	207	R02b29
s1290	FADBG38-414	FAD	BG38	414	R02b29
s1291	FADBG40-521	FAD	BG40	521	R02b29
s1292	FADBG45-464	FAD	BG45	464	R02b29
s1293	FADBG45-512	FAD	BG45	512	R02b29
s1294	DC1PM33-144	DC1	PM33	144	R02b29
s1295	FADGA24-86	FAD	GA24	86	R02b29
s1296	FADIPM2-140	FAD	IPM2	140	R02b29
s1297	FADIPM2-578	FAD	IPM2	578	R02b29
s1298	FADODD25-337	FAD	ODD25	337	R02b29
s1299	FADPM29-302	FAD	PM29	302	R02b29
s1300	FADPM32-633	FAD	PM32	633	R02b29
s1301	BG23BG72-414	BG23	BG72	414	R02b29
s1302	PM88FE15-124	PM88	FE15	124	R02b29
s1303	FADPM77-264	FAD	PM77	264	R02b29
s1304	FC1FE3-427	FC1	FE3	427	R02b29
s1305	EM1FE5-351	EM1	FE5	351	R02b29
s1306	ODD3PM32-543	ODD3	PM32	543	R02b29
s1307	ODD3PM60-395	ODD3	PM60	395	R02b29
s1308	FADFE11-423	FAD	FE11	423	R02b29
s1309	SA7YY180-411	SA7	YY180	411	R02b29
s1310	FADTU35A-178	FAD	TU35A	178	R02b29
s1311	ODD3PM116-207	ODD3	PM116	207	R02b29
s1312	BG23ODD4-262	BG23	ODD4	262	R02b29
s1313	PROBG32-200	PRO	BG32	200	R02b29
s1314	SA7YY269-275	SA7	YY269	275	R02b30
s1315	PM88BG1-445	PM88	BG1	445	R02b30
s1316	BG23BG33-355	BG23	BG33	355	R02b30
s1317	SA7BG35-378	SA7	BG35	378	R02b30
s1318	BG23BG35-274	BG23	BG35	274	R02b30
s1319	BG23BG62-588	BG23	BG62	588	R02b30
s1320	BG23BG68-513	BG23	BG68	513	R02b30
s1321	BG23BG72-415	BG23	BG72	415	R02b30
s1322	ME2BG71-385	ME2	BG71	385	R02b30
s1323	BG23PM32-580	BG23	PM32	580	R02b30
s1324	ME2PM6-274	ME2	PM6	274	R02b30
s1325	SA12BG5-98	SA12	BG5	98	R02b30
s1326	SA7FC8-110	SA7	FC8	110	R02b30
s1327	SA7FC8-153	SA7	FC8	153	R02b30
s1328	SA7FC8-555	SA7	FC8	555	R02b30
s1329	ALKPM87-176	ALK	PM87	176	R02b30
s1330	BG23BG1-165	BG23	BG1	165	R02b30
s1331	BG23BG86-150	BG23	BG86	150	R02b30
s1332	BG23ODD4-434	BG23	ODD4	434	R02b30
s1333	BG23ODD39-303	BG23	ODD39	303	R02b30
s1334	FC1PM5-590	FC1	PM5	590	R02b30
s1335	ODD3PM89-130	ODD3	PM89	130	R02b30
s1336	PROFE49-296	PRO	FE49	296	R02b30
s1337	ODD3PM109-419	ODD3	PM109	419	R02b30
s1338	EM1BG48-287	EM1	BG48	287	R02b30
s1339	FADBG56-273	FAD	BG56	273	R02b30
s1340	FADPM66-325	FAD	PM66	325	R02b30
s1341	SA7TU128-536	SA7	TU128	536	R02b30
s1342	FADFE45-439	FAD	FE45	439	R02b30
s1343	PROPM29-412	PRO	PM29	412	R02b30
s1344	PROFE12-358	PRO	FE12	358	R02b30
s1345	TT1GA37-499	TT1	GA37	499	R02b31
s1346	BG23BG32-117	BG23	BG32	117	R02b31
s1347	ME2BG38-405	ME2	BG38	405	R02b31
s1348	SA7BG48-704	SA7	BG48	704	R02b31
s1349	BG23PM1-116	BG23	PM1	116	R02b31
s1350	SA7PM34-379	SA7	PM34	379	R02b31
s1351	BG23PM116-523	BG23	PM116	523	R02b31
s1352	ODD3BG6-430	ODD3	BG6	430	R02b31
s1353	GA3PM66-374	GA3	PM66	374	R02b31
s1354	BG23MC1-362	BG23	MC1	362	R02b31
s1355	TT1PM90-460	TT1	PM90	460	R02b31
s1356	SA7YY208-187	SA7	YY208	187	R02b31
s1357	PM88CE23-198	PM88	CE23	198	R02b31
s1358	FADFE49-185	FAD	FE49	185	R02b32
s1359	PM88BG33-242	PM88	BG33	242	R02b32
s1360	ME2BG37-443	ME2	BG37	443	R02b32
s1361	BG23PM29-97	BG23	PM29	97	R02b32
s1362	PM88PM116-441	PM88	PM116	441	R02b32
s1363	EM1PM33-442	EM1	PM33	442	R02b32
s1364	FC1BG69-189	FC1	BG69	189	R02b32
s1365	PM88PM77-388	PM88	PM77	388	R02b32
s1366	ODD3BG72-288	ODD3	BG72	288	R02b32
s1367	ODD3PM80-545	ODD3	PM80	545	R02b32
s1368	PROPM1-222	PRO	PM1	222	R02b32
s1369	SA7YY253-193	SA7	YY253	193	R02b32
s1370	SA7PM31-201	SA7	PM31	201	R02b32
s1371	ELONGGA24-87	ELONG	GA24	87	R02b32
s1372	BG23BG34-393	BG23	BG34	393	R02b32
s1373	TT1FC10-259	TT1	FC10	259	R02b32
s1374	PM88FE5-319	PM88	FE5	319	R02b32
s1375	SA7TUBR195-353	SA7	TUBR195	353	R02b32
s1376	SA7TUBR195-410	SA7	TUBR195	410	R02b32
s1377	PROPM108-397	PRO	PM108	397	R02b32
s1378	ODD3PM109-485	ODD3	PM109	485	R02b32
s1379	FADFE10-222	FAD	FE10	222	R02b32
s1380	FADFE10-220	FAD	FE10	220	R02b32
s1381	EM1MC1-308	EM1	MC1	308	R02b32
s1382	PM88BG76-169	PM88	BG76	169	R02b33
s1383	SA7BG25-346	SA7	BG25	346	R02b33
s1384	PM88BG25-561	PM88	BG25	561	R02b33
s1385	BG23BG32-441	BG23	BG32	441	R02b33
s1386	ME2BG33-356	ME2	BG33	356	R02b33
s1387	SA7BG33-496	SA7	BG33	496	R02b33
s1388	PM88BG35-393	PM88	BG35	393	R02b33
s1389	ME2BG68-561	ME2	BG68	561	R02b33
s1390	SA7BG76-454	SA7	BG76	454	R02b33
s1391	ME2PM78-594	ME2	PM78	594	R02b33
s1392	SA7PM66-196	SA7	PM66	196	R02b33
s1393	SA7PM66-254	SA7	PM66	254	R02b33
s1394	ME2PM89-398	ME2	PM89	398	R02b33
s1395	ME2PM89-412	ME2	PM89	412	R02b33
s1396	ME2PM103-256	ME2	PM103	256	R02b33
s1397	BG23PM116-583	BG23	PM116	583	R02b33
s1398	DC1BG1-159	DC1	BG1	159	R02b33
s1399	DC1BG1-351	DC1	BG1	351	R02b33
s1400	ALKPM96-497	ALK	PM96	497	R02b33
s1401	BG23BG41-472	BG23	BG41	472	R02b33
s1402	FC1BG69-211	FC1	BG69	211	R02b33
s1403	BG23PM31-383	BG23	PM31	383	R02b33
s1404	BG23PM52-255	BG23	PM52	255	R02b33
s1405	FC1PM116-209	FC1	PM116	209	R02b33
s1406	FC1PM58-216	FC1	PM58	216	R02b33
s1407	GA3FD1-389	GA3	FD1	389	R02b33
s1408	ODD3PM30-332	ODD3	PM30	332	R02b33
s1409	ODD3PM80-305	ODD3	PM80	305	R02b33
s1410	SA7TUBR184-422	SA7	TUBR184	422	R02b33
s1411	SA7TUBR194-426	SA7	TUBR194	426	R02b33
s1412	SA12FE45-637	SA12	FE45	637	R02b33
s1413	ODD3BG48-346	ODD3	BG48	346	R02b33
s1414	ALKBG76-364	ALK	BG76	364	R02b33
s1415	EM1FC9-170	EM1	FC9	170	R02b33
s1416	EM1MC1-255	EM1	MC1	255	R02b33
s1417	EM1MC1-326	EM1	MC1	326	R02b33
s1418	EM1PM32-418	EM1	PM32	418	R02b33
s1419	ALKPM89-203	ALK	PM89	203	R02b33
s1420	BG23BG2-73	BG23	BG2	73	R02b33
s1421	BG23BG34-338	BG23	BG34	338	R02b33
s1422	ELONGPM29-409	ELONG	PM29	409	R02b33
s1423	FADPM29-217	FAD	PM29	217	R02b33
s1424	FADPM37-212	FAD	PM37	212	R02b33
s1425	BG23BG56-146	BG23	BG56	146	R02b33
s1426	FADPM53-297	FAD	PM53	297	R02b33
s1427	GA3PM45-359	GA3	PM45	359	R02b33
s1428	GA3PM57-323	GA3	PM57	323	R02b33
s1429	FADPM77-141	FAD	PM77	141	R02b33
s1430	PM88PM18-248	PM88	PM18	248	R02b33
s1431	FC1CE23-351	FC1	CE23	351	R02b33
s1432	PM88PM6-578	PM88	PM6	578	R02b33
s1433	FC1PM30-412	FC1	PM30	412	R02b33
s1434	TT1FE12-77	TT1	FE12	77	R02b33
s1435	ODD3BG66-238	ODD3	BG66	238	R02b33
s1436	ODD3BG73-428	ODD3	BG73	428	R02b33
s1437	ODD3PM47-422	ODD3	PM47	422	R02b33
s1438	ODD3PM80-476	ODD3	PM80	476	R02b33
s1439	SA7TUAT003-305	SA7	TUAT003	305	R02b33
s1440	SA7TUBR184-444	SA7	TUBR184	444	R02b33
s1441	SA7TUBR60-189	SA7	TUBR60	189	R02b33
s1442	FADFE39-366	FAD	FE39	366	R02b33
s1443	SA7YY220-193	SA7	YY220	193	R02b33
s1444	PROPM64-174	PRO	PM64	174	R02b33
s1445	PROPM66-425	PRO	PM66	425	R02b33
s1446	PROPM78-175	PRO	PM78	175	R02b33
s1447	SA7YY261-184	SA7	YY261	184	R02b33
s1448	PROPM80-461	PRO	PM80	461	R02b33
s1449	PROFE38-439	PRO	FE38	439	R02b33
s1450	FADPM47-98	FAD	PM47	98	R02b33
s1451	ODD3PM113-217	ODD3	PM113	217	R02b33
s1452	FADFE1-362	FAD	FE1	362	R02b33
s1453	GA3CE23-194	GA3	CE23	194	R02b34
s1454	SA7BG33-281	SA7	BG33	281	R02b34
s1455	PM88BG33-245	PM88	BG33	245	R02b34
s1456	ME2PM4-434	ME2	PM4	434	R02b34
s1457	PM88PM6-700	PM88	PM6	700	R02b34
s1458	ME2PM32-640	ME2	PM32	640	R02b34
s1459	SA12BG5-413	SA12	BG5	413	R02b34
s1460	ODD3BG1-377	ODD3	BG1	377	R02b34
s1461	FADBG56-105	FAD	BG56	105	R02b34
s1462	FADBG6-228	FAD	BG6	228	R02b34
s1463	ALKPM104-545	ALK	PM104	545	R02b34
s1464	ALKPM60-387	ALK	PM60	387	R02b34
s1465	ALKPM87-388	ALK	PM87	388	R02b34
s1466	FADPM113-407	FAD	PM113	407	R02b34
s1467	BG23BG37-409	BG23	BG37	409	R02b34
s1468	FADPM31-450	FAD	PM31	450	R02b34
s1469	PM88BG45-533	PM88	BG45	533	R02b34
s1470	GA3PM13-363	GA3	PM13	363	R02b34
s1471	BG23ODD39-366	BG23	ODD39	366	R02b34
s1472	FC1BG69-391	FC1	BG69	391	R02b34
s1473	TT1IPM1-247	TT1	IPM1	247	R02b34
s1474	FC1CE23-662	FC1	CE23	662	R02b34
s1475	FC1FE8-558	FC1	FE8	558	R02b34
s1476	FC1ODD25-267	FC1	ODD25	267	R02b34
s1477	PM88PM75-187	PM88	PM75	187	R02b34
s1478	FC1PM116-326	FC1	PM116	326	R02b34
s1479	PM88FE22-346	PM88	FE22	346	R02b34
s1480	PM88YY243-125	PM88	YY243	125	R02b34
s1481	GA3FD1-406	GA3	FD1	406	R02b34
s1482	FC1FE3-430	FC1	FE3	430	R02b34
s1483	ODD3BG73-392	ODD3	BG73	392	R02b34
s1484	ODD3FE8-217	ODD3	FE8	217	R02b34
s1485	ODD3ODD13-314	ODD3	ODD13	314	R02b34
s1486	PROPM37-260	PRO	PM37	260	R02b34
s1487	ODD3PM80-197	ODD3	PM80	197	R02b34
s1488	ODD3PM80-374	ODD3	PM80	374	R02b34
s1489	SA7TUBR144-307	SA7	TUBR144	307	R02b34
s1490	SA7YY261-461	SA7	YY261	461	R02b34
s1491	PROFE31-539	PRO	FE31	539	R02b34
s1492	EM1BG73-106	EM1	BG73	106	R02b34
s1493	EM1BG75-228	EM1	BG75	228	R02b34
s1494	EM1PM33-129	EM1	PM33	129	R02b34
s1495	GA3PM13-231	GA3	PM13	231	R02b34
s1496	FC1BG38-326	FC1	BG38	326	R02b34
s1497	FC1BG86-220	FC1	BG86	220	R02b34
s1498	PM88SA18-84	PM88	SA18	84	R02b34
s1499	FC1PM60-394	FC1	PM60	394	R02b34
s1500	ODD3PM47-332	ODD3	PM47	332	R02b34
s1501	ODD3PM80-323	ODD3	PM80	323	R02b34
s1502	SA7TUBR184-460	SA7	TUBR184	460	R02b34
s1503	FADFE1-503	FAD	FE1	503	R02b34
s1504	SA7TUBR194-364	SA7	TUBR194	364	R02b34
s1505	SA7TUBR82-246	SA7	TUBR82	246	R02b34
s1506	FADBG6-334	FAD	BG6	334	R02b34
s1507	GA3PM53-314	GA3	PM53	314	R02b34
s1508	FADPM89-138	FAD	PM89	138	R02b34
s1509	FC1PM33-314	FC1	PM33	314	R02b35
s1510	SA7BG2-487	SA7	BG2	487	R02b35
s1511	BG23BG35-407	BG23	BG35	407	R02b35
s1512	SA7BG45-256	SA7	BG45	256	R02b35
s1513	ME2BG68-298	ME2	BG68	298	R02b35
s1514	PM88BG73-413	PM88	BG73	413	R02b35
s1515	PM88PM5-336	PM88	PM5	336	R02b35
s1516	BG23PM29-406	BG23	PM29	406	R02b35
s1517	SA7PM18-268	SA7	PM18	268	R02b35
s1518	BG23PM34-255	BG23	PM34	255	R02b35
s1519	SA7PM31-658	SA7	PM31	658	R02b35
s1520	ME2PM116-544	ME2	PM116	544	R02b35
s1521	SA7PM116-295	SA7	PM116	295	R02b35
s1522	SA12BG35-290	SA12	BG35	290	R02b35
s1523	ODD3BG33-196	ODD3	BG33	196	R02b35
s1524	EM1BG11-531	EM1	BG11	531	R02b35
s1525	FADBG38-545	FAD	BG38	545	R02b35
s1526	FADBG80-417	FAD	BG80	417	R02b35
s1527	BG23BG32-434	BG23	BG32	434	R02b35
s1528	BG23PM1-195	BG23	PM1	195	R02b35
s1529	BG23PM11-343	BG23	PM11	343	R02b35
s1530	FC1BG86-229	FC1	BG86	229	R02b35
s1531	BG23PM19-161	BG23	PM19	161	R02b35
s1532	BG23PM4-141	BG23	PM4	141	R02b35
s1533	PM88PM80-298	PM88	PM80	298	R02b35
s1534	BG23PM75-135	BG23	PM75	135	R02b35
s1535	BG23PM77-425	BG23	PM77	425	R02b35
s1536	FC1FD2-150	FC1	FD2	150	R02b35
s1537	ODD3BG10-569	ODD3	BG10	569	R02b35
s1538	BG23FE24-605	BG23	FE24	605	R02b35
s1539	ODD3BG31-448	ODD3	BG31	448	R02b35
s1540	SA7IPM1-450	SA7	IPM1	450	R02b35
s1541	SA7MS14-211	SA7	MS14	211	R02b35
s1542	ODD3PM47-658	ODD3	PM47	658	R02b35
s1543	ODD3PM47-269	ODD3	PM47	269	R02b35
s1544	ODD3PM60-223	ODD3	PM60	223	R02b35
s1545	SA7TUBR180-420	SA7	TUBR180	420	R02b35
s1546	SA7TUBR60-247	SA7	TUBR60	247	R02b35
s1547	SA7TUBR94-464	SA7	TUBR94	464	R02b35
s1548	FADTU35A-406	FAD	TU35A	406	R02b35
s1549	SA7YY220-463	SA7	YY220	463	R02b35
s1550	SA7PM31-632	SA7	PM31	632	R02b35
s1551	ODD3BG60-418	ODD3	BG60	418	R02b35
s1552	FADPM1-442	FAD	PM1	442	R02b35
s1553	PROPM22-113	PRO	PM22	113	R02b35
s1554	ODD3PM113-241	ODD3	PM113	241	R02b35
s1555	ODD3PM57-301	ODD3	PM57	301	R02b35
s1556	SA12FE1-147	SA12	FE1	147	R02b35
s1557	DC1FE15-237	DC1	FE15	237	R02b35
s1558	ALKPM29-198	ALK	PM29	198	R02b35
s1559	ALKPM32-327	ALK	PM32	327	R02b35
s1560	EM1PM18-190	EM1	PM18	190	R02b35
s1561	ELONGBG37-388	ELONG	BG37	388	R02b35
s1562	FADPM11-298	FAD	PM11	298	R02b35
s1563	BG23BG42-262	BG23	BG42	262	R02b35
s1564	GA3FE15-358	GA3	FE15	358	R02b35
s1565	FADPM51-452	FAD	PM51	452	R02b35
s1566	FADPM59-388	FAD	PM59	388	R02b35
s1567	FADPM59-528	FAD	PM59	528	R02b35
s1568	GA3PM49-388	GA3	PM49	388	R02b35
s1569	BG23MC1-275	BG23	MC1	275	R02b35
s1570	FADPM77-368	FAD	PM77	368	R02b35
s1571	TT1BG32-222	TT1	BG32	222	R02b35
s1572	TT1BG60-278	TT1	BG60	278	R02b35
s1573	PM88PM118-480	PM88	PM118	480	R02b35
s1574	TT1BG80-162	TT1	BG80	162	R02b35
s1575	PM88PM18-319	PM88	PM18	319	R02b35
s1576	TT1GA37-391	TT1	GA37	391	R02b35
s1577	FC1SA18-175	FC1	SA18	175	R02b35
s1578	GA3FE1-339	GA3	FE1	339	R02b35
s1579	FC1FE38-351	FC1	FE38	351	R02b35
s1580	SA7IPM1-414	SA7	IPM1	414	R02b35
s1581	SA7MS24-417	SA7	MS24	417	R02b35
s1582	PROBG5-576	PRO	BG5	576	R02b35
s1583	ODD3PM80-583	ODD3	PM80	583	R02b35
s1584	SA7TUAT003-584	SA7	TUAT003	584	R02b35
s1585	SA7TUBR178-236	SA7	TUBR178	236	R02b35
s1586	SA7TUBR184-240	SA7	TUBR184	240	R02b35
s1587	SA7TUBR198-224	SA7	TUBR198	224	R02b35
s1588	FADFE11-222	FAD	FE11	222	R02b35
s1589	SA7TUBR206-222	SA7	TUBR206	222	R02b35
s1590	SA7TUBR212-454	SA7	TUBR212	454	R02b35
s1591	FADFE29-551	FAD	FE29	551	R02b35
s1592	PROPM60-424	PRO	PM60	424	R02b35
s1593	PROFE1-362	PRO	FE1	362	R02b35
s1594	EM1YY220-389	EM1	YY220	389	R02b35
s1595	SA7TU33D-418	SA7	TU33D	418	R02b35
s1596	BG23PM90-357	BG23	PM90	357	R02b35
s1597	PROPM22-471	PRO	PM22	471	R02b35
s1598	ODD3PM57-308	ODD3	PM57	308	R02b35
s1599	PROPM56-317	PRO	PM56	317	R02b36
s1600	SA7BG40-642	SA7	BG40	642	R02b36
s1601	BG23BG73-226	BG23	BG73	226	R02b36
s1602	SA7BG73-485	SA7	BG73	485	R02b36
s1603	ME2BG73-107	ME2	BG73	107	R02b36
s1604	BG23PM66-243	BG23	PM66	243	R02b36
s1605	ME2PM109-435	ME2	PM109	435	R02b36
s1606	EM1BG73-429	EM1	BG73	429	R02b36
s1607	DC1MC1-412	DC1	MC1	412	R02b36
s1608	FADIPM1-189	FAD	IPM1	189	R02b36
s1609	EM1PM33-228	EM1	PM33	228	R02b36
s1610	PM88ODD13-131	PM88	ODD13	131	R02b36
s1611	FC1BG32-528	FC1	BG32	528	R02b36
s1612	PM88SA18-382	PM88	SA18	382	R02b36
s1613	PROODD39-222	PRO	ODD39	222	R02b36
s1614	ALKBG76-390	ALK	BG76	390	R02b36
s1615	FADBG45-192	FAD	BG45	192	R02b36
s1616	FADBG5-286	FAD	BG5	286	R02b36
s1617	DC1LC1-287	DC1	LC1	287	R02b36
s1618	FADFE15-459	FAD	FE15	459	R02b36
s1619	EM1PM33-238	EM1	PM33	238	R02b36
s1620	GA3CE23-130	GA3	CE23	130	R02b36
s1621	FADPM50-360	FAD	PM50	360	R02b36
s1622	GA3PM116-271	GA3	PM116	271	R02b36
s1623	GA3PM116-455	GA3	PM116	455	R02b36
s1624	FADPM51-213	FAD	PM51	213	R02b36
s1625	PM88FC10-336	PM88	FC10	336	R02b36
s1626	GA3PM53-171	GA3	PM53	171	R02b36
s1627	BG23FE6-314	BG23	FE6	314	R02b36
s1628	FC1BG34-113	FC1	BG34	113	R02b36
s1629	FC1BG38-379	FC1	BG38	379	R02b36
s1630	FC1BG38-396	FC1	BG38	396	R02b36
s1631	FC1BG73-160	FC1	BG73	160	R02b36
s1632	FC1BG73-359	FC1	BG73	359	R02b36
s1633	FC1BG73-369	FC1	BG73	369	R02b36
s1634	FC1FC10-326	FC1	FC10	326	R02b36
s1635	FC1PM60-443	FC1	PM60	443	R02b36
s1636	FC1FE31-176	FC1	FE31	176	R02b36
s1637	SA7TUBR212-246	SA7	TUBR212	246	R02b36
s1638	PROPM111-251	PRO	PM111	251	R02b36
s1639	PROPM56-316	PRO	PM56	316	R02b36
s1640	EM1YY253-191	EM1	YY253	191	R02b36
s1641	ODD3BG48-582	ODD3	BG48	582	R02b36
s1642	SA7TU33D-488	SA7	TU33D	488	R02b36
s1643	FADPM47-188	FAD	PM47	188	R02b36
s1644	FADPM47-317	FAD	PM47	317	R02b36
s1645	FADPM47-320	FAD	PM47	320	R02b36
s1646	FADPM1-512	FAD	PM1	512	R02b36
s1647	FADFE24-158	FAD	FE24	158	R02b36
s1648	EM1FE36-216	EM1	FE36	216	R02b37
s1649	BG23BG41-492	BG23	BG41	492	R02b37
s1650	SA7BG62-472	SA7	BG62	472	R02b37
s1651	ME2PM29-399	ME2	PM29	399	R02b37
s1652	ODD3BG33-435	ODD3	BG33	435	R02b37
s1653	ALKPM103-204	ALK	PM103	204	R02b37
s1654	TT1PM89-365	TT1	PM89	365	R02b37
s1655	ODD3PM80-428	ODD3	PM80	428	R02b37
s1656	FADBG14-322	FAD	BG14	322	R02b37
s1657	FADBG33-659	FAD	BG33	659	R02b37
s1658	FADBG45-179	FAD	BG45	179	R02b37
s1659	DC1MC1-334	DC1	MC1	334	R02b37
s1660	EM1BG76-205	EM1	BG76	205	R02b37
s1661	FADBG94-104	FAD	BG94	104	R02b37
s1662	FADBG94-167	FAD	BG94	167	R02b37
s1663	FADBG94-310	FAD	BG94	310	R02b37
s1664	FADBG94-636	FAD	BG94	636	R02b37
s1665	FADFE8-625	FAD	FE8	625	R02b37
s1666	FADFE15-261	FAD	FE15	261	R02b37
s1667	FADIPM1-615	FAD	IPM1	615	R02b37
s1668	FADME3-372	FAD	ME3	372	R02b37
s1669	BG23BG2-378	BG23	BG2	378	R02b37
s1670	BG23BG4-265	BG23	BG4	265	R02b37
s1671	ELONGPM56-262	ELONG	PM56	262	R02b37
s1672	FADPM34-249	FAD	PM34	249	R02b37
s1673	FADPM59-507	FAD	PM59	507	R02b37
s1674	BG23FE6-151	BG23	FE6	151	R02b37
s1675	FADPM63-198	FAD	PM63	198	R02b37
s1676	BG23FE8-456	BG23	FE8	456	R02b37
s1677	BG23GA20-375	BG23	GA20	375	R02b37
s1678	PM88ODD13-362	PM88	ODD13	362	R02b37
s1679	FADPM80-141	FAD	PM80	141	R02b37
s1680	PM88PM31-506	PM88	PM31	506	R02b37
s1681	TT1PM1-458	TT1	PM1	458	R02b37
s1682	FC1PM29-583	FC1	PM29	583	R02b37
s1683	BG23PM77-441	BG23	PM77	441	R02b37
s1684	ODD3BG10-396	ODD3	BG10	396	R02b37
s1685	SA7IPM1-88	SA7	IPM1	88	R02b37
s1686	BG23FE39-450	BG23	FE39	450	R02b37
s1687	PROBG4-356	PRO	BG4	356	R02b37
s1688	ODD3PM33-345	ODD3	PM33	345	R02b37
s1689	SA7TU33A-237	SA7	TU33A	237	R02b37
s1690	ODD3PM49-349	ODD3	PM49	349	R02b37
s1691	ODD3PM80-515	ODD3	PM80	515	R02b37
s1692	SA7TUBR178-349	SA7	TUBR178	349	R02b37
s1693	SA7TUBR49-437	SA7	TUBR49	437	R02b37
s1694	FADFE44-206	FAD	FE44	206	R02b37
s1695	PROFD3-301	PRO	FD3	301	R02b37
s1696	EM1YY242-516	EM1	YY242	516	R02b37
s1697	SA7TU149-426	SA7	TU149	426	R02b37
s1698	PROPM22-444	PRO	PM22	444	R02b37
s1699	FADFE27-442	FAD	FE27	442	R02b37
s1700	PROFE22-417	PRO	FE22	417	R02b38
s1701	PM88BG73-169	PM88	BG73	169	R02b38
s1702	SA7PM37-95	SA7	PM37	95	R02b38
s1703	ME2PM89-493	ME2	PM89	493	R02b38
s1704	SA12BG1-417	SA12	BG1	417	R02b38
s1705	ME2PM116-590	ME2	PM116	590	R02b38
s1706	ODD3BG1-607	ODD3	BG1	607	R02b38
s1707	DC1BG33-524	DC1	BG33	524	R02b38
s1708	EM1BG11-485	EM1	BG11	485	R02b38
s1709	FC1FC8-388	FC1	FC8	388	R02b38
s1710	SA7YY212-390	SA7	YY212	390	R02b38
s1711	PROFE22-461	PRO	FE22	461	R02b38
s1712	FADFE24-299	FAD	FE24	299	R02b38
s1713	DC1MC1-335	DC1	MC1	335	R02b38
s1714	ALKPM32-365	ALK	PM32	365	R02b38
s1715	EM1PM5-408	EM1	PM5	408	R02b38
s1716	GA3PM13-138	GA3	PM13	138	R02b38
s1717	BG23FE8-359	BG23	FE8	359	R02b38
s1718	FC1BG34-268	FC1	BG34	268	R02b38
s1719	PM88PM34-250	PM88	PM34	250	R02b38
s1720	PM88PM64-355	PM88	PM64	355	R02b38
s1721	FC1PM111-386	FC1	PM111	386	R02b38
s1722	SA7TUBR124-555	SA7	TUBR124	555	R02b38
s1723	PROFE5-485	PRO	FE5	485	R02b38
s1724	GA3PM57-359	GA3	PM57	359	R02b39
s1725	EM1MC1-365	EM1	MC1	365	R02b39
s1726	GA3GA37-186	GA3	GA37	186	R02b39
s1727	GA3PM45-220	GA3	PM45	220	R02b39
s1728	FADPM72-263	FAD	PM72	263	R02b39
s1729	FC1PM1-273	FC1	PM1	273	R02b39
s1730	BG23PM58-341	BG23	PM58	341	R02b39
s1731	BG23PM60-249	BG23	PM60	249	R02b39
s1732	PM88FE5-380	PM88	FE5	380	R02b39
s1733	TT1FE3-228	TT1	FE3	228	R02b39
s1734	SA7TU150-213	SA7	TU150	213	R02b39
s1735	FC1PM111-383	FC1	PM111	383	R02b39
s1736	BG23PM104-353	BG23	PM104	353	R02b40
s1737	PM88PM4-145	PM88	PM4	145	R02b40
s1738	PM88FE5-375	PM88	FE5	375	R02b40
s1739	ALKBG76-188	ALK	BG76	188	R02b40
s1740	BG23BG2-383	BG23	BG2	383	R02b40
s1741	ELONGPM56-268	ELONG	PM56	268	R02b40
s1742	PM88BG67-132	PM88	BG67	132	R02b40
s1743	BG23FE6-347	BG23	FE6	347	R02b40
s1744	TT1FE8-444	TT1	FE8	444	R02b40
s1745	PM88PM33-106	PM88	PM33	106	R02b40
s1746	BG23PM114-314	BG23	PM114	314	R02b40
s1747	BG23PM72-228	BG23	PM72	228	R02b40
s1748	SA7TUBR194-330	SA7	TUBR194	330	R02b40
s1749	FADFE24-206	FAD	FE24	206	R02b40
s1750	FADBG6-363	FAD	BG6	363	R02b41
s1751	SA7BG48-540	SA7	BG48	540	R02b41
s1752	SA7PM32-410	SA7	PM32	410	R02b41
s1753	PM88PM52-155	PM88	PM52	155	R02b41
s1754	ODD3BG11-623	ODD3	BG11	623	R02b41
s1755	SA12BG38-557	SA12	BG38	557	R02b41
s1756	BG23PM108-301	BG23	PM108	301	R02b41
s1757	BG23PM108-372	BG23	PM108	372	R02b41
s1758	SA7YY180-239	SA7	YY180	239	R02b41
s1759	BG23BG2-198	BG23	BG2	198	R02b41
s1760	FADFE24-305	FAD	FE24	305	R02b41
s1761	PM88PM29-374	PM88	PM29	374	R02b42
s1762	BG23PM58-489	BG23	PM58	489	R02b42
s1763	EM1BG4-449	EM1	BG4	449	R02b42
s1764	FC1FE8-447	FC1	FE8	447	R02b42
s1765	TT1IPM1-214	TT1	IPM1	214	R02b42
s1766	ODD3GA37-154	ODD3	GA37	154	R02b42
s1767	ODD3PM47-215	ODD3	PM47	215	R02b42
s1768	PROFC10-317	PRO	FC10	317	R02b42
s1769	PM88SA18-406	PM88	SA18	406	R02b43
s1770	PM88BG35-435	PM88	BG35	435	R02b43
s1771	PM88BG35-466	PM88	BG35	466	R02b43
s1772	PM88BG70-185	PM88	BG70	185	R02b43
s1773	TT1SA18-400	TT1	SA18	400	R02b43
s1774	FC1SA18-221	FC1	SA18	221	R02b43
s1775	ODD3BG41-304	ODD3	BG41	304	R02b43
s1776	PROPM108-172	PRO	PM108	172	R02b43
s1777	FADBG40-140	FAD	BG40	140	R02b43
s1778	FADPM104-488	FAD	PM104	488	R02b43
s1779	BG23CE23-405	BG23	CE23	405	R02b43
s1780	BG23PM108-558	BG23	PM108	558	R02b43
s1781	BG23PM75-257	BG23	PM75	257	R02b43
s1782	ODD3BG62-231	ODD3	BG62	231	R02b43
s1783	PROPM37-246	PRO	PM37	246	R02b43
s1784	SA12FE45-572	SA12	FE45	572	R02b43
s1785	ALKFE6-200	ALK	FE6	200	R02b43
s1786	GA3CE23-383	GA3	CE23	383	R02b44
s1787	FADBG75-168	FAD	BG75	168	R02b44
s1788	BG23SA18-292	BG23	SA18	292	R02b44
s1789	FADFE29-374	FAD	FE29	374	R02b44
s1790	SA7TUBR72-377	SA7	TUBR72	377	R02b44
s1791	EM1PM45-488	EM1	PM45	488	R02b44
s1792	FADFE31-285	FAD	FE31	285	R02b45
s1793	PROPM33-205	PRO	PM33	205	R02b46
s1794	ME2PM4-447	ME2	PM4	447	R02b46
s1795	SA7PM29-332	SA7	PM29	332	R02b46
s1796	ME2PM37-244	ME2	PM37	244	R02b46
s1797	ME2PM37-246	ME2	PM37	246	R02b46
s1798	FC1ODD39-79	FC1	ODD39	79	R02b46
s1799	PROPM33-200	PRO	PM33	200	R02b46
s1800	BG23ODD4-186	BG23	ODD4	186	R02b46
s1801	FADFE44-126	FAD	FE44	126	R02b47
s1802	GA3ODD26-201	GA3	ODD26	201	R02b47
s1803	EM1BG48-137	EM1	BG48	137	R02b47
s1804	BG23BG72-433	BG23	BG72	433	R02b47
s1805	BG23PM60-413	BG23	PM60	413	R02b47
s1806	ODD3ODD13-445	ODD3	ODD13	445	R02b47
s1807	ODD3PM96-378	ODD3	PM96	378	R02b47
s1808	SA7YY159-207	SA7	YY159	207	R02b47
s1809	FADFD3-131	FAD	FD3	131	R02b47
s1810	FADBG5-136	FAD	BG5	136	R02b48
s1811	FADPM31-243	FAD	PM31	243	R02b48
s1812	FADPM50-217	FAD	PM50	217	R02b48
s1813	EM1FE22-364	EM1	FE22	364	R02b48
s1814	FADFE15-102	FAD	FE15	102	R02b49
s1815	SA7BG39-315	SA7	BG39	315	R02b49
s1816	SA7BG39-467	SA7	BG39	467	R02b49
s1817	BG23PM32-601	BG23	PM32	601	R02b49
s1818	PM88FC8-369	PM88	FC8	369	R02b49
s1819	EM1PM93-246	EM1	PM93	246	R02b49
s1820	BG23BG34-148	BG23	BG34	148	R02b49
s1821	TT1PM109-322	TT1	PM109	322	R02b49
s1822	TT1PM109-447	TT1	PM109	447	R02b49
s1823	PROFE22-268	PRO	FE22	268	R02b49
s1824	DC1FE31-195	DC1	FE31	195	R02b49
s1825	SA12FE45-320	SA12	FE45	320	R02b50
s1826	DC1FC10-379	DC1	FC10	379	R02b50
s1827	BG23BG66-217	BG23	BG66	217	R02b50
s1828	PROPM25-206	PRO	PM25	206	R02b51
s1829	BG23BG38-214	BG23	BG38	214	R02b51
s1830	ME2BG70-477	ME2	BG70	477	R02b51
s1831	BG23BG73-525	BG23	BG73	525	R02b51
s1832	FADBG45-193	FAD	BG45	193	R02b51
s1833	FADBG45-326	FAD	BG45	326	R02b51
s1834	EM1PM2-357	EM1	PM2	357	R02b51
s1835	GA3GA37-217	GA3	GA37	217	R02b51
s1836	BG23MC1-310	BG23	MC1	310	R02b51
s1837	FC1FE8-186	FC1	FE8	186	R02b51
s1838	SA7TUBR178-253	SA7	TUBR178	253	R02b51
s1839	SA7MS21-147	SA7	MS21	147	R03b01
s1840	EM1BG12-434	EM1	BG12	434	R03b01
s1841	ME2BG25-103	ME2	BG25	103	R03b01
s1842	SA7BG25-380	SA7	BG25	380	R03b01
s1843	PM88BG25-377	PM88	BG25	377	R03b01
s1844	PM88BG25-631	PM88	BG25	631	R03b01
s1845	SA7BG33-583	SA7	BG33	583	R03b01
s1846	PM88BG33-609	PM88	BG33	609	R03b01
s1847	BG23BG35-301	BG23	BG35	301	R03b01
s1848	SA7BG37-349	SA7	BG37	349	R03b01
s1849	SA7BG38-530	SA7	BG38	530	R03b01
s1850	BG23BG41-403	BG23	BG41	403	R03b01
s1851	BG23BG41-508	BG23	BG41	508	R03b01
s1852	SA7BG40-321	SA7	BG40	321	R03b01
s1853	SA7BG40-378	SA7	BG40	378	R03b01
s1854	ME2BG41-534	ME2	BG41	534	R03b01
s1855	SA7BG41-533	SA7	BG41	533	R03b01
s1856	PM88BG41-556	PM88	BG41	556	R03b01
s1857	ME2BG42-324	ME2	BG42	324	R03b01
s1858	ME2BG42-376	ME2	BG42	376	R03b01
s1859	SA7BG45-394	SA7	BG45	394	R03b01
s1860	BG23BG60-521	BG23	BG60	521	R03b01
s1861	ME2BG45-432	ME2	BG45	432	R03b01
s1862	ME2BG48-437	ME2	BG48	437	R03b01
s1863	BG23BG67-203	BG23	BG67	203	R03b01
s1864	BG23BG67-319	BG23	BG67	319	R03b01
s1865	BG23BG67-374	BG23	BG67	374	R03b01
s1866	PM88BG62-473	PM88	BG62	473	R03b01
s1867	BG23BG68-398	BG23	BG68	398	R03b01
s1868	BG23BG68-530	BG23	BG68	530	R03b01
s1869	ME2BG68-374	ME2	BG68	374	R03b01
s1870	ME2BG71-267	ME2	BG71	267	R03b01
s1871	ME2BG72-617	ME2	BG72	617	R03b01
s1872	SA7PM5-143	SA7	PM5	143	R03b01
s1873	BG23PM29-265	BG23	PM29	265	R03b01
s1874	SA7PM37-410	SA7	PM37	410	R03b01
s1875	ME2PM57-500	ME2	PM57	500	R03b01
s1876	PM88PM58-397	PM88	PM58	397	R03b01
s1877	ME2PM80-377	ME2	PM80	377	R03b01
s1878	SA7PM77-481	SA7	PM77	481	R03b01
s1879	ME2PM116-415	ME2	PM116	415	R03b01
s1880	DC1BG5-369	DC1	BG5	369	R03b01
s1881	ODD3BG11-248	ODD3	BG11	248	R03b01
s1882	ODD3BG32-468	ODD3	BG32	468	R03b01
s1883	ODD3BG33-235	ODD3	BG33	235	R03b01
s1884	BG23BG34-442	BG23	BG34	442	R03b01
s1885	GA3ODD25-155	GA3	ODD25	155	R03b01
s1886	SA7YY180-370	SA7	YY180	370	R03b01
s1887	ALKPM103-486	ALK	PM103	486	R03b01
s1888	EM1FE15-453	EM1	FE15	453	R03b01
s1889	ALKPM32-83	ALK	PM32	83	R03b01
s1890	DC1PM33-164	DC1	PM33	164	R03b01
s1891	BG23BG31-464	BG23	BG31	464	R03b01
s1892	BG23BG34-313	BG23	BG34	313	R03b01
s1893	EM1PM56-409	EM1	PM56	409	R03b01
s1894	BG23BG86-104	BG23	BG86	104	R03b01
s1895	BG23MC1-188	BG23	MC1	188	R03b01
s1896	TT1BG80-491	TT1	BG80	491	R03b01
s1897	FC1BG68-451	FC1	BG68	451	R03b01
s1898	TT1IPM1-223	TT1	IPM1	223	R03b01
s1899	TT1PM13-335	TT1	PM13	335	R03b01
s1900	TT1FE45-85	TT1	FE45	85	R03b01
s1901	SA7MS12-242	SA7	MS12	242	R03b01
s1902	PROBG70-263	PRO	BG70	263	R03b01
s1903	PROFE15-463	PRO	FE15	463	R03b01
s1904	ODD3PM33-117	ODD3	PM33	117	R03b01
s1905	SA7TUBR206-239	SA7	TUBR206	239	R03b01
s1906	SA7TUBR206-288	SA7	TUBR206	288	R03b01
s1907	SA7YY180-382	SA7	YY180	382	R03b01
s1908	SA7YY226-357	SA7	YY226	357	R03b01
s1909	PROSA18-275	PRO	SA18	275	R03b01
s1910	EM1YY269-207	EM1	YY269	207	R03b01
s1911	BG23BG52-467	BG23	BG52	467	R03b01
s1912	BG23BG45-212	BG23	BG45	212	R03b01
s1913	BG23BG45-288	BG23	BG45	288	R03b01
s1914	BG23PM32-171	BG23	PM32	171	R03b02
s1915	SA7BG45-595	SA7	BG45	595	R03b02
s1916	SA7PM5-459	SA7	PM5	459	R03b02
s1917	ME2PM29-203	ME2	PM29	203	R03b02
s1918	ME2PM29-328	ME2	PM29	328	R03b02
s1919	ME2PM103-398	ME2	PM103	398	R03b02
s1920	ME2PM116-369	ME2	PM116	369	R03b02
s1921	SA12BG32-370	SA12	BG32	370	R03b02
s1922	EM1BG10-258	EM1	BG10	258	R03b02
s1923	FADBG38-218	FAD	BG38	218	R03b02
s1924	EM1BG60-273	EM1	BG60	273	R03b02
s1925	DC1PM32-251	DC1	PM32	251	R03b02
s1926	FADFE8-370	FAD	FE8	370	R03b02
s1927	ALKPM47-120	ALK	PM47	120	R03b02
s1928	ALKPM56-305	ALK	PM56	305	R03b02
s1929	BG23BG10-97	BG23	BG10	97	R03b02
s1930	BG23BG10-265	BG23	BG10	265	R03b02
s1931	FADPM110-462	FAD	PM110	462	R03b02
s1932	FADPM63-216	FAD	PM63	216	R03b02
s1933	GA3PM66-370	GA3	PM66	370	R03b02
s1934	PM88IPM1-269	PM88	IPM1	269	R03b02
s1935	FADPM96-255	FAD	PM96	255	R03b02
s1936	TT1IPM1-226	TT1	IPM1	226	R03b02
s1937	FC1CE23-178	FC1	CE23	178	R03b02
s1938	BG23PM77-418	BG23	PM77	418	R03b02
s1939	ELONGFE3-172	ELONG	FE3	172	R03b02
s1940	ODD3BG34-242	ODD3	BG34	242	R03b02
s1941	SA7MS31-549	SA7	MS31	549	R03b02
s1942	PROBG45-241	PRO	BG45	241	R03b02
s1943	PROBG5-394	PRO	BG5	394	R03b02
s1944	SA7TU114-341	SA7	TU114	341	R03b02
s1945	SA7TU126-109	SA7	TU126	109	R03b02
s1946	SA7TU126-152	SA7	TU126	152	R03b02
s1947	SA7TU128-215	SA7	TU128	215	R03b02
s1948	SA7TU130-304	SA7	TU130	304	R03b02
s1949	SA7TU150-142	SA7	TU150	142	R03b02
s1950	SA7TU150-205	SA7	TU150	205	R03b02
s1951	SA7TU152-512	SA7	TU152	512	R03b02
s1952	SA7TU160-287	SA7	TU160	287	R03b02
s1953	SA7TU160-550	SA7	TU160	550	R03b02
s1954	SA7TU160-623	SA7	TU160	623	R03b02
s1955	SA7TU161-352	SA7	TU161	352	R03b02
s1956	SA7TU161-517	SA7	TU161	517	R03b02
s1957	SA7TU26-304	SA7	TU26	304	R03b02
s1958	SA7TU33-306	SA7	TU33	306	R03b02
s1959	SA7TU33A-566	SA7	TU33A	566	R03b02
s1960	SA7TU33B-305	SA7	TU33B	305	R03b02
s1961	SA7TU34-423	SA7	TU34	423	R03b02
s1962	SA7TU35A-131	SA7	TU35A	131	R03b02
s1963	SA7TU35A-326	SA7	TU35A	326	R03b02
s1964	SA7TU92-341	SA7	TU92	341	R03b02
s1965	SA7TUAT004-229	SA7	TUAT004	229	R03b02
s1966	SA7TUAT004-375	SA7	TUAT004	375	R03b02
s1967	SA7TUBR124-589	SA7	TUBR124	589	R03b02
s1968	SA7TUBR144-175	SA7	TUBR144	175	R03b02
s1969	SA7TUBR144-399	SA7	TUBR144	399	R03b02
s1970	SA7TUBR162-180	SA7	TUBR162	180	R03b02
s1971	SA7TUBR178-144	SA7	TUBR178	144	R03b02
s1972	SA7TUBR184-242	SA7	TUBR184	242	R03b02
s1973	SA7TUBR194-230	SA7	TUBR194	230	R03b02
s1974	SA7TUBR194-238	SA7	TUBR194	238	R03b02
s1975	SA7TUBR194-403	SA7	TUBR194	403	R03b02
s1976	SA7TUBR198-234	SA7	TUBR198	234	R03b02
s1977	SA7TUBR198-239	SA7	TUBR198	239	R03b02
s1978	SA7TUBR206-320	SA7	TUBR206	320	R03b02
s1979	PROFD2-457	PRO	FD2	457	R03b02
s1980	BG23BG52-409	BG23	BG52	409	R03b02
s1981	FADPM47-369	FAD	PM47	369	R03b02
s1982	ODD3PM6-234	ODD3	PM6	234	R03b02
s1983	SA7MS12-241	SA7	MS12	241	R03b02
s1984	ODD3PM33-160	ODD3	PM33	160	R03b02
s1985	BG23PM63-213	BG23	PM63	213	R03b03
s1986	PM88BG48-214	PM88	BG48	214	R03b03
s1987	ME2BG60-112	ME2	BG60	112	R03b03
s1988	BG23BG68-473	BG23	BG68	473	R03b03
s1989	SA7BG68-299	SA7	BG68	299	R03b03
s1990	BG23BG73-808	BG23	BG73	808	R03b03
s1991	ME2PM34-451	ME2	PM34	451	R03b03
s1992	SA7PM116-642	SA7	PM116	642	R03b03
s1993	EM1BG6-460	EM1	BG6	460	R03b03
s1994	FADBG10-534	FAD	BG10	534	R03b03
s1995	DC1PM32-242	DC1	PM32	242	R03b03
s1996	FADPM33-411	FAD	PM33	411	R03b03
s1997	ELONGBG2-411	ELONG	BG2	411	R03b03
s1998	ELONGBG2-490	ELONG	BG2	490	R03b03
[truncated: 7,181 more rows]
