# Supplementary material for: Integration of Solexa sequences on an ultradense genetic map in Brassica rapa L
Source: BMC Genomics. 2011 May 19;12:249. doi: 10.1186/1471-2164-12-249 (PMC3125265; doi:10.1186/1471-2164-12-249)
Supplement: Additional file 5 — Distribution of SRAP, SSR, characterized SRAP and mapped Solexa sequence markers on the genetic map in B. rapa. [file 1471-2164-12-249-S5.XLS]

## Sheet: Sheet1
Additional file 5 Distribution of SRAP, SSR, characterized SRAP and mapped Solexa sequence markers on the genetic map in B. rapa
Bin	SRAP	Characterized SRAP	mapped Solexa sequence loci	SSR
R01b01	20		4	1
R01b02	7
R01b03	10		3
R01b04	13		2
R01b05	2		2
R01b06	4		1
R01b07	13		1
R01b08	8		1
R01b09	19		2	1
R01b10	8
R01b11	8	1	3
R01b12	17		3
R01b13	9		1
R01b14	20	2		1
R01b15	40	2	2
R01b16	26		3
R01b17	28	1	5
R01b18	46		8	1
R01b19	24		9
R01b20	105		10
R01b21	31		9
R01b22	17	1	19
R01b23	18	1	5
R01b24	40	2	6
R01b25	58		17
R01b26	30		4	1
R01b27	42	1	8	1
R01b28	42	1	8
R01b29	16		3
R01b30	32		12
R01b31	38		8	1
R01b32	40		1
R01b33	14		1
R01b34	9	1	1
R01b35	13	2	3
R01b36	10		2
R01b37	4		1
R01b38	15		1
R01b39	9	1		6
R02b01	21
R02b02	5		1
R02b03	5
R02b04	3	1
R02b05	8		4
R02b06	1
R02b07	4		4
R02b08	7		1
R02b09	8	1	2
R02b10	17		2
R02b11	8	1	2
R02b12	14
R02b13	2		4
R02b14	12		3
R02b15	16		4
R02b16	20		1
R02b17	10	1	1
R02b18	1
R02b19	12		4
R02b20	21		3
R02b21	16	1	4
R02b22	21		3
R02b23	17		5
R02b24	35		7
R02b25	26
R02b26	32		6
R02b27	8		2
R02b28	22		10
R02b29	36	2	3
R02b30	31		1
R02b31	13
R02b32	24	3	1
R02b33	71	1	2
R02b34	56	3	18
R02b35	90		5
R02b36	49		8
R02b37	52		2
R02b38	24		2
R02b39	12		6
R02b40	14	1	4
R02b41	11		1
R02b42	8	1	1
R02b43	17	1	2
R02b44	6		1
R02b45	1
R02b46	8	1
R02b47	9	1	2
R02b48	4
R02b49	11		2
R02b50	3		2
R02b51	11			1
R03b01	75		5
R03b02	71	1	3
R03b03	30		7
R03b04	14
R03b05	86	1	2
R03b06	49	2	34
R03b07	52	1	6
R03b08	23		4
R03b09	14		1
R03b10	35	1	2
R03b11	21		3
R03b12	15	1	14
R03b13	19		5
R03b14	16		3
R03b15	27		2
R03b16	14		3
R03b17	12	2	1
R03b18	39		5
R03b19	19		11
R03b20	19		9
R03b21	38		12
R03b22	32		7
R03b23	18		5
R03b24	25		5
R03b25	9		4
R03b26	20	2	2
R03b27	23	1	4
R03b28	10		2
R03b29	14
R03b30	21		5
R03b31	7		1
R03b32	15		1
R03b33	12		6
R03b34	32		2
R03b35	24		8
R03b36	24		7
R03b37	14		1
R03b38	19		6
R03b39	22		4	3
R03b40	52	1	1
R03b41	15		4
R03b42	19		5
R03b43	11		3
R03b44	13		4
R03b45	13		2
R03b46	17		3	1
R03b47	5
R03b48	7		1
R03b49	15		1
R03b50	10		2
R03b51	7		2
R03b52	11		3
R03b53	10		2
R03b54	11		2
R03b55	9		2
R03b56	2		3
R03b57	6	2	2
R03b58	4		2
R03b59	20		2
R03b60	7
R04b01	14		5
R04b02	6	1	2
R04b03	26	1	5
R04b04	39	1	6
R04b05	27		6
R04b06	28		3
R04b07	7		2
R04b08	25		5
R04b09	22		13
R04b10	31	1	7
R04b11	31		7	1
R04b12	46	1	12
R04b13	9		2
R04b14	22		6
R04b15	19		1
R04b16	19		12
R04b17	22		2
R04b18	18		4
R04b19	16		3
R04b20	4		1
R04b21	24
R04b22	12		4
R04b23	11		3
R04b24	6		1
R04b25	8
R04b26	15		2
R04b27	14		4
R04b28	15		1
R04b29	7		3	1
R04b30	5		1
R04b31	7		3
R04b32	5		2
R04b33	13
R05b01	7		1
R05b02	11
R05b03	4		1
R05b04	4	1	2
R05b05	9		2
R05b06	4		3
R05b07	6		2
R05b08	4		1
R05b09	4	1	2
R05b10	4		1
R05b11	11		1
R05b12	4		1
R05b13	9		3	2
R05b14	11		3
R05b15	15	1	1
R05b16	10		1
R05b17	13		2
R05b18	17		1
R05b19	39		2
R05b20	21		3
R05b21	14		1
R05b22	48		6
R05b23	21	3	10
R05b24	22		12
R05b25	30	1	12
R05b26	32	3	24
R05b27	38	1	9
R05b28	12		12
R05b29	59		1
R05b30	16	2	7
R05b31	24		4
R05b32	26		2
R05b33	47		7
R05b34	9		12
R05b35	11		6
R05b36	15		1
R05b37	17		5
R05b38	13		1
R05b39	5
R05b40	7		3
R05b41	16
R05b42	4		4
R05b43	7		3
R05b44	3
R05b45	9		3
R05b46	13	2
R06b01	10		2	2
R06b02	4		2
R06b03	12		8
R06b04	10		1
R06b05	6		1
R06b06	15		3
R06b07	14	1	5
R06b08	9		6
R06b09	3		5
R06b10	16		1
R06b11	8		4
R06b12	12		3
R06b13	14		1
R06b14	15		3
R06b15	41		3
R06b16	30		4
R06b17	18		4
R06b18	33		9
R06b19	45		5
R06b20	92	5	12
R06b21	20		4
R06b22	32	1	20
R06b23	23	1	7
R06b24	49		6
R06b25	49		4
R06b26	17		6
R06b27	25	1	7
R06b28	35	2	13
R06b29	32	1	5
R06b30	24		6
R06b31	18
R06b32	8		4
R06b33	12		3
R06b34	5	1
R06b35	20		3
R06b36	24		1
R06b37	13	2	2
R06b38	26
R06b39	16		2
R06b40	24
R06b41	21		2
R06b42	9		4
R06b43	40
R07b01	41		4
R07b02	28		1
R07b03	23		2
R07b04	28		1
R07b05	45		2
R07b06	41		2
R07b07	29	1	3
R07b08	33		11	1
R07b09	38	1	11
R07b10	15	2	3
R07b11	26		10
R07b12	42	1	10	3
R07b13	32		6	1
R07b14	13	1	1
R07b15	18		5	1
R07b16	7		5
R07b17	6		2
R07b18	31
R07b19	10
R07b20	5		1
R07b21	17
R07b22	7		1
R07b23	14		2
R07b24	11
R07b25	11		3	1
R07b26	12
R07b27	4		1
R07b28	8		1
R07b29	39		2
R07b30	7		2
R07b31	13		3	2
R07b32	5		4
R07b33	9		2
R07b34	16		2
R07b35	6
R07b36	40		2
R07b37	12		3
R07b38	9		3
R07b39	15		1
R07b40	12		1
R07b41	21		2
R07b42	6		4
R07b43	8		1
R07b44	10		1
R07b45	6		2
R07b46	11		1
R07b47	8		4
R07b48	5		1
R07b49	4
R07b50	17	1
R08b01	21	1
R08b02	4		2
R08b03	6	1	6
R08b04	13
R08b05	10		7
R08b06	14	1	4
R08b07	10		1
R08b08	13		2
R08b09	7		1
R08b10	17		5
R08b11	13		3
R08b12	12		1
R08b13	16		3
R08b14	16		6
R08b15	30	1	11
R08b16	11	1	5
R08b17	28	1	3
R08b18	19	1	4
R08b19	23		6
R08b20	21		9
R08b21	12		4
R08b22	21		1
R08b23	20		5	2
R08b24	33		1	1
R08b25	24
R08b26	18		7
R08b27	29	1	4
R08b28	32	1
R08b29	22	3	4
R08b30	58		12	1
R08b31	31	1	12
R08b32	36		4
R08b33	23		3
R08b34	22	2	2
R08b35	49	1	2
R08b36	22		2
R08b37	18		5
R08b38	12		1	1
R08b39	9
R09b01	14		2
R09b02	7	1
R09b03	7		3
R09b04	8		1
R09b05	4
R09b06	22		5
R09b07	6
R09b08	13		3
R09b09	7		2
R09b10	13		1
R09b11	16		3
R09b12	24		2
R09b13	13		5
R09b14	11	2	1
R09b15	5		1
R09b16	12		1
R09b17	12	1	2
R09b18	22		1
R09b19	17	1	5
R09b20	16		2
R09b21	24
R09b22	18		3
R09b23	20	1	1
R09b24	20		8
R09b25	11		2
R09b26	34		3
R09b27	16	2	7
R09b28	17	1	5
R09b29	24		7
R09b30	16
R09b31	14		5
R09b32	22	1	10
R09b33	27		3
R09b34	39		8
R09b35	18
R09b36	14	1	2
R09b37	15		4
R09b38	11		2
R09b39	43		1
R09b40	6
R09b41	64		10
R09b42	12
R09b43	33	1	1	1
R09b44	18
R09b45	33	3	23
R09b46	13		1
R09b47	50	1	11
R09b48	39	1	52
R09b49	11		7
R09b50	127
R09b51	21
R09b52	34		11
R09b53	66		7
R09b54	14		3
R09b55	17		6
R09b56	58		1
R09b57	16		11
R09b58	41		11
R09b59	31		4	1
R09b60	17		2
R09b61	54		6
R09b62	12		6
R09b63	17		5
R09b64	30	2	12
R09b65	79	1
R10b01	17		1	2
R10b02	11	1	3
R10b03	30
R10b04	14		2	1
R10b05	19		3
R10b06	14	1	1
R10b07	25		6
R10b08	14		1
R10b09	17		8
R10b10	33	3	8
R10b11	18
R10b12	11		3
R10b13	51		5
R10b14	15		3
R10b15	15		5
R10b16	8		3
R10b17	17		1
R10b18	19	1	2
R10b19	9		1
R10b20	14		3	2
R10b21	8		1
R10b22	6		1
R10b23	11		1
R10b24	8	1	3
R10b25	13		2	1
R10b26	3		1
R10b27	8	1	3
R10b28	9		2
R10b29	5		3
R10b30	10		3
R10b31	15		3
R10b32	13	1	6
R10b33	14		5
R10b34	14	1	4
R10b35	19		1
R10b36	5		1
R10b37	4	1	12
R10b38	4	1	8
R10b39	25	1
total	9177	141	1737	46
