# Supplementary material for: Integration of Solexa sequences on an ultradense genetic map in Brassica rapa L
Source: BMC Genomics. 2011 May 19;12:249. doi: 10.1186/1471-2164-12-249 (PMC3125265; doi:10.1186/1471-2164-12-249)
Supplement: Additional file 6 — Alignment of SRAP markers on the genetic map of B. rapa and the previous genetic map of B. napus (Sun et al. 2007). [file 1471-2164-12-249-S6.XLS]

## Sheet: Sheet1
Additional file 6 Alignment of SRAP markers on the genetic map of B. rapa and the previous genetic map of B. napus (Sun et al. 2007)
Forward primer	Reverse primer	Marker size in B. napus	Marker size of B. rapa	Linkage group of B. napus	Linkage group of B. rapa	Bin # on B. napus map	Bin # on B. rapa map
PM88	PM18	365	366	N01	R01	bin04	bin03
SA7	BG33	146	148	N01	R01	bin02	bin04
SA7	BG33	149	148	N01	R01	bin03	bin04
ME2	BG11	209	211	N01	R01	bin12	bin15
PM88	BG73	289	287	N01	R01	bin15	bin17
BG23	BG41	371	373	N01	R01	bin27	bin17
PM88	BG73	289	289	N01	R01	bin15	bin18
SA7	BG1	293	295	N01	R01	bin35	bin19
ME2	PM34	171	172	N01	R01	bin35	bin20
BG23	PM34	261	261	N01	R01	bin35	bin30
DC1	BG48	617	615	N02	R02	bin76	bin12
DC1	BG35	273	274	N02	R02	bin09	bin16
SA7	BG25	217	219	N02	R02	bin21	bin24
EM1	BG2	267	268	N02	R02	bin22	bin26
BG23	BG72	417	417	N02	R02	bin36	bin26
SA7	BG39	306	306	N02	R02	bin37	bin26
PM88	BG73	158	160	N02	R02	bin40	bin28
PM88	BG73	158	157	N02	R02	bin40	bin29
BG23	BG72	417	415	N02	R02	bin36	bin30
BG23	PM29	406	406	N02	R02	bin27	bin35
PM88	PM80	297	298	N02	R02	bin27	bin35
PM88	PM5	334	336	N02	R02	bin32	bin35
PM88	BG5	196	196	N12	R02	bin06	bin10
PM88	BG5	196	195	N12	R02	bin06	bin11
ODD3	PM116	206	207	N12	R02	bin39	bin29
PM88	PM34	249	250	N12	R02	bin36	bin38
PM88	BG70	184	185	N12	R02	bin50	bin43
SA7	PM29	332	332	N12	R02	bin28	bin46
PM88	BG73	368	368	N03	R03	bin15	bin01
EM1	BG60	313	313	N03	R03	bin03	bin06
ME2	BG62	377	378	N03	R03	bin01	bin10
ME2	BG62	259	260	N03	R03	bin28	bin10
PM88	BG73	368	366	N03	R03	bin15	bin21
SA7	PM32	227	229	N03	R03	bin25	bin26
SA7	PM32	227	226	N03	R03	bin25	bin26
BG23	BG35	354	354	N03	R03	bin49	bin34
BG23	FD5	365	363	N03	R03	bin47	bin35
SA7	BG40	178	179	N03	R03	bin41	bin38
BG23	PM4	260	260	N03	R03	bin45	bin38
EM1	PM56	297	297	N03	R03	bin47	bin38
ODD3	PM113	237	235	N07	R03	bin46	bin03
BG23	PM108	130	131	N07	R03	bin33	bin05
ODD3	PM34	266	267	N07	R03	bin53	bin06
PM88	BG68	466	465	N07	R03	bin46	bin08
FC1	PM58	278	276	N07	R03	bin04	bin30
BG23	ODD4	275	274	N07	R03	bin08	bin30
BG23	ODD4	272	274	N07	R03	bin19	bin30
FC1	BG37	214	215	N09	R03	bin23	bin06
ODD3	PM34	305	304	N09	R03	bin01	bin21
BG23	BG68	449	447	N09	R03	bin23	bin36
PM88	FE15	169	170	N09	R03	bin18	bin44
BG23	BG4	148	148	N09	R03	bin20	bin46
EM1	BG12	435	434	N13	R03	bin45	bin01
PM88	PM45	211	210	N13	R03	bin15	bin06
ME2	PM77	297	297	N13	R03	bin40	bin15
SA7	BG48	442	440	N13	R03	bin43	bin27
FC1	PM58	274	276	N13	R03	bin70	bin30
BG23	PM4	452	451	N13	R03	bin61	bin39
ME2	PM32	233	231	N13	R03	bin06	bin53
SA7	PM80	239	240	N04	R04	bin02	bin04
ME2	PM77	427	429	N04	R04	bin25	bin06
PM88	PM4	193	193	N04	R04	bin25	bin10
BG23	PM33	177	176	N04	R04	bin25	bin10
BG23	PM114	252	250	N04	R04	bin15	bin11
SA7	PM32	262	260	N04	R04	bin25	bin11
SA7	PM75	267	268	N04	R04	bin01	bin18
EM1	PM56	205	206	N04	R04	bin34	bin18
BG23	BG37	394	393	N04	R04	bin36	bin18
BG23	PM89	335	335	N05	R05	bin54	bin14
BG23	FE45	166	166	N05	R05	bin22	bin22
DC1	PM53	201	202	N05	R05	bin43	bin22
BG23	BG73	272	270	N05	R05	bin28	bin25
BG23	BG73	269	270	N05	R05	bin30	bin25
BG23	PM53	158	156	N05	R05	bin40	bin26
ME2	PM29	236	236	N05	R05	bin27	bin27
SA7	BG1	158	160	N05	R05	bin16	bin33
SA7	PM34	244	243	N05	R05	bin30	bin33
BG23	BG41	246	246	N05	R05	bin13	bin37
PM88	PM6	130	131	N05	R05	bin16	bin37
GA3	PM6	257	257	N05	R05	bin05	bin44
GA3	PM6	280	281	N05	R05	bin05	bin45
FC1	FE8	280	279	N06	R06	bin36	bin12
BG23	BG31	226	225	N06	R06	bin55	bin13
SA7	BG39	350	351	N06	R06	bin56	bin13
SA7	BG39	347	348	N06	R06	bin56	bin14
SA7	BG39	350	348	N06	R06	bin56	bin14
EM1	ODD13	217	217	N06	R06	bin28	bin20
ME2	PM34	241	242	N06	R06	bin38	bin20
SA7	BG76	281	281	N06	R06	bin42	bin20
BG23	PM52	377	376	N06	R06	bin33	bin24
SA7	BG39	541	541	N06	R06	bin45	bin24
SA7	BG62	412	413	N06	R06	bin33	bin28
BG23	BG4	579	580	N06	R06	bin33	bin35
SA7	BG76	239	239	N06	R06	bin11	bin37
SA7	PM75	244	245	N06	R06	bin11	bin37
SA7	PM19	348	349	N06	R06	bin10	bin38
BG23	PM55	424	426	N12	R06	bin39	bin13
ODD3	PM32	441	439	N12	R06	bin44	bin15
BG23	BG33	440	441	N12	R06	bin64	bin16
SA7	PM32	150	149	N12	R06	bin39	bin20
ME2	BG11	451	451	N12	R06	bin36	bin21
DC1	PM19	310	311	N07	R07	bin02	bin04
BG23	BG72	403	402	N07	R07	bin04	bin04
BG23	FE45	368	370	N07	R07	bin47	bin04
BG23	PM32	314	315	N07	R07	bin14	bin08
PM88	PM75	289	289	N07	R07	bin16	bin08
BG23	PM32	317	315	N07	R07	bin22	bin08
EM1	PM56	219	217	N07	R07	bin14	bin09
BG23	PM5	243	244	N07	R07	bin14	bin11
BG23	BG32	205	205	N07	R07	bin20	bin11
BG23	BG25	187	189	N07	R07	bin21	bin11
BG23	PM32	317	317	N07	R07	bin22	bin12
EM1	BG75	303	302	N07	R07	bin22	bin12
BG23	BG72	403	403	N07	R07	bin04	bin13
SA7	PM37	380	379	N07	R07	bin37	bin13
ME2	BG10	150	151	N07	R07	bin16	bin14
PM88	BG35	109	109	N07	R07	bin40	bin18
EM1	ODD25	396	395	N08	R08	bin19	bin18
SA7	BG41	173	175	N08	R08	bin28	bin23
BG23	PM33	448	448	N08	R08	bin32	bin29
SA7	PM19	322	322	N08	R08	bin28	bin30
SA7	BG2	354	356	N08	R08	bin16	bin35
SA7	BG60	142	143	N08	R08	bin32	bin35
EM1	ODD25	163	162	N05	R09	bin62	bin17
BG23	BG62	263	265	N05	R09	bin06	bin26
EM1	ODD25	166	165	N05	R09	bin31	bin37
EM1	ODD25	163	165	N05	R09	bin62	bin37
BG23	PM49	330	332	N05	R09	bin35	bin48
ODD3	PM32	184	185	N05	R09	bin15	bin50
PM88	BG33	357	356	N05	R09	bin01	bin56
PM88	BG33	354	356	N05	R09	bin35	bin56
EM1	PM56	140	138	N05	R09	bin13	bin60
ME2	PM29	257	257	N08	R09	bin10	bin08
BG23	BG73	328	330	N08	R09	bin10	bin09
PM88	BG10	102	104	N08	R09	bin09	bin11
PM88	BG5	263	263	N08	R09	bin08	bin12
ODD3	PM30	253	251	N08	R09	bin10	bin13
SA7	PM32	302	303	N08	R09	bin14	bin20
BG23	FE45	429	429	N08	R09	bin14	bin21
FC1	FE31	343	341	N08	R09	bin30	bin28
EM1	BG45	314	312	N08	R09	bin25	bin29
SA7	BG67	404	403	N08	R09	bin05	bin31
SA7	PM32	182	181	N08	R09	bin15	bin47
PM88	BG33	457	455	N08	R09	bin30	bin52
SA7	BG72	224	225	N08	R09	bin32	bin53
FC1	PM58	473	473	N09	R09	bin60	bin29
SA7	PM49	187	188	N09	R09	bin07	bin39
EM1	BG2	270	272	N09	R09	bin20	bin39
ME2	BG33	309	311	N09	R09	bin59	bin40
EM1	BG2	270	269	N09	R09	bin20	bin43
SA7	BG33	345	346	N09	R09	bin20	bin47
BG23	BG32	145	145	N09	R09	bin32	bin47
BG23	BG32	145	144	N09	R09	bin32	bin52
BG23	PM5	304	305	N09	R09	bin26	bin56
BG23	PM55	248	249	N09	R09	bin37	bin57
PM88	PM77	407	407	N09	R09	bin31	bin58
ODD3	PM116	183	183	N09	R09	bin41	bin59
BG23	BG73	474	476	N09	R09	bin45	bin62
PM88	BG48	355	356	N09	R09	bin44	bin63
BG23	BG73	331	330	N11	R09	bin19	bin09
EM1	BG43	349	347	N11	R09	bin09	bin26
SA7	BG48	378	380	N11	R09	bin19	bin31
BG23	ODD4	356	354	N11	R09	bin19	bin53
GA3	PM116	344	344	N11	R09	bin19	bin58
SA7	PM18	271	272	N12	R09	bin23	bin06
SA7	PM32	150	151	N12	R09	bin39	bin06
BG23	PM29	217	216	N12	R09	bin40	bin12
EM1	ODD13	273	272	N12	R09	bin39	bin31
BG23	FD4	366	364	N12	R09	bin39	bin44
BG23	BG33	335	335	N12	R09	bin43	bin46
SA7	PM31	303	305	N19	R09	bin34	bin08
PM88	BG5	268	266	N19	R09	bin26	bin08
SA7	PM32	180	181	N19	R09	bin31	bin47
SA7	PM32	180	179	N19	R09	bin31	bin47
ME2	PM34	151	150	N19	R09	bin21	bin49
BG23	PM56	209	208	N10	R10	bin03	bin09
DC1	BG33	296	298	N10	R10	bin07	bin10
BG23	BG66	298	298	N10	R10	bin35	bin13
FC1	PM87	232	233	N10	R10	bin10	bin16
BG23	PM37	247	248	N10	R10	bin20	bin17
BG23	PM53	365	365	N10	R10	bin22	bin20
BG23	PM53	369	368	N10	R10	bin23	bin21
BG23	BG32	269	270	N10	R10	bin24	bin22
BG23	BG32	269	268	N10	R10	bin24	bin22
