# Supplementary material for: Integration of Solexa sequences on an ultradense genetic map in Brassica rapa L
Source: BMC Genomics. 2011 May 19;12:249. doi: 10.1186/1471-2164-12-249 (PMC3125265; doi:10.1186/1471-2164-12-249)
Supplement: Additional file 7 — Integrated Solexa sequence loci on the ultradense genetic bin map of B. rapa. [file 1471-2164-12-249-S7.XLS]

## Sheet: Sheet1
Additional file 7 Integrated Solexa sequence loci on the ultradense genetic bin map of B. rapa
Code	Marker name	Forward primer	Reverse primer	LOD Score	Map position	Solexa code	Solexa sequence	Solexa code	Solexa sequence
Q0001	ME2T034SA7T002-1	ME2T034	SA7T002	8	R01b01	@5_8kyeYiictN1/2	NTACAACCAGAGTCCAAACCGACGCCTCGCCTGTAAAGGATGAG	@5_8kyeYiictN1/1	CGCAAGACCCACTACCGACCTCCTCCTCCGCAATGAATTTGATC
Q0002	ME2T034SA7T002-2	ME2T034	SA7T002	4.2	R09b59	@3_l7unViictN1/2	ATACAACCAGAGTCCAAACCGACGCCTAGGGTTTCAAGCCTCCT	@3_l7unViictN1/1	CGCAAGACCCACTACCGAAGAAAGAGAGACAGGGGAGGAGACTA
Q0003	ME2T034SA7T003-1	ME2T034	SA7T003	3.2	R08b03	@5_2A3MLiictN1/1	ATACAACCAGAGTCCAAACCGACGCCTCAAAGTGGATTTGTTGT	@5_2A3MLiictN1/2	AGNAAGACCCACTAGGCAATCGGACCACTACATCGAATTAAATA
Q0004	ME2T034SA7T011-1	ME2T034	SA7T011	8.8	R01b31	@3_AXaZGiictN1/1	ATACAACCAGAGTCCAAACCGACGCCTTCCGATGAGAACAGAGA	@3_AXaZGiictN1/2	AGCAAGACCCACAATGAGGAGATTTTCTGGATGCAAAAAAGCAG
Q0005	ME2T034SA7T013-1	ME2T034	SA7T013	7.2	R08b31	@1_J5dzSiictN1/1	ATACAACCAGAGTCCAAACCGACGCCTAGCTGCTTTTTCTCTGT	@1_J5dzSiictN1/2	CGCAAGACCCACACCAGACTGAAGCAGACATGGAGCCAAAACCA
Q0006	ME2T034SA7T013-2	ME2T034	SA7T013	5.4	R10b33	@5_I5swUiictN1/2	ATACAACCAGAGTCCAAACCGACGCCTTCTGTTTCCAATACGCA	@5_I5swUiictN1/1	GCAAGACCCACACCAGACAGAGAGAAGAAGCCGAGGCCAAGGAG
Q0007	ME2T034SA7T013-3	ME2T034	SA7T013	8.7	R10b33	@1_1OuHGiictN1/2	ATNCAACCAGAGTCCAAACCGACGCCTTCTGTTTCCAATACGCA	@1_1OuHGiictN1/1	CGCAAGACCCACACCAGACAGAGAGAAGAAGCCGAGGCCAAGGA
Q0008	ME2T034SA7T016-1	ME2T034	SA7T016	3.3	R01b18	@3_6RqQFiictN1/2	NTACAACCAGAGTCCAAACCGACGCCTGATTCCGAAACGTATCC	@3_6RqQFiictN1/1	CGCAAGACCCACACTCGCGGTCCGATAAGAAGGTCACTTCGTTG
Q0009	ME2T034SA7T016-2	ME2T034	SA7T016	8.3	R06b20	@7_eVWhJiictN1/2	ATNCAACCAGAGTCCAAACNGACGCCTTATCAAGGAACCTGCCG	@7_eVWhJiictN1/1	CGCAAGACCCACACTCGCCAAGAGTTAGTTTTATATTTAATATC
Q0010	ME2T034SA7T018-1	ME2T034	SA7T018	3.5	R01b27	@7_97ZdPiictN1/2	NTACAACCAGAGTCCAAAAAGACGCCTATTGAGTTTGTGAAGTG	@7_97ZdPiictN1/1	CGCAAGACCCACAGCAATGGAGCATATCACCAGGGTTGGCCATA
Q0011	ME2T034SA7T019-1	ME2T034	SA7T019	4.7	R01b18	@1_bHXeWiictN1/2	ATACAACCAGAGTCCAAACAGACGCCTCCTACTCCAGCGGATTT	@1_bHXeWiictN1/1	CGCAAGACCCACAGCTACGGCAAAGTTCAGGCAAGACGCCGCCA
Q0012	ME2T034SA7T019-2	ME2T034	SA7T019	3.9	R09b26	@1_k2IFZiictN1/2	ATTACATGCAGAGTCCAAACCGACGCCTGACAGGGAGGAGGGTA	@1_k2IFZiictN1/1	CGCAAGACCCACAGCTACGGCTAACCACAACGAACGGAGCATCA
Q0013	ME2T034SA7T019-3	ME2T034	SA7T019	15.9	R09b27	@1_1LCxFiictN1/1	ATACAACCAGAGTCCAAACAGACGCCTGACAGGGAGGAGGGTAT	@1_1LCxFiictN1/2	NGCAAGACCCACAGCTACGGCTAACCACAACGAACGGAGCATCA
Q0014	ME2T034SA7T020-1	ME2T034	SA7T020	12.5	R01b25	@7_9ss8OiictN1/2	NTNCAAGCGGAGTCCAAACAGACGCCTCAACAACAACAACATCC	@7_9ss8OiictN1/1	CGCAAGACCCACAGGGAGGAGGAGCAGCGGGATAGCCATTAGGC
Q0015	ME2T034SA7T020-2	ME2T034	SA7T020	6.8	R08b10	@7_TQETbiictN1/1	ATACAACCAGAGTCCAAACCGACGCCTCATAAACCGCATGCAAT	@7_TQETbiictN1/2	NGCAAGACCCACAGGNAGGTTGAGATAATGCAGCATTTGTCTGG
Q0016	ME2T034SA7T022-1	ME2T034	SA7T022	3.6	R10b25	@5_4zpoKiictN1/2	NTACAACCAGAGTACAAACCGACGCCTTATTCCTTTTTTTTAGT	@5_4zpoKiictN1/1	CGCAAGACCCACATCACGTGCTGTAAGAACTAAAAAAAAGGAAT
Q0017	ME2T034SA7T023-1	ME2T034	SA7T023	2.7	R04b09	@5_2ppnEiictN1/2	NTNCAACCAGAGTCCAAACCGACGCCTGGGCAAGATTTACTGTA	@5_2ppnEiictN1/1	AGCAAGACCCACATGCCATACTACAAACTTTTAATACAAAAAAA
Q0018	ME2T034SA7T023-2	ME2T034	SA7T023	4.7	R04b09	@7_yBIwFiictN1/1	ATACAACCAGAGTCCGAACCGACGCCTAGGTAAACGGTCTATCG	@7_yBIwFiictN1/2	NGAAAGACCCACATGCCAAAGTATTTGGATAATTCATTCTAAGA
Q0019	ME2T034SA7T023-3	ME2T034	SA7T023	7.1	R04b14	@7_A5kgJiictN1/2	ATACAACCAGAGTCCAAACCGACGCCTAGGTAAACGGTCTATCG	@7_A5kgJiictN1/1	CGCAAGACCCACATGCCAACGTATTTGGATAATTCATTCTAAGA
Q0020	ME2T034SA7T023-4	ME2T034	SA7T023	11.1	R06b20	@1_gsiuJiictN1/1	ATACAAGCGGAGTCCAAACCGACGCCTTATCAAGGAACCTGCCG	@1_gsiuJiictN1/2	NGNAAGACCCACATGCCNAGAGTTAGTTTTATATTTAATATCAT
Q0021	ME2T034SA7T024-1	ME2T034	SA7T024	4.2	R03b06	@7_18ZnCiictN1/2	NTNCAACCAGAGTCCAAACCGACGCCTTTGACCATAAGAACCCT	@7_18ZnCiictN1/1	CGCAAGACCCACTACCTGAATTGTTAAAGAAAGAAGGGTTCTTA
Q0022	ME2T034SA7T026-1	ME2T034	SA7T026	4.8	R04b04	@3_5Rg6UiictN1/1	ATACAAGCGGAGTCCAAACCGACGCCTCAAGGAAATACAACGGA	@3_5Rg6UiictN1/2	TGCAAGACCCACTCGCACATAGTCATCCTTTTGTTTTGTTTCCA
Q0023	ME2T034SA7T026-2	ME2T034	SA7T026	8.8	R10b30	@1_2Gk7aiictN1/2	NTACAACCAGAGTCCAAACAGACGCCTCTGAGAATAAACTTGGA	@1_2Gk7aiictN1/1	CGCAAGACCCACTCGCACTTCTTGATTGATTCTTGTTCAATCTC
Q0024	ME2T034SA7T027-1	ME2T034	SA7T027	16.5	R09b27	@5_Cy6JCiictN1/1	ATACAACCAGAGTCCAAACCGACGCCTGACAGGGAGGAGGGTAT	@5_Cy6JCiictN1/2	NGNAAGACCCACTGACGCATTATCAATAACACACATGTATTTGT
Q0025	ME2T034SA7T027-2	ME2T034	SA7T027	7.4	R09b28	@5_3iDGGiictN1/2	ATNCAACCAGAGTCCAAACCGACGCCTGACAGGGAGGAGGGGAT	@5_3iDGGiictN1/1	CGCAAGACCCACTGCCGCATTATCAATAACACACATGTATTTGT
Q0026	ME2T034SA7T028-1	ME2T034	SA7T028	9.6	R01b22	@7_CZRaCiictN1/1	ATACAAGCGGAGTCCAAACCGACGCCTACCCAAGTTCATCCTCT	@7_CZRaCiictN1/2	NGNAAGACCCACTGGACCAAATACGATCAGATGAAATGATGAGC
Q0027	ME2T034SA7T028-2	ME2T034	SA7T028	10.8	R01b22	@5_dga0RiictN1/2	ATACAACCAGAGTCCAAACCGACGCCTACCCAAGTTCATCCTCT	@5_dga0RiictN1/1	CGCAAGACCCACTGGACCCAATACGATCAGATGAAATGATGAGC
Q0028	ME2T034SA7T029-1	ME2T034	SA7T029	3.6	R05b22	@7_546JLiictN1/2	ATNCAACCAGAGTACAAACAGACGCCTAAATACTAAACTCTAAA	@7_546JLiictN1/1	AGCAAGACCCACAACATGGAACGATAATTTTAAATTTTTTGGCT
Q0029	ME2T034SA7T030-1	ME2T034	SA7T030	2.7	R01b09	@3_moB1EiictN1/2	NTNCAACCAGAGTCCAAACCGACGCCTTGTAGTACATGAGACGT	@3_moB1EiictN1/1	CGCAAGACCCACAACTGACATCTTCAAACGCTTTGGAATGGTTG
Q0030	ME2T034SA7T030-2	ME2T034	SA7T030	3.3	R03b06	@7_2ogjWiictN1/1	ATACAACCAGAGTCCAAACCGACGCCTCCAGTTGTTGGTAGAAC	@7_2ogjWiictN1/2	CGCAAGACCCACAACTGACATAACTCTAGGCAACTACTAACTCA
Q0031	ME2T034SA7T030-3	ME2T034	SA7T030	9.3	R03b10	@7_P9AYGiictN1/2	ATNCAACCAGAGTCCAAACCGACGCCTTTGACCATAAGAACCCT	@7_P9AYGiictN1/1	CGCANGACCCACAACTGAATTGTTAAAGAAAGAAGGGTTCTTAT
Q0032	ME2T034SA7T032-1	ME2T034	SA7T032	3.6	R03b18	@7_apMkIiictN1/2	NTACTCCGCGAGTCCAAACCGACGCCTGGAGAATGGGCTGGTCG	@7_apMkIiictN1/1	CGCAAGACCCACAATGGTGACATAATCAATCAATCGCGTAGATC
Q0033	ME2T034SA7T032-2	ME2T034	SA7T032	5	R03b20	@7_1d64RiictN1/1	ATACAACCAGAGTCCAAACCGACGCCTGGAGAATGGGCTGGTCG	@7_1d64RiictN1/2	CGCAAGACCCACAATGGAGACATAATCAATCAATCAATCAATCG
Q0034	ME2T034SA7T034-1	ME2T034	SA7T034	2.7	R01b13	@7_bG3aPiictN1/2	NTACAACCAGAGTCCAAACCGACGCCTTCTCGGACACTTTCTTT	@7_bG3aPiictN1/1	CGCAAGACCCACACCATATGCTTGCATGTAAGCAATTTGAAATG
Q0035	ME2T034SA7T034-2	ME2T034	SA7T034	12	R02b15	@5_K9z3aiictN1/1	ATACAAGCGGAGTCCAAACCGACGCCTTCCAAGGCAGGCGCTGC	@5_K9z3aiictN1/2	NGAAAGACCCACACCATACTATACATAGAGAGCAAGAAAGCCTC
Q0036	ME2T034SA7T034-3	ME2T034	SA7T034	11.9	R05b26	@7_56kLciictN1/1	ATACAACCAGAGTCCAAACCGACGCCTCATTTTGGAGGCCGATG	@7_56kLciictN1/2	NGNAAGACCCACACCATACAAATTAACATGCATATTAGCCTACA
Q0037	ME2T034SA7T034-4	ME2T034	SA7T034	16.9	R05b26	@1_0e1gBiictN1/1	ATACAACCAGAGTCCAAACCGACGCCTCATTTTGGAGGCCGATG	@1_0e1gBiictN1/2	NGNAAGACCCACANCATACCAATTAACATGCATATTAGCCTACA
Q0038	ME2T034SA7T034-5	ME2T034	SA7T034	11.6	R08b10	@1_udb5YiictN1/2	NTACAACCAGAGTCCAAACCGACGCCTTGACTTACTTCCAGCTC	@1_udb5YiictN1/1	CGCAAGACCCACACCATAGGAATGATCTGCAAATAAAAACAGTC
Q0039	ME2T034SA7T035-1	ME2T034	SA7T035	9.9	R02b05	@7_7KniUiictN1/2	ATACAACCAGAGTCCAAACCGACGCCTAAGGGGTGTTTCTTCGG	@7_7KniUiictN1/1	CGCAAGACCCACACCTGACAAACTTGCCACGCATGGCACTTGTC
Q0040	ME2T034SA7T035-2	ME2T034	SA7T035	4.6	R03b06	@3_Xb1zBiictN1/2	NTNCAACCAGAGTCCAAACCGACGCCTTTGACCATAAGAACCCT	@3_Xb1zBiictN1/1	CGCAAGACCCACACCTGAATTGTTAAAGAAAGAAGGGTTCTTAT
Q0041	ME2T034SA7T037-1	ME2T034	SA7T037	4.4	R02b05	@5_TAWnGiictN1/2	NTNCAACCAGAGTCCAAAGCGACGCCTAAGGGGTGTTTCTTCGG	@5_TAWnGiictN1/1	CGCAAGACCCACACTGAGGACATCAAGAAACCAGAAAGCCCTAA
Q0042	ME2T034SA7T037-2	ME2T034	SA7T037	6.1	R03b06	@3_aL4DMiictN1/2	NTNCAACCAGAGTCCAAACCGACGCCTAGAGGAGATGTGTCGTG	@3_aL4DMiictN1/1	CGCAAGACCCACACTGAGACCCACTGGATTTACCAAGAATATGT
Q0043	ME2T034SA7T038-1	ME2T034	SA7T038	9.5	R10b09	@5_YCXUbiictN1/2	NTACAACCAGAGTCCNAACCGACGCCTAAATTAATCAACCTCAC	@5_YCXUbiictN1/1	CGCAAGACCCACAGACTAAAATATCTTTCATAGTTTTTTTTTTA
Q0044	ME2T034SA7T040-1	ME2T034	SA7T040	6.2	R07b12	@1_8JzgFiictN1/1	ATACAACCAGAGTCCAAACCGACGCCTTTATTGTAGAAGGTCTG	@1_8JzgFiictN1/2	NGNAAGACCCACAGCTCGAGCAACAAGAATCCACCGGGAAGACA
Q0045	ME2T034SA7T040-2	ME2T034	SA7T040	3.2	R08b35	@7_VcdASiictN1/1	ATACAAGCGGAGTCCAAACAGACGCCTTTATTGTAGAAGGTCTG	@7_VcdASiictN1/2	CGCAAGACCCACAGCTCGAGCAACAAGAATCCACCAGGAAGACA
Q0046	ME2T034SA7T042-1	ME2T034	SA7T042	2.8	R04b29	@7_9C1XGiictN1/1	ATACAACCAGAGTCCAAACCGACGCCTTACTGTCTAACACCACG	@7_9C1XGiictN1/2	CGGAAGACCCACAGTGAAATTCAACATCTGAAGCTTAAGCTTCG
Q0047	ME2T034SA7T042-2	ME2T034	SA7T042	21.4	R06b22	@3_19ibLiictN1/1	ATACAAGCGGAGTCCAAACCGACGCCTAGAGAGGAGCATTGTGA	@3_19ibLiictN1/2	NGCAAGACCCACAGTGACATGGAGCGAGTTGGTTTGGTTTCCAC
Q0048	ME2T034SA7T042-3	ME2T034	SA7T042	7.8	R06b25	@5_8c9pTiictN1/2	NTACAAGCGGAGTCCAAACCGACGCCTAGAGAGGAGCATTGTGA	@5_8c9pTiictN1/1	CGCAAGACCCACAGTGACATGGAGCGAGTTGGTTTGGGTTCCAC
Q0049	ME2T034SA7T042-4	ME2T034	SA7T042	4.4	R09b49	@7_02oIPiictN1/2	NTACAAGCGGAGTCCAAACCGACGCCTCTAAACTCAGGAGCATG	@7_02oIPiictN1/1	CGCAAGACCCACAGTGACATTGATTCTGATGATTTTCTTTGTTC
Q0050	ME2T034SA7T043-1	ME2T034	SA7T043	5	R04b10	@7_rcmOFiictN1/1	ATACAACCAGAGTCCAAACCGACGCCTAGGTAAACGGTCTATCG	@7_rcmOFiictN1/2	NGNAAGACCCACATCCAAAGTATTTGGATAATTCATTCTAAGAA
Q0051	ME2T034SA7T043-2	ME2T034	SA7T043	8.1	R04b12	@5_1HsnIiictN1/1	ATACAACCAGAGTCCAAACCGACGCCTAGGTAAACGGTCTATCG	@5_1HsnIiictN1/2	NGCAAGACCCACATCCAACGTATTTGGATAATTCATTCTAAGAA
Q0052	ME2T034SA7T043-3	ME2T034	SA7T043	6.2	R10b09	@5_9z8FZiictN1/1	ATACAACCAGAGTCCAAACCGACGCCTGGATGAGATGTGTCGTG	@5_9z8FZiictN1/2	TGCAAGACCCACATCCAAGACCCACTGGTTTCACCAAAAAAGAG
Q0053	ME2T034SA7T044-1	ME2T034	SA7T044	9.5	R03b06	@7_6jFpbiictN1/2	NTACAACCAGAGTCCAAACAGACGCCTAGCCCATCACACAAACA	@7_6jFpbiictN1/1	CGCAAGACCCACATGCGGGGTGTATGGACTAGCTATATCATATC
Q0054	ME2T034SA7T044-2	ME2T034	SA7T044	3.3	R03b34	@3_cJrtViictN1/2	ATACAACCAGAGTCCAAACAGACGCCTGATTCCGAAACGTATCC	@3_cJrtViictN1/1	GCAAGACCCACATGCGGTCCGATAAGAAGGTCACTTCGTTGTAG
Q0055	ME2T034SA7T045-1	ME2T034	SA7T045	3.5	R03b18	@3_DDAWXiictN1/1	ATACAACCAGAGTCCAAACCGACGCCTTAAGCCACTCAGCCATC	@3_DDAWXiictN1/2	NGCAAGACCCACTACGCACCATCAAGCAACCACTACTGAAGCTA
Q0056	ME2T034SA7T045-2	ME2T034	SA7T045	2.6	R08b30	@3_0gK3ciictN1/2	NTACAACCAGAGTCCAAACCGACGCCTAGCTGCTTTTTCTCTGT	@3_0gK3ciictN1/1	CGCAAGACCCACTACGCAAACCAGTCACAGAGAAAAAGCAGCTA
Q0057	ME2T034SA7T046-1	ME2T034	SA7T046	4.7	R06b22	@5_7WSlEiictN1/2	NTNCAACCAGAGTCCAAACCGACGCCTTGGATTTATTCTTGGAA	@5_7WSlEiictN1/1	CGCAAGACCCACTAGGTGAGATGTCAGGATCCAAGGGTGACGAG
Q0058	ME2T034SA7T047-1	ME2T034	SA7T047	27.2	R01b28	@7_7DggWiictN1/2	ATACAACCAGAGTCCAAACAGACGCCTAAACCTAACGAAGAAGC	@7_7DggWiictN1/1	CGCAAAACCCACTCCACAATGCTGTCAAATGGGTATTATTCTTG
Q0059	ME2T034SA7T047-2	ME2T034	SA7T047	5	R01b30	@5_bUBRHiictN1/2	NTNCAACCAGAGTCCAAACCGACGCCTAAACCTAACGAAGAAGC	@5_bUBRHiictN1/1	CGCAAGACCCACTCCACAATGCTCTCAAATGGGTATTATTCTTG
Q0060	ME2T034SA7T047-3	ME2T034	SA7T047	2.5	R06b09	@3_Aw7oMiictN1/2	NTNCAACCAGAGTCCAAACCGACGCCTCATCTACACTGGTCTCT	@3_Aw7oMiictN1/1	CGCAAGACCCACTCCACATCACCTGTTTGATCTGAATGTTTAGC
Q0061	ME2T034SA7T047-4	ME2T034	SA7T047	17.2	R07b11	@5_wcnWKiictN1/2	NTNCAACCAGAGTTCAAACAGACGCCTATGTGTTGAAGTGTATT	@5_wcnWKiictN1/1	CTAAAGACCCACTCCACAACATTTTCAGATATGATTCCATTTTT
Q0062	ME2T034SA7T048-1	ME2T034	SA7T048	11.9	R10b10	@5_5aTZZiictN1/2	ATACAACCAGAGTCCAAACAGACGCCTCCACAACATATTCATTA	@5_5aTZZiictN1/1	CGCAAGACCCACTCGCGCATAAGTTCCTGATTGTTGGTGAAATT
Q0063	ME2T034SA7T049-1	ME2T034	SA7T049	2.8	R09b19	@3_0SNWXiictN1/1	ACAACCAGAGTCCAAACCGACGCCTTGTCCCTTGAGTCCCTTGT	@3_0SNWXiictN1/2	TGAAAGACCCACTGAGAGCCCAAATAATACATTGGCTAGAGATT
Q0064	ME2T034SA7T049-2	ME2T034	SA7T049	6	R10b14	@1_fzmhSiictN1/2	ATACAACCAGAGCCCAAACCGACGCCTTCATGAGCCTAAAAATT	@1_fzmhSiictN1/1	CGCAAGACCCACTGAGAGGAATTAGTCAAGTCCATGAATGTACT
Q0065	ME2T034SA7T049-3	ME2T034	SA7T049	6.6	R10b17	@3_3Xk4aiictN1/1	ATACAACCAGAGTCCAAACCGACGCCTTCATGAGCCTAAAAATT	@3_3Xk4aiictN1/2	NGAAAGACCCACTGAGAGGAATTAGTCACGTCCATGAATGTACT
Q0066	ME2T034SA7T051-1	ME2T034	SA7T051	14.1	R05b25	@7_2CIwFiictN1/1	ATACAACCAGAGTCCAAACCGACGCCTCATTTTGGAGGCCGATG	@7_2CIwFiictN1/2	NGAAAGACCCACAACCATACCAATTAACATGCATATTAGCCTAC
Q0067	ME2T034SA7T052-1	ME2T034	SA7T052	8.1	R03b41	@7_47MOSiictN1/2	ATACAACCAGAGTCCAAACCGACGCCTTCACAGCTGGTCAGCTT	@7_47MOSiictN1/1	CGCAAGACCCACAAGAAGTCTAAGCCGATTCCAACTATAATATG
Q0068	ME2T034SA7T052-2	ME2T034	SA7T052	3	R10b32	@7_aHfVEiictN1/1	ATACAACCAGAGTCCAAACCGACGCCTGTGGAGGAAGAAGCTGC	@7_aHfVEiictN1/2	NGNAAGACCCACAAGAAGATCTCTAACAAATGTCTTATCTGGAT
Q0069	ME2T034SA7T053-1	ME2T034	SA7T053	4.6	R06b12	@1_GQrqEiictN1/1	ATACAACCAGAGTCCAAACCGACGCCTCGAGCCGTAAAAGTGCG	@1_GQrqEiictN1/2	NGNAAGACCCACAAGGTATTAAACAAAGAAGTCTATATGTATCT
Q0070	ME2T034SA7T053-2	ME2T034	SA7T053	9.6	R06b14	@5_1R6pTiictN1/2	NTACAACCAGAGTCCAAACCGACGCCTCGAGCCGTAAAAGTGCG	@5_1R6pTiictN1/1	CGCAAGACCCACAAGGTATTAAACAAAGAAGTCTATATGTATTT
Q0071	ME2T034SA7T054-1	ME2T034	SA7T054	18.3	R01b30	@5_3Xa5PiictN1/1	ATACAAGCGGAGTCCAAACCGACGCCTAATCTTCGTTAACGTGC	@5_3Xa5PiictN1/2	NGAAAGACCCACACAAAGTAATAAATTAAATTGTCAGTAATACA
Q0072	ME2T034SA7T054-2	ME2T034	SA7T054	7.6	R01b31	@7_iUbfJiictN1/1	ATACAACCAGAGTCCAAACCGACGCCTTCCGATGAGAACAGAGA	@7_iUbfJiictN1/2	TGGAAGACCCACACAAACAAGAGATTTTCTGGATGCAAAAAAGC
Q0073	ME2T034SA7T054-3	ME2T034	SA7T054	3	R06b24	@3_JDvQSiictN1/2	ATACAACCAGAGTCCAAACCGACGCCTTGGAGAATGGTATGGGA	@3_JDvQSiictN1/1	CGCAAGACCCACACAAAGAACATCCCATAACATCCCTCATGGCA
Q0074	ME2T034SA7T054-4	ME2T034	SA7T054	2.7	R07b42	@5_ZirjSiictN1/2	ATACAACCAGAGTCCAAACAGACGCCTCGTGTATGGAGGGGAGG	@5_ZirjSiictN1/1	CGCAAGACCCACACAAAGGCAGAAGGATAACAACCCCTATAACT
Q0075	ME2T034SA7T054-5	ME2T034	SA7T054	2.6	R08b13	@3_oKNzQiictN1/2	ATACAACCAGAGTCCAAACCGACGCCTGATGGAGGTTGCTAGGT	@3_oKNzQiictN1/1	CGCAAGACCCACACAAAGCATAAACATCCAAATACTCTCAAGTA
Q0076	ME2T034SA7T054-6	ME2T034	SA7T054	4.4	R09b48	@5_OWJdFiictN1/2	NTNCAACCAGAGTCCAAAACGACGCCTTGTAGAATGGTATGGGA	@5_OWJdFiictN1/1	CGCAAGACCCACACAAAGAACGTCCCATAACATCCCTCATGGCA
Q0077	ME2T034SA7T054-7	ME2T034	SA7T054	5.9	R09b57	@5_zwPTbiictN1/2	NTACAACCAGAGTCCNAACCGACGCCTAAGAGAATGGTATGGGG	@5_zwPTbiictN1/1	CGCAAGACCCACACAAAGAACGTCCCCTAACATCCCTCATGGCA
Q0078	ME2T034SA7T055-1	ME2T034	SA7T055	8.6	R02b28	@5_67h8UiictN1/1	ATACAACCAGAGTCCAAACCGACGCCTAGATGGCGGACGCGTAG	@5_67h8UiictN1/2	CGCAAGACCCACACAGCCGCACTATTCAACATACATCGTAACCT
Q0079	ME2T034SA7T055-2	ME2T034	SA7T055	9.8	R03b19	@3_DaFYRiictN1/2	ATACAACCAGAGTCCAAACCGACGCCTTTCATATGTTTCAGACG	@3_DaFYRiictN1/1	CGCAAGACCCACACAGCCCTGTCTGAAGCCAATGACATAACCAT
Q0080	ME2T034SA7T055-3	ME2T034	SA7T055	8	R03b19	@7_17xoEiictN1/2	NTNCAACCAGAGTCCAAAACGACGCCTTTCATCTGTTTCAGACC	@7_17xoEiictN1/1	CGCAAGACCCACACAGCCCTGTCTGAAGCCAATGACATAACCAT
Q0081	ME2T034SA7T055-4	ME2T034	SA7T055	9.1	R10b37	@3_dHHJViictN1/2	ATACAAGCTGAGTCCAAACCGACGCCTCGTGTATGGAGGGGAGG	@3_dHHJViictN1/1	CGCAAGACCCATACAGCCAAAAGCCAGAGAAACAAGAGAACCAG
Q0082	ME2T034SA7T056-1	ME2T034	SA7T056	2.6	R09b46	@1_cVP8SiictN1/2	ATACAACCAGAGTCCAAACCGACGCCTGTGATGAGTGTTAACTC	@1_cVP8SiictN1/1	CGCAAGACCCACACCCACTAAAAAACTCATCCTTCAAGAAAGTC
Q0083	ME2T034SA7T057-1	ME2T034	SA7T057	3	R04b08	@1_28IHTiictN1/1	ATACAACCAGAGTCCAAACCGACGCCTGGCCCAAGAATGCCTGA	@1_28IHTiictN1/2	NGCAAGACCCACACGACATCCCAGTTCTCATAACTTACATGTTT
Q0084	ME2T034SA7T058-1	ME2T034	SA7T058	12.6	R07b09	@3_1hmJJiictN1/2	NTACAACCAGAGTCCAAACCGACGCCTTTATTGTAGAAGGTCTG	@3_1hmJJiictN1/1	CGCAAGACCCACACGTAACCTAGCAATACTGCAACCTGCGGAAC
Q0085	ME2T034SA7T058-2	ME2T034	SA7T058	2.5	R07b11	@1_iSRcJiictN1/1	ACAACCAGAGTCCAAACCGACGCCTTTATTGTAGAAGGTCTGAT	@1_iSRcJiictN1/2	CGCAAGACCCACACGTAACCTAGCAATACTGCAACCTGCGGAAC
Q0086	ME2T034SA7T058-3	ME2T034	SA7T058	4.8	R07b40	@3_1kiNLiictN1/1	ATACAACCAGAGTCCAAACCGACGCCTCTCAGAATCAGTTCCAA	@3_1kiNLiictN1/2	CGNAAGACCCACACGTAACGTTCTGCCGAGAGAGATTTATATTT
Q0087	ME2T034SA7T058-4	ME2T034	SA7T058	4.1	R07b45	@1_bLtdYiictN1/1	ATACAAGCGGAGTCCAAACCGACGCCTCTCAGAATCAGTTCCAA	@1_bLtdYiictN1/2	NGCAAGACCCACACGTAACGTTCGCGGAGAGAGATTTATATTTT
Q0088	ME2T034SA7T058-5	ME2T034	SA7T058	8.5	R08b31	@7_v4DvDiictN1/1	ATACAAGCGGAGTCCAAACCGACGCCTGATGTACCGTTCAGATA	@7_v4DvDiictN1/2	NGNAAGACCCACACGTANGGATATATGCTTTGCTGTGAATCAAG
Q0089	ME2T034SA7T059-1	ME2T034	SA7T059	6.1	R03b22	@5_bJ4GRiictN1/2	ATACAACCAGAGTCCAAACCGACGCCTGGAGAATGGGCTGGTCG	@5_bJ4GRiictN1/1	CGCAAGACCCACACTGGAGACATAATCAATCAATCGCGTAGATC
Q0090	ME2T034SA7T059-2	ME2T034	SA7T059	3.1	R03b23	@7_2vCXTiictN1/1	ATACAACCAGAGTCCAAACCGACGCCTGGAGAATGGGCTGGTCG	@7_2vCXTiictN1/2	CGCAAGACCCACACTGGAGACATAATCAATCAATCAATCAATCG
Q0091	ME2T034SA7T060-1	ME2T034	SA7T060	11.8	R09b55	@3_LL0eaiictN1/2	ATACAACCAGAGTCCAAACCGACGCCTCTAAACTCAGGAGCATG	@3_LL0eaiictN1/1	CGCAAGACCCACAGAGACATTGATTCTGATGATTTTCTTTGTTC
Q0092	ME2T034SA7T061-1	ME2T034	SA7T061	16.6	R04b23	@7_15goGiictN1/2	NTNCAACCAGAGTCCAAACCGACGCCTGATGGGAGGATGAAGGA	@7_15goGiictN1/1	CGCNAGACCCACAGCAGTTGTTTGAACTTGAGAAACAAGCCTTG
Q0093	ME2T034SA7T062-1	ME2T034	SA7T062	2.8	R01b17	@3_16uYXiictN1/1	AATACAAGCGGAGTCCAAACCGACGCCTTTATGTAGTTATTGTA	@3_16uYXiictN1/2	AGCAAGACCCACAGGAAACTAAATCTTTCACATTGCTTATACAT
Q0094	ME2T034SA7T062-2	ME2T034	SA7T062	2.7	R01b29	@1_2kBdFiictN1/1	ATACAACCAGAGTCCAAACCGACGCCTTTATGTAGTTATTGTAG	@1_2kBdFiictN1/2	NGNAAGACCCACAGGAACATAAATCTTTCACATTGCTTATACAT
Q0095	ME2T034SA7T062-3	ME2T034	SA7T062	12.4	R08b29	@5_1TypXiictN1/1	ATACAACCAGAGTCCAAACCGACGCCTAGCTGCTTTTTCTCTGT	@5_1TypXiictN1/2	CGCAAGACCCACAGGAACCAAACCCGGCAGAAACCAACACCAGA
Q0096	ME2T034SA7T062-4	ME2T034	SA7T062	5.6	R08b30	@7_vw0XKiictN1/2	NTNCAAGCGGAGTCCAAACAGACGCCTGATGTACCGTTCAGATA	@7_vw0XKiictN1/1	CGCAAGACCCACAGGAACATCATTGGCGAATGGTGGAGAGACTC
Q0097	ME2T034SA7T062-5	ME2T034	SA7T062	2.8	R09b24	@5_bgTEKiictN1/2	NTACAACCATATTCCACACCTACGCCTTCCGACACCTTTTCGGT	@5_bgTEKiictN1/1	CTCCCGACCCACAGGAACCGAACACGTCATAAATAATAAAGCTG
Q0098	ME2T034SA7T063-1	ME2T034	SA7T063	3.8	R03b07	@1_AOcoKiictN1/1	ATACAACCAGAGTCCAAACCGACGCCTATCAACTACGCCTTCTT	@1_AOcoKiictN1/2	NGCAAGACCCACAGGGTGAAGAGGATTCGTCTGCGAATTTTGAG
Q0099	ME2T034SA7T063-2	ME2T034	SA7T063	4.6	R04b09	@1_1RYeNiictN1/2	NTACAAGCGGAGTCCAAACCGACGCCTGAGAGAAGGAATTCCTT	@1_1RYeNiictN1/1	CGCAAGACCCACAGGGTGATCTTAAATGCAATGTGAGCTCAGTG
Q0100	ME2T034SA7T064-1	ME2T034	SA7T064	3.5	R01b25	@7_eXRyDiictN1/2	NTNCAACCAGAGTCCAAACCGACGCCTGCTCCTATTCCACCGCC	@7_eXRyDiictN1/1	CGCAAGACCCACAGTGCGGAAATGTTTTCGTCATCGGGCAGTGA
Q0101	ME2T034SA7T064-2	ME2T034	SA7T064	2.8	R01b29	@1_1rLdYiictN1/2	NTACAAGCGGAGTCCAAACCGACGCCTGCTCCTATTCCACCGCC	@1_1rLdYiictN1/1	CGCAAGACCCACAGTGCGGAAATGTTTTCGTCATCGGGAAGTGA
Q0102	ME2T034SA7T064-3	ME2T034	SA7T064	7.6	R02b36	@1_74EoXiictN1/2	ATACAACCAGAGTCCAAACCGACGCCTTATACATGACGACATGA	@1_74EoXiictN1/1	CGCAAGACCCACAGTGCGTGTCTGAATCGCGGTTAGTGGACGAC
Q0103	ME2T034SA7T065-1	ME2T034	SA7T065	2.5	R05b04	@3_FkQyWiictN1/2	ATACAACCAGAGTCCAAACCGACGCCTCTTCTCTTCCATGCTAT	@3_FkQyWiictN1/1	CGCAAGACCCACATCCCCATCTCCATCCTCAGAGGTGTTTAAGC
Q0104	ME2T034SA7T065-2	ME2T034	SA7T065	7.7	R07b12	@1_tLnVKiictN1/2	NTNCAACCAGAGTACAAACCGACGCCTAATGTTGTACATAAACC	@1_tLnVKiictN1/1	CGCAAGACCCACATCCCCAAAACCACTCGCCATAGTCGCAGCCG
Q0105	ME2T034SA7T065-3	ME2T034	SA7T065	4.2	R07b33	@1_19OmKiictN1/1	ATACAACCAGAGTCCAAACCGACGCCTGTGATGAGTGTTAACTC	@1_19OmKiictN1/2	NGCAAGACCCACATCCCCCACACTCACATCCTCGTTTATAGACC
Q0106	ME2T034SA7T065-4	ME2T034	SA7T065	5.8	R08b14	@3_5FeKRiictN1/2	ATACAACCAGAGTCCAAAAAGACGCCTGATTATAGAAGTTACGT	@3_5FeKRiictN1/1	CGCAAGACCCACATCCCCCCGTGCGTACATTCCACAGCCATTCT
Q0107	ME2T034SA7T066-1	ME2T034	SA7T066	2.8	R04b05	@3_E40TUiictN1/1	ATACAACCAGCGTCCAAAACGACGCCTGGGCAAGATTTACTGTA	@3_E40TUiictN1/2	CGGAAGACCCACATGACATACTACAAACTTTTAATACAAAAAAA
Q0108	ME2T034SA7T066-2	ME2T034	SA7T066	3.7	R06b03	@1_b4jqViictN1/2	ATACAACCAGAGTCCAAACCGACGCCTGACAACCAGCCAATGGC	@1_b4jqViictN1/1	CGCAAGACCCACATGGCACATGAAGAACCTTTAGCACCAGCCAT
Q0109	ME2T034SA7T066-3	ME2T034	SA7T066	10.5	R06b03	@1_0LUQDiictN1/1	ATACAACCAGAGTCCAAACCGACGCCTGACAACCAGCCAATGGC	@1_0LUQDiictN1/2	NGCAAGACCCACATGGCATTACATCCTTTCCTCTCTCATCTTTC
Q0110	ME2T034SA7T066-4	ME2T034	SA7T066	10.9	R07b09	@3_5t9WQiictN1/1	ATACAACCAGAGTCCAAACCGACGCCTCTCATAATACTGGAAAT	@3_5t9WQiictN1/2	AGAAAGACCCACATGGCATAATTCAAAACGTTTCATTGTGATCA
Q0111	ME2T034SA7T066-5	ME2T034	SA7T066	15.2	R07b09	@3_1Xw7FiictN1/1	ATACAACCAGAGTCCAAACCGACGCCTCTCATAATACTGGAAAT	@3_1Xw7FiictN1/2	NGNAAGACCCACATGGCATCATTCAAAACGTTTCATTGTGATCA
Q0112	ME2T034SA7T067-1	ME2T034	SA7T067	2.5	R02b14	@5_vD8ZViictN1/1	ATACAACCAGAGTCCAAACCGACGCCTGCGTAAAGGCATGAGCC	@5_vD8ZViictN1/2	CGCAAGACCCACTACGGGACAAAACGAGAATATTCTGCCAGCAC
Q0113	ME2T034SA7T067-2	ME2T034	SA7T067	2.7	R03b56	@5_IHGGKiictN1/1	ATACAACCAGAGTCCAAACCGACGCCTGCGTAAAGGCACGAGCC	@5_IHGGKiictN1/2	NGCAAGACCCACTACGGGACAAAATGAGAATATTCTGCCAGCAC
Q0114	ME2T034SA7T067-3	ME2T034	SA7T067	3	R09b06	@7_I8vMNiictN1/1	ATACAACCAGAGTCCAAACCGACGCCTGCGTAAAGGCATGAGCC	@7_I8vMNiictN1/2	NGNAAGACCCACTACGGGACAAAGTGAGAATATTCTGCCAGCAC
Q0115	ME2T034SA7T067-4	ME2T034	SA7T067	2.8	R09b12	@5_FNM0RiictN1/1	CAACCAGAGTCCAAACCGACGCCTGCGTAAAGGCATGAGCCCAT	@5_FNM0RiictN1/2	CGCAAGACCCACTACGGGACAAAATGAGAATATTCTGCCAGCAC
Q0116	ME2T034SA7T067-5	ME2T034	SA7T067	3	R09b45	@7_UDvnCiictN1/1	TACAACCAGAGTCCAAACCGACGCCTGCGTAAAGGCATGAGCCC	@7_UDvnCiictN1/2	NGNAAGACCCACTACGGGAAAAAATGAGAATATTCTGCCAGCAC
Q0117	ME2T034SA7T068-1	ME2T034	SA7T068	8.9	R06b27	@5_2U3lWiictN1/2	ATACAACCAGAGTACAAACAGACGCCTTTTGAGGATCCACTACC	@5_2U3lWiictN1/1	CGCAAGACCCACTCAACCAGAAGATGTCCGACAGCCCCCAAACC
Q0118	ME2T034SA7T069-1	ME2T034	SA7T069	6.8	R03b22	@5_1FgQQiictN1/1	ATACAACCAGAGTCCAAACCGACGCCTTACTGGCAAAACACGCC	@5_1FgQQiictN1/2	CGCAAGACCCACTCCAGCCATGCGAAGCCGAGTTTGGAGCGGAG
Q0119	ME2T034SA7T069-2	ME2T034	SA7T069	7.2	R09b48	@3_2yiPDiictN1/1	ATACAAGCGGAGTCCAAACCGACGCCTACTCAAGAGAGCAAGAT	@3_2yiPDiictN1/2	NGAAAGACCCACTCCAGCTTCTTCACATGAGTGCTCAAAGTCTC
Q0120	ME2T034SA7T069-3	ME2T034	SA7T069	7	R09b57	@1_sNjqGiictN1/2	NTNCAACCAGAGTCCACACCGACGCCTCCTTACTCTCCTTACCA	@1_sNjqGiictN1/1	CGCAAGACCCACTCCAGCGGTGGCAAAGCAAGAATTAAGGTAAT
Q0121	ME2T034SA7T069-4	ME2T034	SA7T069	12.9	R09b59	@1_0dSxDiictN1/2	NTNCAACCAGAGTCCAAACCGACGCCTCCTTACTCTCCTTACCA	@1_0dSxDiictN1/1	CGCAAGACCCACTCCAGCGGGGGCAAAGCAAGAATTAAGGTAAT
Q0122	ME2T034SA7T069-5	ME2T034	SA7T069	2.7	R10b15	@1_FLibHiictN1/2	NTNCAACCAGAGTCCAAACCGACGCCTTTATGTAGTTATTGTAG	@1_FLibHiictN1/1	GCAAGACCCACTCCAGCCTAAAGCTTATCCGGCTTTTAGACAAT
Q0123	ME2T034SA7T070-1	ME2T034	SA7T070	2.7	R03b46	@7_3N3AUiictN1/1	ATACAAGCTGAGTCCAAACCGACGCCTGGTTGAGAGCCTTTGAC	@7_3N3AUiictN1/2	CGAAAGACCCACTCGGAATATGCATAGATGGTAAAATGTACTTC
Q0124	ME2T034SA7T071-1	ME2T034	SA7T071	7	R02b05	@7_K5Q6DiictN1/1	ATACAACCAGAGTCCAAACCGACGCCTAAGGGGTGTTTCTTCGG	@7_K5Q6DiictN1/2	NGNAAGACCCACTGAGGAAATCAAGAAACCAGAAAGCCCTAAAT
Q0125	ME2T034SA7T071-2	ME2T034	SA7T071	15.1	R02b05	@1_0KcfLiictN1/2	NTACAACCAGAGTCCAAACCGACGCCTAAGGGGTGTTTCTTCGG	@1_0KcfLiictN1/1	CGCAAGACCCACTGAGGACATCAAGAAACCAGAAAGCCCTAAAT
Q0126	ME2T034SA7T071-3	ME2T034	SA7T071	6	R09b27	@3_mp9RYiictN1/1	ATACAACCAGAGTCCAAAGCGACGCCTGACAGGGAGGAGGGTAT	@3_mp9RYiictN1/2	CGCAAGACCCACTGAAGAATTATCAATAACACACATGTATTTGT
Q0127	ME2T034SA7T072-1	ME2T034	SA7T072	9.2	R01b24	@1_l5PoKiictN1/2	NTACAACCAGAGTCCAAACAGACGCCTACCCAAGTTCATCCTCT	@1_l5PoKiictN1/1	CGCAAGACCCACTGGACACAATACGATCAGATGAAATGATGAGC
Q0128	ME2T034SA7T073-1	ME2T034	SA7T073	8.5	R09b45	@3_RkKFTiictN1/2	ATACAACCAGAGTCCAAACCGACGCCTAGGGTTTCAAGCCTCCT	@3_RkKFTiictN1/1	CGCAAGACCCACAACCGAAGAAAGAGAGACAGGGGAGGAGACTA
Q0129	ME2T034SA7T073-2	ME2T034	SA7T073	5.7	R10b33	@1_PEfZZiictN1/1	ATACAACCAGAGTCCAAACCGACGCCTTCTGTTTCCAATACGCA	@1_PEfZZiictN1/2	AGNAAGACCCACAACAGACAGAGAGAAGAAGCCGAGGCCAAGGA
Q0130	ME2T034SA7T076-1	ME2T034	SA7T076	19.4	R01b31	@3_1W0oIiictN1/1	ATACAACCAGAGTCCAAACCGACGCCTTCCGATGAGAACAGAGA	@3_1W0oIiictN1/2	NGCAAGACCCACACAACGAAGAGATTTTCTGGATGCAAAAAAGC
Q0131	ME2T034SA7T076-2	ME2T034	SA7T076	5	R01b35	@1_afn2LiictN1/1	ATACAACCAGAGTCCAAACCGACGCCTTCCGATGAGAACAGAGA	@1_afn2LiictN1/2	NGNAAGACCCACACAACNANGAGATTTTCTGGATGCAAAAAAGC
Q0132	ME2T034SA7T076-3	ME2T034	SA7T076	6.8	R02b40	@3_rq51RiictN1/2	NTACAAGCTGAGTCCAAACCGACGCCTTTTCTCTAAACAGAGAA	@3_rq51RiictN1/1	CGCAAGACCCACACAACGCCAGCAACAGTTCCTCTATGCACTAT
Q0133	ME2T034SA7T078-1	ME2T034	SA7T078	13.3	R04b03	@5_2hdpXiictN1/1	ATACAACCAGAGTCCAAACCGACGCCTTAACCATTAACCCAGTC	@5_2hdpXiictN1/2	CGCAAGACCCACACCCCTCCATGATAATACCATTTTTAGATATC
Q0134	ME2T034SA7T078-2	ME2T034	SA7T078	13.9	R05b26	@3_06yYXiictN1/1	ATACAACCAGAGTCCAAACCGACGCCTCATTTTGGAGGCCGATG	@3_06yYXiictN1/2	CGAAAGACCCACACCCCTACCAATTAACATGCATATTAGCCTAC
Q0135	ME2T034SA7T079-1	ME2T034	SA7T079	11.1	R07b13	@7_BjbmIiictN1/1	ATACAAGCGGAGTCCAAACCAACGCCTCCCTCCTTGGTGATACC	@7_BjbmIiictN1/2	NGCAAGACCCACACGAGCTGCTCAGTACTAAACTACATCCTACA
Q0136	ME2T034SA7T079-2	ME2T034	SA7T079	6	R08b30	@7_uroEEiictN1/1	ATACAAGCGGAGTCCAAACCGACGCCTGATGTACCGTTCAGATA	@7_uroEEiictN1/2	NGNAAGACCCACACGAGCATCATTGGCGAATGGTGGAGAGACTC
Q0137	ME2T034SA7T080-1	ME2T034	SA7T080	7	R01b12	@1_ro9FMiictN1/1	ATACAACCAGAGTCCAAACCGACGCCTGATGTTTGAAAGGTGAG	@1_ro9FMiictN1/2	NGNAAGACCCACACGTCCCACAACTTCTACTCATAGACACAGGT
Q0138	ME2T034SA7T080-2	ME2T034	SA7T080	6.7	R08b06	@7_vMgsTiictN1/2	NTACAACCAGAGTCCAAACAGACGCCTCTATCTCCACATCTGAA	@7_vMgsTiictN1/1	CGCAAGACCCACACGTCCAACTAAACCTGGCAAGTAACTTCATT
Q0139	ME2T034SA7T080-3	ME2T034	SA7T080	22.4	R08b31	@3_4CzMYiictN1/2	ATACAACCAGAGTCCAAACCGACGCCTGATGTACCGTTCAGATA	@3_4CzMYiictN1/1	CGCAAGACCCACACGTCCGGATATATGCTTTGCTGTGAATCAAG
Q0140	ME2T034SA7T081-1	ME2T034	SA7T081	6.6	R01b31	@7_1zL1EiictN1/1	ATACAACCAGAGTCCAAACCGACGCCTTCCGATGAGAACAGAGA	@7_1zL1EiictN1/2	NGNAAGACCCACAGAAAGAAGAGATTTTCTGGATGCAAAAAAGC
Q0141	ME2T034SA7T082-1	ME2T034	SA7T082	9.9	R02b28	@3_7ysZCiictN1/1	ATACAACCAGAGTCCAAACCGACGCCTAGATGGCGGACGCGTAG	@3_7ysZCiictN1/2	NGNAAGACCCACAGAGCCGCACTATTCAACATACATCGTAACCT
Q0142	ME2T034SA7T082-2	ME2T034	SA7T082	4.5	R07b09	@3_8WPXEiictN1/2	NTNCAACCAGAGTCCAAACCGACGCCTTTATTGTAGAAGGTCTG	@3_8WPXEiictN1/1	CGCAAGACCCACAGAGCCTAGCAATACTGCAACATGCGGAACCT
Q0143	ME2T034SA7T082-3	ME2T034	SA7T082	3.2	R07b30	@3_K18yYiictN1/2	ATACAACCAGAGTCCAAACCGACGCCTTAGTGTTTATTTGTGGC	@3_K18yYiictN1/1	CGCAAGACCCACAGAGCCACAAATAAACACTAAGGCGTCGGTTT
Q0144	ME2T034SA7T082-4	ME2T034	SA7T082	3.2	R07b36	@5_WvwTbiictN1/2	NTACAACCAGAGTCCNAACCGACGCCTGACCATTACTTTTTTAT	@5_WvwTbiictN1/1	CGCAAGACCCACAGAGCCGTGGTTTATTATCGGAGATTTGAATG
Q0145	ME2T034SA7T082-5	ME2T034	SA7T082	5.4	R07b37	@1_0U7xaiictN1/1	ATACAACCAGAGTCCAAACCGACGCCTGACCATTACTTTTTTAT	@1_0U7xaiictN1/2	NGCAAGACCCACAGAGCCGTGGTTTATTATTGGAGATTTGAATG
Q0146	ME2T034SA7T083-1	ME2T034	SA7T083	7.6	R04b01	@3_6TGEMiictN1/1	ATACAAGCGGAGTCCAAACCGACGCCTATGGAGCAGAATCACAA	@3_6TGEMiictN1/2	NGNAAGACCCACAGCCAACAAACAACTCGTCTAAACCTCACTGG
Q0147	ME2T034SA7T083-2	ME2T034	SA7T083	8	R04b04	@5_1FOKRiictN1/2	ATACAACCAGAGTCCAAACNGACGCCTATGGAGCAGAATCACAA	@5_1FOKRiictN1/1	CGCAAGACCCACAGCCAACCAACAACTCGTCTAAACCTCACTGG
Q0148	ME2T034SA7T083-3	ME2T034	SA7T083	10.6	R09b28	@5_iu9mZiictN1/1	ATACAACCAGAGTCCAAACCGACGCCTGACAGGGAGGAGGGTAT	@5_iu9mZiictN1/2	NGAAAGACCCACAGCTAAGGCTAACCACAACGAACGGAGCATCA
Q0149	ME2T034SA7T083-4	ME2T034	SA7T083	15.6	R09b41	@1_5ukaViictN1/1	ATACAACCAGAGTCCAAACCGACGCCTCATAGATCTAAAGCTAG	@1_5ukaViictN1/2	AGAAAGACCCACAGCCTAAGGAGTGCTGCCCGAAACCTTCGCTG
Q0150	ME2T034SA7T083-5	ME2T034	SA7T083	5.6	R09b45	@3_IfxzMiictN1/1	ATACAACCAGAGTCCAAACCGACGCCTAATAGATCCAAAGCTAG	@3_IfxzMiictN1/2	NGNAAGACCCACAGCCAAAGGAGTGTTGCCCGAAACCTTCGCTG
Q0151	ME2T034SA7T083-6	ME2T034	SA7T083	16.8	R10b38	@5_16tkQiictN1/2	NTACAAGCGGAGTCCAAACCNACGCCTCGTGTATGGAGGGGAGG	@5_16tkQiictN1/1	CGCAAGACCCACAGCCAAAAGCCAGAGAAACAAGAGAACCAGTT
Q0152	ME2T034SA7T084-1	ME2T034	SA7T084	4	R03b39	@7_Pj2eLiictN1/1	ATACAACCAGAGTCCAAACCGACGCCTTATTCCTTTTTTTTAGT	@7_Pj2eLiictN1/2	NGAAAGACCCACAGNACCCCTGGAATCAATTTCATAAATCACTT
Q0153	ME2T034SA7T084-2	ME2T034	SA7T084	7.2	R07b11	@7_BZ9NJiictN1/2	NTACAACCAGAGTCCAAACCGACGCCTTTATTGTAGAAGGTCTG	@7_BZ9NJiictN1/1	CGCAAGACCCACAGGACCTAGCAATACTGCAACATGCGGAACCT
Q0154	ME2T034SA7T085-1	ME2T034	SA7T085	3.6	R05b07	@1_jXv7FiictN1/2	NTNCAACCAGAGTCCAAACCGACGCCTGCGGAAAACCAGGAATG	@1_jXv7FiictN1/1	GCAAGACCCACAGGTCAAAGTGCAGCGCCGCAGCCATGCAGACT
Q0155	ME2T034SA7T086-1	ME2T034	SA7T086	5.4	R01b18	@5_BX3tViictN1/1	ATACAACCAGAGTCCAAACCGACGCCTGCAAATAATAAGTATGT	@5_BX3tViictN1/2	CGCAAGACCCACATACACCTAGAGAAGTCATCGATCAAGACAAA
Q0156	ME2T034SA7T086-2	ME2T034	SA7T086	4.1	R02b39	@7_E7nDSiictN1/1	ATACAACCAGAGTCCAAACCGACGCCTTTTCTCTAAACAGAGAA	@7_E7nDSiictN1/2	CGCAAGACCCACATAAACAACGCCAGCAACAGTTCCTCTATGCA
Q0157	ME2T034SA7T086-3	ME2T034	SA7T086	6.3	R08b37	@5_2KGAYiictN1/1	ATACAACCAGAGTCCAAACCGACGCCTGTAAATAATAAGTATGT	@5_2KGAYiictN1/2	NGCAAGACCCACATACACCTAGAGAAGTCATCGATCAAGACAAA
Q0158	ME2T034SA7T087-1	ME2T034	SA7T087	3.8	R02b07	@1_FFClQiictN1/1	ACAACCAGAGTCCAAACCGACGCCTTTGTTCTTGCCGCTTGAGA	@1_FFClQiictN1/2	NGCAAGACCCACTAGACAAAATGCCCTTCTGACAGTATTTTATA
Q0159	ME2T034SA7T087-2	ME2T034	SA7T087	4.5	R02b15	@7_BD4NaiictN1/2	ATACAAGCGGAGTCCAAACCGACGCCTTCCAAGGCAGGCGCTGC	@7_BD4NaiictN1/1	CGCAAGACCCACTAGACCCATACACCATACTATACATAGAGAGC
Q0160	ME2T034SA7T087-3	ME2T034	SA7T087	11.6	R07b36	@3_aylpXiictN1/2	ATACAACCAGAGTCCAAACCGACGCCTTTGTTCTTGCCGCTTGA	@3_aylpXiictN1/1	CGCAAGACCCACTAGACCAAATGCCCTTCTGACAGTATTTGATA
Q0161	ME2T034SA7T087-4	ME2T034	SA7T087	10.8	R07b39	@1_7Ts9DiictN1/1	ATACAACCAGAGTCCAAACCGACGCCTTTGTTCTTGCCGCTTGA	@1_7Ts9DiictN1/2	NGNAAGACCCACTAGACCAAATGCCCTTCTGACAGTATTTTATA
Q0162	ME2T034SA7T090-1	ME2T034	SA7T090	6.4	R01b38	@1_Txd7QiictN1/1	ATACAACCAGAGTCCAAACCGACGCCTTAGCAATACTCTGACGA	@1_Txd7QiictN1/2	NGCAAGACCCACTGCAAGCCCGGGTGCGGTATGATCAAGCTCAA
Q0163	ME2T034SA7T090-2	ME2T034	SA7T090	3.5	R05b31	@7_o3zoIiictN1/2	NTACAACCAGAGTCCAAACCGACGCCTTAGCGATACTCTGACGA	@7_o3zoIiictN1/1	CGCAAGACCCACTGCAAGCCCGGCTGCGGTATGATCAAGCTCAA
Q0164	ME2T034SA7T092-1	ME2T034	SA7T092	4.4	R02b07	@7_RiJkQiictN1/2	NTACAACCAGAGTCCAAACCGACGCCTGAGGAAGGAGTTTCTAG	@7_RiJkQiictN1/1	CGCAAGACCCACAACCTCGGGACAACAGAATCCTTCGTGGATGG
Q0165	ME2T034SA7T092-2	ME2T034	SA7T092	2.8	R03b19	@3_9KTFOiictN1/1	ATACAACCAGAGTCCAAACCGACGCCTCGCCCAGTAATCTTAGA	@3_9KTFOiictN1/2	NGNAAGACCCACAACCNCCAAACTCTAACCATTCTCTTTGCAAT
Q0166	ME2T034SA7T092-3	ME2T034	SA7T092	3.9	R03b24	@7_xhxKRiictN1/2	ATACACAGGGAGTCCAAACGGACGCCTCGCCCAGTAATCTTAGA	@7_xhxKRiictN1/1	CGCAAGACCCACAACCTCCAAACTCTAACCATTGTCTTTGCAAT
Q0167	ME2T034SA7T092-4	ME2T034	SA7T092	6.3	R03b27	@5_76pKciictN1/1	ATACAACCAGAGTCCAAACCGACGCCTTGGGAGATAATGAAAGA	@5_76pKciictN1/2	NGNAAGACCCACAACCTCGAAACCAGCAAAGAAACATGCTAAAT
Q0168	ME2T034SA7T092-5	ME2T034	SA7T092	5.6	R07b06	@1_7XR6WiictN1/2	ATACAACCAGAGTCCAAACCGACGCCTAATGTTGTACATAAACC	@1_7XR6WiictN1/1	CGCAAGACCCACAACCTCAAAACCACTCGCCATAGTCGCAGCCG
Q0169	ME2T034SA7T092-6	ME2T034	SA7T092	7	R09b41	@5_30d1JiictN1/2	NTNCAACCAGAGTCCAAACCGACGCCTGTAGAGCCCAAGCCGAT	@5_30d1JiictN1/1	CGCAAGACCCACAACCTCTCCTTCTCACTTTCTTCATCGGCTGG
Q0170	ME2T034SA7T092-7	ME2T034	SA7T092	10	R09b45	@5_1znyFiictN1/2	NTACAAGGCGAGTCCAAACAGACGCCTATAGATCTGATTGTTGT	@5_1znyFiictN1/1	CGCAAGACCCACAACCTCATCAGTGTAAATGGTAACCAAAAAGG
Q0171	ME2T034SA7T093-1	ME2T034	SA7T093	4.5	R05b26	@7_4Wq0CiictN1/1	ATACAAGCGGAGTCCAAACCGACGCCTACATCATATATATTGGT	@7_4Wq0CiictN1/2	NGNAAGACCCACAAGAGTTCGGCGGCAGTGTTGGCAACGGAACG
Q0172	ME2T034SA7T093-2	ME2T034	SA7T093	5	R05b42	@1_btnmKiictN1/1	ATACAAGCGGAGTCCAAACCGACGCCTACATCATATATATTGGT	@1_btnmKiictN1/2	NGAAAGACCCACAAGAGTTCGGCGGCAGTGTTGGCAACGGAGCG
Q0173	ME2T034SA7T095-1	ME2T034	SA7T095	6.9	R01b31	@5_nv5pMiictN1/1	ATACAACCAGAGTCCAAACCGACGCCTTCCGATGAGAACAGAGA	@5_nv5pMiictN1/2	NGNAAGACCCACACAANGAAGAGATTTTCTGGATGCAAAAAAGC
Q0174	ME2T034SA7T096-1	ME2T034	SA7T096	10.9	R02b28	@7_2sdfWiictN1/2	ATACAACCAGAGTCCAAACCGACGCCTAGATGGCGGACGCGTAG	@7_2sdfWiictN1/1	CGCAAGACCCACACAGTCGCACTATTCAACATACATCGTAACCT
Q0175	ME2T034SA7T100-1	ME2T034	SA7T100	12.9	R01b31	@1_cL9qbiictN1/1	ATACAACCAGAGTCCAAACCGACGCCTTCCGATGAGAACAGAGA	@1_cL9qbiictN1/2	NGCAAGACCCACAAAACGAAGAGATTTTCTGGATGCAAAAAAGC
Q0176	ME2T038SA7T011-1	ME2T038	SA7T011	6.8	R05b28	@5_tzIySiictN1/2	ATACACAGGGAGTCCAAACCGACTCCATATCTCACTCTATAATG	@5_tzIySiictN1/1	CGCAAGACCCACAATGAGGATTTAGAAGAGAGAATACGCCATAT
Q0177	ME2T038SA7T020-1	ME2T038	SA7T020	2.8	R03b20	@3_9OuvYiictN1/1	ATACAACCAGAGTCCGAACCGACTCCAACTACCGTCCATGTACG	@3_9OuvYiictN1/2	AGCAAGACCCACAGGGAGGTAGGATGGTCAGTTGGTCAGATCTA
Q0178	ME2T038SA7T023-1	ME2T038	SA7T023	3.1	R03b01	@3_7gttXiictN1/1	ATACAACCAGAGTCCAAACCGACTCCAACTACCGTCCATGTACG	@3_7gttXiictN1/2	AGNAAGACCCACATTCCACTGAAAGACTCTACTTAGACAAAGAT
Q0179	ME2T038SA7T027-1	ME2T038	SA7T027	7	R03b12	@7_9ofvJiictN1/2	NTNCAACCAGAGTCCAANACGACTCCATTACAATACTAGCTAAA	@7_9ofvJiictN1/1	CGCAAGACCCACTGACGCAAGAACAAAAAAAAATTAAAGAAAAG
Q0180	ME2T038SA7T027-2	ME2T038	SA7T027	9.1	R08b08	@1_9pI1CiictN1/2	NTNCAACCAGAGTCCAAACCGACTCCACAAACTCCTCAGCTTGA	@1_9pI1CiictN1/1	CGCAAGACCCACTGACGCTGCGTTAGAGAATTTCAAGGAGAAGT
Q0181	ME2T038SA7T028-1	ME2T038	SA7T028	9.9	R05b24	@1_ftBrTiictN1/2	NTACAACCAGAGTCCAAACCGACTCCATATCTCACTCTATAATG	@1_ftBrTiictN1/1	CGCAAGACCCACTGGACCCACAGTGAGGATTTAGAAGAGAGAAT
Q0182	ME2T038SA7T028-2	ME2T038	SA7T028	9.4	R06b03	@3_6jsfSiictN1/1	ATACAACCAGAGTCCAAACCGACTCCAACCTCCGATGGTTCACC	@3_6jsfSiictN1/2	CGCAAGACCCACTGGACCAATGAGCAGGAGGAGGAGGAGCATGG
Q0183	ME2T038SA7T033-1	ME2T038	SA7T033	10.2	R08b03	@7_9gU5WiictN1/2	ATACAACCAGAGTCCAAACCGACTCCAACTACTTCACCAATCAC	@7_9gU5WiictN1/1	CGCAAGACCCACACAGACAGACAGACTATACGAGAGATTGATCA
Q0184	ME2T038SA7T035-1	ME2T038	SA7T035	7	R07b48	@1_BbgdPiictN1/1	ATACAAGCTGAGTCCAAACCGACTCCAATCCAAATTGAAAATTT	@1_BbgdPiictN1/2	NGAAAGACCCACACCTGAAGAAGAATGATTTTGAAAGTTACAAA
Q0185	ME2T038SA7T038-1	ME2T038	SA7T038	3.3	R03b36	@5_ySxFEiictN1/2	NTNCGGAGTGAGTCCAAACCGACTCCAACTACTTCACCAATCAC	@5_ySxFEiictN1/1	CGCAAGACCCACAGACTATACGAGAGATTGATCAAATCAGAGCA
Q0186	ME2T038SA7T041-1	ME2T038	SA7T041	5.9	R09b06	@5_CeEJLiictN1/2	CTNCAACCAGAGTACAAACAGACTCCAGGGCCATATCCGATTGC	@5_CeEJLiictN1/1	AGCAAGACCCACAGGGGACACAGTTTGGAGGACAGCATAAATCA
Q0187	ME2T038SA7T042-1	ME2T038	SA7T042	4.1	R06b03	@1_2nV4JiictN1/1	ATACAACCAGAGTCCAAACCGACTCCAACCTCCGATGGTTCACC	@1_2nV4JiictN1/2	NGNAAGACCCACAGTGAAAACACTAGACCAATGAGCAGGAGGAG
Q0188	ME2T038SA7T042-2	ME2T038	SA7T042	12	R06b03	@5_0rcvDiictN1/2	NTNCAACCAGAGTCCAAACCGACTCCAACCTCCGATGGTTCACC	@5_0rcvDiictN1/1	CGCAAGACCCACAGTGACCACACTAGACCAATGAGCAGGAGGAG
Q0189	ME2T038SA7T042-3	ME2T038	SA7T042	7.5	R09b52	@1_FaumCiictN1/1	ATACAACCAGAGTCCAAACCGACTCCATCCTACGACAACTTTAA	@1_FaumCiictN1/2	NGNAAGACCCACAGTGACAAGAAACGAAGTGCAAACCGCGAGAG
Q0190	ME2T038SA7T042-4	ME2T038	SA7T042	6.3	R09b53	@1_2YM7ciictN1/1	ATACAACCAGAGTCCAAACCGACTCCATCCTACGACAACTTTAA	@1_2YM7ciictN1/2	NGGAAGACCCACAGTGAAAAGAAACGAAGTGCCAACCGCGAGAG
Q0191	ME2T038SA7T043-1	ME2T038	SA7T043	2.6	R04b06	@7_4952RiictN1/1	ATACAACCAGAGTCCAAACCGACTCCAACTACCGTCCATGTACG	@7_4952RiictN1/2	AGCAAGACCCACATGCAACTGAAAGACTCTACTGAGACAAAGAT
Q0192	ME2T038SA7T043-2	ME2T038	SA7T043	5	R06b26	@5_8JYnMiictN1/1	ATACAACCAGAGTCCAAACCGACTCCACCTCCCAATCTATCTCT	@5_8JYnMiictN1/2	NGNAAGACCCACATCCAATTTTCACTGTCACAGAACAAACAATT
Q0193	ME2T038SA7T044-1	ME2T038	SA7T044	3.6	R03b19	@3_13XxLiictN1/1	ATACAACCAGAGTCCAAACCGACTCCAACTTTCAAATTTATAGC	@3_13XxLiictN1/2	NGNAAGACCCACATGCGGAGGAGCTGCTGAAGAAGATGCAAAAG
Q0194	ME2T038SA7T045-1	ME2T038	SA7T045	11.8	R08b15	@5_6Dw6aiictN1/1	ATACAACCAGAGTNCAAACCGACTCCATACATAACAGTAACATT	@5_6Dw6aiictN1/2	NGAAAGACCCACTACGCAACTTAGCTGAGGAATGATCATCGAGT
Q0195	ME2T038SA7T045-2	ME2T038	SA7T045	13.6	R10b13	@3_bgtoTiictN1/1	ATACAAGCGGAGTCCAAACCGACTCCAAAAAAGAATTACTTCAG	@3_bgtoTiictN1/2	NGCAAGACCCACTACGCAACCGTCTACATACCCGGTGAAGTACA
Q0196	ME2T038SA7T049-1	ME2T038	SA7T049	3.7	R01b20	@5_2ENtViictN1/2	ATACAACCAGAGTCCAAATAGACTCCATCACTCCCAAACAAGCC	@5_2ENtViictN1/1	AGCAAGACCCACTGAGAGAGATGACGAACCTGTGAGTATAAGGA
Q0197	ME2T038SA7T049-2	ME2T038	SA7T049	6.9	R09b11	@3_eCzyBiictN1/1	ATACAACCAGAGTCCAAACCGACTCCATCAAATCTGTCTCTTCT	@3_eCzyBiictN1/2	NGNAAGACCCACTGAGAGGATGAAATGGGAAGAGGAGAGGTTCG
Q0198	ME2T038SA7T051-1	ME2T038	SA7T051	3.5	R01b32	@7_Opz1RiictN1/2	ATACAACCAGAGTCCAAACCGACTCCAATGGACATGAAACTCCT	@7_Opz1RiictN1/1	CGCAAGACCCACAACCATTGGAATCCAAGCATCAACACACACTA
Q0199	ME2T038SA7T051-2	ME2T038	SA7T051	5.8	R10b12	@5_FMZnMiictN1/2	NTNCACAGGGAGTCCAAACCGACTCCAAAAAAGAATTACTTCAG	@5_FMZnMiictN1/1	CGCAAGACCCACAACCATATTGCAGAAGAGAATTTCAATCATGT
Q0200	ME2T038SA7T051-3	ME2T038	SA7T051	3.5	R10b23	@7_2R16JiictN1/1	ATACAACCAGAGTCCAAACCGACTCCAAGAACACTTCAAGCAAG	@7_2R16JiictN1/2	NGNAAGACCCACAACCATCAATTAAAAATATGTGATTTTGGAAG
Q0201	ME2T038SA7T052-1	ME2T038	SA7T052	7.7	R04b09	@3_9b63HiictN1/2	NTACAACCAGAGTCCAAACCGACTCCATTGGATGAGACGTCTTC	@3_9b63HiictN1/1	CGCAAGACCCACAAGAAGAATGAAGAAGAAGCTTACAGGGAATG
Q0202	ME2T038SA7T052-2	ME2T038	SA7T052	13	R07b38	@1_DPMhYiictN1/2	NTACAACCAGAGTCCAAACCGACTCCACGTCCTCTTCCGCCATT	@1_DPMhYiictN1/1	CGCAAGACCCACAAGAAGAAATAGTAATAACATAGTATCAGCAA
Q0203	ME2T038SA7T053-1	ME2T038	SA7T053	2.8	R03b12	@7_BjGJZiictN1/1	ATACAACCAGAGTCCAAACCGACTCCAATTCTTTTACCCATTAA	@7_BjGJZiictN1/2	GGCAAGACCCACAAGGTATAGGAACCACTAAAGGTACTAAAGAA
Q0204	ME2T038SA7T053-2	ME2T038	SA7T053	11.9	R05b30	@3_1utpXiictN1/2	ATACAACCAGAGTCCAAACAGACTCCAGCTCACTTCTCCAAGAG	@3_1utpXiictN1/1	CGCAAGACCCACAAGGTACATAATACAAAACAAACGACAAAGCC
Q0205	ME2T038SA7T054-1	ME2T038	SA7T054	2.7	R02b09	@7_MdGqPiictN1/2	ATNCAACCAGAGTCCAAACCGACTCCACAGTTTAAAGAATATGT	@7_MdGqPiictN1/1	CGCAAGACCCACACAAAGAAAAGTGATTCAGTCTCATGATGGAG
Q0206	ME2T038SA7T054-2	ME2T038	SA7T054	3.1	R03b07	@7_3n4NNiictN1/1	ATACAACCAGAGTCCAAACCGACTCCAGCCACACCGAGAGGATG	@7_3n4NNiictN1/2	NGNAAGACCCACACAAAGCAGATAAAGAATACGAGAGGATAACA
Q0207	ME2T038SA7T054-3	ME2T038	SA7T054	3.9	R07b09	@7_itDZPiictN1/1	ATACAACCAGAGTCCAAACCGACTCCACAAGGAAGCTTTTACGT	@7_itDZPiictN1/2	NGGAAGACCCACACAAAGACAAAGAGTTTTTTCCTCTGTTCTCA
Q0208	ME2T038SA7T054-4	ME2T038	SA7T054	18.4	R07b47	@3_1qlbJiictN1/2	ATACAAGCGGAGTCCAAACAGACTCCAATCCAAATTGAAAATTT	@3_1qlbJiictN1/1	CGCAAGACCCACACAAAGCAAAGACTATACACATACCTGAAGAA
Q0209	ME2T038SA7T055-1	ME2T038	SA7T055	2.7	R02b17	@5_KAPEXiictN1/1	ATACAACCAGAGTCCAAACCGACTCCACTGACATTCTATTTAGC	@5_KAPEXiictN1/2	AGCAAGACCCACACAGCCAAACTGGTGCAAGCCGAAAAGGTTGC
Q0210	ME2T038SA7T055-2	ME2T038	SA7T055	5.1	R02b43	@7_O4jRFiictN1/2	NTACAACCAGAGTCCAAACCGACTCCAGTTCGAAGAGATATAAA	@7_O4jRFiictN1/1	CGCAAGACCCACACAGCCAAAACCTCTCAAATTTGTTGAGCCCT
Q0211	ME2T038SA7T056-1	ME2T038	SA7T056	6.3	R10b15	@3_dz7IEiictN1/1	ATACAACCAGAGTCCAAACCGACTCCACAAGATCATAGTATTGA	@3_dz7IEiictN1/2	NGNAAGACCCACACCCACTAAACTGTGACTTGGATATCCATGAC
Q0212	ME2T038SA7T058-1	ME2T038	SA7T058	5.4	R07b10	@3_3xxLaiictN1/2	ATACAACCAGAGTCCAAACCGACTCCACCACCGATCACAACACC	@3_3xxLaiictN1/1	CGCAAGACCCACACGTAACCAGATTTAAGGGTCAACTCACAGCT
Q0213	ME2T038SA7T060-1	ME2T038	SA7T060	3.6	R01b06	@5_dyTAOiictN1/1	ATACAACCAGAGTCCAAACCGACTCCAGATAATCTGAAGAAGGC	@5_dyTAOiictN1/2	NGNAANACCCACAGAGAAAATGCACAAGGAACAATCTTCGTTAA
Q0214	ME2T038SA7T060-2	ME2T038	SA7T060	7.2	R08b03	@5_0GrxYiictN1/1	ATACACAGGGAGTCCAAACCGACTCCAACTACTTCACCAATCAC	@5_0GrxYiictN1/2	AGAAAGACCCACAGAGACAGACAGACTATACGAGAGATTGATCA
Q0215	ME2T038SA7T061-1	ME2T038	SA7T061	3.8	R02b49	@5_3sERSiictN1/1	ATACAACCAGAGTCCAAACCGACTCCAACAAACATCAGCCAAGT	@5_3sERSiictN1/2	CGCAAGACCCACAGCAGTAAGGGGTGCAGCTATGCTACTGAAAT
Q0216	ME2T038SA7T062-1	ME2T038	SA7T062	3.2	R02b26	@7_xBTLLiictN1/2	ATNCAACCAGAGTCCAAACCGACTCCACATCTAACATATTACAC	@7_xBTLLiictN1/1	CGCAAGACCCACAGGAACACACAAGGCACTAACATCGGTTAGAA
Q0217	ME2T038SA7T062-2	ME2T038	SA7T062	4.4	R02b41	@1_e0f9aiictN1/1	ATACAACCAGAGTCCAAACCGACTCCATAAACCACAAAGAAACC	@1_e0f9aiictN1/2	NGCAAGACCCACAGGAAATGCCCCAACAAAGTTATTTTGCTGCT
Q0218	ME2T038SA7T062-3	ME2T038	SA7T062	3	R03b22	@3_jXU6UiictN1/1	ACACAACCAGAGTCCAAACCGACTCCAATTCTTTTACCCATTAA	@3_jXU6UiictN1/2	TGCAAGACCCACAGGAACATGACAGGTATAGGAACCACTAAAGG
Q0219	ME2T038SA7T062-4	ME2T038	SA7T062	2.8	R04b06	@1_0NMjBiictN1/2	NTNCAACCAGAGTCCAAACTGACTCCATAAACCACAAAGAAACC	@1_0NMjBiictN1/1	CGCAAGACCCACAGGAACTGCCCCAACAAAGTTATTTGGCTGCT
Q0220	ME2T038SA7T064-1	ME2T038	SA7T064	3.4	R03b35	@5_KoAeBiictN1/1	ATACAAGGCGAGTCCAAACCGACTCCAGACAAACAAATAAGCCC	@5_KoAeBiictN1/2	NGNAAGACCCACAGTGCGGNTCAGTTCTTGTTCGGGCGTTGATG
Q0221	ME2T038SA7T064-2	ME2T038	SA7T064	8.4	R03b42	@5_8n05YiictN1/2	NTACAACCAGAGTCCAAACCGACTCCAGACAAACAAATAAGCCT	@5_8n05YiictN1/1	CGCAAGACCCACAGTGCGGTTCAGTTCTTGTTCGGGCGTTGATT
Q0222	ME2T038SA7T064-3	ME2T038	SA7T064	4.8	R05b24	@7_4PqvFiictN1/1	ATACGAAATGAGTCCAAACCGACTCCATATCTCACTCTATAATG	@7_4PqvFiictN1/2	NGCAAGACCCACAGTGCGGATTTAGAAGAGAGAATACGCCATAT
Q0223	ME2T038SA7T064-4	ME2T038	SA7T064	3.8	R05b28	@7_6qlYPiictN1/2	NACAAGGCGAGTCCAAACCGACTCCATATCTCACTCTATAATGA	@7_6qlYPiictN1/1	CGCAAGACCCACAGTGCGGATTTAGAAGAGAGAATACGCCATAT
Q0224	ME2T038SA7T065-1	ME2T038	SA7T065	4.7	R06b28	@7_K25VEiictN1/2	NTNCAACCATATTCCAANCCTACTCCACCTCCCAATCTATCTCT	@7_K25VEiictN1/1	GCACGACCCACAGCCCCTTTTCACTGTCACAGAACAAACAATTA
Q0225	ME2T038SA7T065-2	ME2T038	SA7T065	7	R06b28	@1_0EthDiictN1/1	ATACAACCAGAGTCCAAACCGACTCCACCTCCCAATCTATCTCT	@1_0EthDiictN1/2	NGNAAGACCCACATCCCCTTTTCACTGTCACAGAACAAACAATT
Q0226	ME2T038SA7T065-3	ME2T038	SA7T065	10.3	R08b32	@7_6zSnEiictN1/2	NTNCAACCAGAGTNCAAACCGACTCCACTTCCCAATCTATCTCT	@7_6zSnEiictN1/1	CGCAAGACCCACATCCCCTTTTCACTGTCACAGAACAAACAATT
Q0227	ME2T038SA7T066-1	ME2T038	SA7T066	2.7	R05b37	@3_QP3wNiictN1/1	ATACAACCAGAGTCCAAACCGACTCCAACTACCGTCCATGTACG	@3_QP3wNiictN1/2	NGNAAGACCCACATGGCACTGAAAGACTCTACTGAGANAAAGAT
Q0228	ME2T038SA7T067-1	ME2T038	SA7T067	8.5	R01b30	@7_dcxNHiictN1/2	NTACAACCAGAGTCCAAACCGACTCCAGCCAAATGTTACACACC	@7_dcxNHiictN1/1	CGCAAGACCCACTACGGGATTATTATAAATGTTTGGATCAGCAA
Q0229	ME2T038SA7T067-2	ME2T038	SA7T067	13.1	R05b26	@3_1okRWiictN1/1	ATACAACCAGAGTCCAAACCAACTCCAAACGTCGCGCAGCGAAG	@3_1okRWiictN1/2	CGCAAGACCCACTACGGGTAGAAGCGTCGTAAGTGCATTGAGTT
Q0230	ME2T038SA7T067-3	ME2T038	SA7T067	10.2	R08b31	@3_4Jy5NiictN1/1	ATACAACCAGAGTCCAAACCGACTCCATCCCACTCAGGAGTTGA	@3_4Jy5NiictN1/2	NGNAAGACCCACTACGGGAGTACACGACGAATCTTTAGCACGAA
Q0231	ME2T038SA7T067-4	ME2T038	SA7T067	2.8	R09b54	@5_YCyCSiictN1/1	ATACAAGGCGAGTCCAAACCGACTCCACATAAAAAACACTCAAT	@5_YCyCSiictN1/2	TGAAAGACCCACTACGGGAAGAGTTAAACGGGTCGAGTGATTTG
Q0232	ME2T038SA7T068-1	ME2T038	SA7T068	6.8	R06b17	@1_XNrqbiictN1/1	ATACAACCAGAGTCCAAACCGACTCCATCACTCTCTTCCCTTGT	@1_XNrqbiictN1/2	NGCAAGACCCACTCAACCCAAACCGGTCAAACCCGGATTCACAT
Q0233	ME2T038SA7T068-2	ME2T038	SA7T068	12	R06b18	@5_53GTQiictN1/1	ATACAACCAGAGTCCAAACCGACTCCATCACTCTCTTCCCTTGT	@5_53GTQiictN1/2	AGCAAGACCCACTCAACCCCAACCGGTCAAACCCGGATTCACAT
Q0234	ME2T038SA7T068-3	ME2T038	SA7T068	3.2	R10b07	@7_fKNfUiictN1/1	ATACAACCAGAGTCCAAACCGACTCCAAACCCATCACTAACTAA	@7_fKNfUiictN1/2	CGCAAGACCCACTCAACCAAAGTAAGCTTTCTATCCGGCCGCGT
Q0235	ME2T038SA7T071-1	ME2T038	SA7T071	2.9	R02b21	@1_hsGHTiictN1/2	ATACAACCAGAGTCCAAACCGACTCCATGGAGAAACGCTCCAAC	@1_hsGHTiictN1/1	CAAGACCCACTGAGGATAAGAATGATCCAGAAGATGGCACAGCA
Q0236	ME2T038SA7T071-2	ME2T038	SA7T071	2.6	R10b15	@7_A3PabiictN1/1	ATACAACCAGAGTCCAAACCGACTCCATGTAGAAACGCTCCAAC	@7_A3PabiictN1/2	NGCAAGACCCACTGANGATAAGAATGATCCAGAAGATGGCACAG
Q0237	ME2T038SA7T073-1	ME2T038	SA7T073	9.8	R02b47	@1_ahfXXiictN1/1	ATACAACCAGAGTCCAAACCGACTCCAAGGAGGAAAAAGATATA	@1_ahfXXiictN1/2	AGAAAGACCCACAACCGACCCAAAAATATCAAAAGCTAGCATTA
Q0238	ME2T038SA7T073-2	ME2T038	SA7T073	15.7	R03b42	@7_CaCfaiictN1/2	ATACAACCAGAGTCCAAACCGACTCCATGAACACCAGCTAACTT	@7_CaCfaiictN1/1	CGCAAGACCCACAACCGATTGATATATGTAGACTATAAAAGTAT
Q0239	ME2T038SA7T074-1	ME2T038	SA7T074	5.7	R02b39	@5_IQv1EiictN1/2	NTNCAACCAGAGTCCAAACCGACTCCATTGATAAGATGGTAAGC	@5_IQv1EiictN1/1	CGCAAGACCCACAAGACTCAACGGAGAATGAATCAAGAACGTGT
Q0240	ME2T038SA7T076-1	ME2T038	SA7T076	2.9	R07b32	@3_2g0PUiictN1/2	ATACAACCAGAGTCCAAACCGACTCCAGGGAATCGCAGCCGTGT	@3_2g0PUiictN1/1	CGCAAGACCCACACAACGTCAAGTATCTCTATGCACACGGCTGC
Q0241	ME2T038SA7T076-2	ME2T038	SA7T076	17.8	R08b23	@5_0O0bLiictN1/2	NTACAACCAGAGTCCAAACAGACTCCAGAGCTCCATTGTCGACT	@5_0O0bLiictN1/1	CGCAAGACCCACACAACGAGGAGGTGAAATTGACATACCTGGGG
Q0242	ME2T038SA7T076-3	ME2T038	SA7T076	11.8	R08b30	@5_1VcvJiictN1/2	NTNCAACCAGAGTCCAANCCGACTCCATCCCACTCAGGAGTTGA	@5_1VcvJiictN1/1	CGCAAGACCCACACAACGGGAGTACACGACGAATCTTTAGCACG
Q0243	ME2T038SA7T077-1	ME2T038	SA7T077	9.5	R08b03	@1_DwG2HiictN1/2	NTACACAGGGAGTCCAAACAGACTCCAACTACTTCACCAATCAC	@1_DwG2HiictN1/1	CGCAAGACCCACACAGGCAGACAGACTATACGAGAGATTGATCA
Q0244	ME2T038SA7T081-1	ME2T038	SA7T081	3	R05b28	@1_BIYAKiictN1/1	NTACAACCAGAGTCCAAACCGACTCCATCCCTACGGAATTGTAC	@1_BIYAKiictN1/2	NGCAAGACCCACAGAAAGGGGTAGTGACCGGTGGCATGATTAAG
Q0245	ME2T038SA7T082-1	ME2T038	SA7T082	4.3	R04b08	@5_023GEiictN1/1	ATACAACCAGAGTCCAAACCGACTCCACCAGCTTCCCCCAATGC	@5_023GEiictN1/2	NGNAAGACCCACAGAGCCAAGACAAAGAGGCTGAGGAGAAGCAA
Q0246	ME2T038SA7T083-1	ME2T038	SA7T083	4.8	R01b20	@3_O61KHiictN1/1	ATACAACCAGAGTCCAAACCGACTCCAGATGATACGAAGATGGA	@3_O61KHiictN1/2	NGAAAGACCCACAGCCAANAACGTGGAACTCCTTTCTCTGCAAT
Q0247	ME2T038SA7T083-2	ME2T038	SA7T083	7.4	R01b20	@5_0CjcJiictN1/1	ATACAACCAGAGTCCAAACCGACTCCAGATGATACGAAGATGGA	@5_0CjcJiictN1/2	NGCAAGACCCACAGCCANANACGTGGAACTCCTTTCTCTGCAAT
Q0248	ME2T038SA7T083-3	ME2T038	SA7T083	11.5	R01b20	@3_0Gp1EiictN1/1	ATACAACCAGAGTCCAAACCGACTCCAGATGATACGAAGATGGA	@3_0Gp1EiictN1/2	NGNAAGACCCACAGCCAAAAACGTGGAACTCCTTTCTCTGCAAT
Q0249	ME2T038SA7T084-1	ME2T038	SA7T084	10.9	R02b39	@3_7ihGViictN1/1	ATACAACCAGAGTCCAAACCGACTCCATTGATAAGATGGTAAGC	@3_7ihGViictN1/2	CGCAAGACCCACAGGACCAAATTCAAGAAACTCAAGATTCAACA
Q0250	ME2T038SA7T084-2	ME2T038	SA7T084	7.9	R04b11	@7_6Q5PLiictN1/1	ATACAACCAGAGTCCAAACCGACTCCACCACATCTGCTTTAATT	@7_6Q5PLiictN1/2	NNNAAGACCCACAGGACCGGATGGAATGACAGCTCTTTTTTATC
Q0251	ME2T038SA7T085-1	ME2T038	SA7T085	4.4	R03b12	@1_7ua1CiictN1/1	ATACAACCAGAGTCCAAACCGACTCCAACTACCGTCCATGTACG	@1_7ua1CiictN1/2	NGNAAGACCCACAGGTCAGTTGGTCAGATCTAGTATGGATCGTA
Q0252	ME2T038SA7T086-1	ME2T038	SA7T086	12.5	R06b18	@5_2IQgNiictN1/2	NTACAACCAGAGTCCAAACCGACTCCATCACTCTCTTCCCTTGT	@5_2IQgNiictN1/1	CGCAAGACCCACATACACTATATATCATTAAAATTCATACCGGT
Q0253	ME2T038SA7T086-2	ME2T038	SA7T086	6.2	R06b19	@7_3HQAaiictN1/2	NTNCAACCAGAGTACAAACAGACTCCATCACTCTCTTCCCTTGT	@7_3HQAaiictN1/1	CGCAAGACCCACATACACTATATCATTAATATTCATACCGGTTC
Q0254	ME2T038SA7T086-3	ME2T038	SA7T086	4.3	R06b21	@5_WvTxFiictN1/2	NCAAGGCGAGTCCAAACCGACTCCATCACTCTCTTCCCTTGTTT	@5_WvTxFiictN1/1	CGCAAGACCCACATACACTATATATCATTAAAATTCATACCGGT
Q0255	ME2T038SA7T086-4	ME2T038	SA7T086	5.1	R06b28	@1_2vanMiictN1/1	ATACAACCAGAGTCCAAACCGACTCCACCTCCCAATCTATCTCT	@1_2vanMiictN1/2	NGNAAGACCCACATCCACTTTTCACTGTCACAGAACAAACAATT
Q0256	ME2T038SA7T087-1	ME2T038	SA7T087	3.1	R02b36	@5_fs6bJiictN1/2	ATACAAGCTGAGTCCAANCAGACTCCATTGATAAGATGGTAAGC	@5_fs6bJiictN1/1	CGCAAGACCCACTAGACCAAATTCAAGAAACTCAAGACTCAACG
Q0257	ME2T038SA7T087-2	ME2T038	SA7T087	5	R02b39	@5_4g9xFiictN1/2	NTACAACCAGAGTCCAAACCGACTCCATTGATAAGATGGTAAGC	@5_4g9xFiictN1/1	CGCAAGACCCACTAGACCAAATTCAAGAAACTCAAGATTCAACA
Q0258	ME2T038SA7T087-3	ME2T038	SA7T087	9.8	R06b03	@5_0MfKLiictN1/1	ATACAACCAGAGTCCAAACCGACTCCAACCTCCGATGGTTCACC	@5_0MfKLiictN1/2	CGNAAGACCCACTAGACAAATGAGCAGGAGGAGGAGGAGCATGG
Q0259	ME2T038SA7T087-4	ME2T038	SA7T087	7.3	R08b15	@1_2cdiFiictN1/1	ATACAACCAGAGTCCAAACCGACTCCAGAGGGTAAGCAAATGAA	@1_2cdiFiictN1/2	NGNAAGACCCACTAGACCAAAGCAACTTTTTTTTTATAATGCGG
Q0260	ME2T038SA7T091-1	ME2T038	SA7T091	15.6	R10b20	@1_bGlOHiictN1/1	ATACAACCAGAGTCCAAACCGACTCCATATCTCAGAACAAACAA	@1_bGlOHiictN1/2	NGCAAGACCCACTGGGACGACTAAGAGGCAGTGACAATATAGTA
Q0261	ME2T038SA7T092-1	ME2T038	SA7T092	12.5	R05b22	@1_0YFXMiictN1/2	NTACAACCAGAGTCCAAACCGACTCCATTGAGTGATTTGAGTGG	@1_0YFXMiictN1/1	CGCAAGACCCACAACCTCAAGACCGGTCTCCGTATTGAACAACA
Q0262	ME2T038SA7T093-1	ME2T038	SA7T093	3.2	R03b20	@1_dOucFiictN1/1	ATACAACCAGCGTCCAAACCGACTCCATTTCTTCTTTTTTGTCT	@1_dOucFiictN1/2	NGNAAGACCCACAAGAGTCCAGAGAAGACAAAAAAGAAGAAATG
Q0263	ME2T038SA7T093-2	ME2T038	SA7T093	3.2	R09b52	@1_25WaEiictN1/2	NTNCAACCAGAGTCCAAACCGACTCCATCCTACGACAACTTTAA	@1_25WaEiictN1/1	CGCAAGACCCACAAGAGTATGGGGTAGAAGCCTAGTAGGAGCTA
Q0264	ME2T038SA7T095-1	ME2T038	SA7T095	3.4	R02b21	@7_2EvfJiictN1/1	ATACAACCAGAGTCCAAACCGACTCCACATCTAACATATTACAC	@7_2EvfJiictN1/2	CGCAAGACCCACACAAGGCACTAACATCGGTTAGAAAGCAAAGC
Q0265	ME2T038SA7T100-1	ME2T038	SA7T100	9.1	R03b01	@1_iAAKCiictN1/1	ATACAACCAGAGTCCAAACCGACTCCATCCCACTCAGGAGTTGA	@1_iAAKCiictN1/2	NGNAAGACCCACAAAACGGGAGTACACGACGAATCTTTAGCACG
Q0266	ME2T038SA7T100-2	ME2T038	SA7T100	3.2	R08b19	@7_CKRBWiictN1/1	ATACAACCAGAGTCCAAACCGACTCCAGCCACACCGAGAGGATG	@7_CKRBWiictN1/2	GGCAAGACCCACAAAACGAAGATAAAGAATACGAGAGGATAACA
Q0267	ME2T042SA7T001-1	ME2T042	SA7T001	11.7	R05b34	@1_04B2CiictN1/2	NTNCAACCAGAGTCCAAACCGAGAGAACCGAGAAAATAACCGAA	@1_04B2CiictN1/1	CGCAAGACCCACATGAGGCCCACTCGAACCCAATATCTGCTTTT
Q0268	ME2T042SA7T002-1	ME2T042	SA7T002	12.4	R06b26	@7_3LeeNiictN1/1	ATACAAGCGGAGTCCAAACCGAGAGAAAATCAGGATCCCTTACA	@7_3LeeNiictN1/2	NGAAAGACCCACTACCGAAAAAGGCCACTCTTTGAAGAGAATCC
Q0269	ME2T042SA7T002-2	ME2T042	SA7T002	10.1	R06b27	@1_cIb4YiictN1/2	NTACAACCAGAGTCCAAACCGAGAGAAAATCAGGATCCCTTACA	@1_cIb4YiictN1/1	CGCAAGACCCACTACCGAACAAGGCCACTCTTTGAAGAGAATCC
Q0270	ME2T042SA7T002-3	ME2T042	SA7T002	4.8	R06b29	@5_033yUiictN1/1	ATACAACCAGAGTCCAAACCGAGAGAAAATCAGGATCCCTTACA	@5_033yUiictN1/2	CGCAAGACCCACTACCGAACAAGGCCATTCTTTGAAGAGAATCC
Q0271	ME2T042SA7T002-4	ME2T042	SA7T002	10.4	R09b29	@3_OXF6YiictN1/2	NTACACTCCGAGTCCAAACCGAGAGAAGACGTAGGAGACGCCAT	@3_OXF6YiictN1/1	CGCAAGACCCACTACCGATGGAAACCCACCACCAAGGACGATGA
Q0272	ME2T042SA7T002-5	ME2T042	SA7T002	20.1	R10b34	@1_6HtASiictN1/2	ATACAACCAGAGTACAAACCGAGAGAAGAGCTGAGATAGCTAGG	@1_6HtASiictN1/1	CGCAAGACCCACTACCGATTCCACATGCAGCTCCCTAAGCCTGT
Q0273	ME2T042SA7T002-6	ME2T042	SA7T002	6.3	R10b35	@3_QuHwHiictN1/2	NCAAGCTGAGTCNAAACAGAGAGAAGAGCTGAGATAGCTAGGTA	@3_QuHwHiictN1/1	CGCAAGACCCACTACCGATTCCACATGCAGCTCCCTAAGCCTGT
Q0274	ME2T042SA7T003-1	ME2T042	SA7T003	15.3	R02b28	@3_b6gqXiictN1/2	ATACAACCAGAGTCCAAACCGAGAGAAGAGGCGTCACAGAGAGA	@3_b6gqXiictN1/1	CGCAAGACCCACTAGGCAAACGACGCGAATCTTCAAAGCCCGGG
Q0275	ME2T042SA7T003-2	ME2T042	SA7T003	3.9	R07b01	@7_bsUGPiictN1/2	NTACAACCAGAGTCCAAACCGAGAGAAGCTTGAGATCAGGGACA	@7_bsUGPiictN1/1	CGCAAGACCCACTAGGCAGAGTATGAGCAATGTCCCTGCAGGCT
Q0276	ME2T042SA7T004-1	ME2T042	SA7T004	6	R05b24	@5_2IMjFiictN1/1	ATACAACCAGAGTCCAAACCGAGAGAAAAGTTAAGAAGCTTCGA	@5_2IMjFiictN1/2	NGNAAGACCCACTCAGCATGCTCCTGACTTTGTTTAGTATAGAC
Q0277	ME2T042SA7T005-1	ME2T042	SA7T005	3.7	R04b04	@3_3jR1LiictN1/1	ATACAACCAGAGTCCAAACCGAGAGAAACAAAATCGGTACAACA	@3_3jR1LiictN1/2	NGNAAGACCCACTCGATNGNGATTTCGAGCTTCAAAGCATGTGG
Q0278	ME2T042SA7T005-2	ME2T042	SA7T005	4.4	R06b08	@7_4paiQiictN1/2	NTACAACCAGAGTCCAAACCGAGAGAACATAATGTACGGAGCAG	@7_4paiQiictN1/1	CGCAAGACCCACTCGATAGTTGCAGTCCTCTGGCTCTGCAGATG
Q0279	ME2T042SA7T005-3	ME2T042	SA7T005	3	R08b03	@3_1DDXMiictN1/2	NTACAACCAGAGTCCAAACGGGGAGAAACAAAATCGGTACAACA	@3_1DDXMiictN1/1	CGCAAGACCCACTCGATAGTGATTTCGAGCTTCAAAGCATGTGG
Q0280	ME2T042SA7T005-4	ME2T042	SA7T005	7.1	R09b27	@3_1XZXViictN1/2	ATACAACCAGAGTCCAAACCGAGAGAATGTGAGAGGGAACGGAT	@3_1XZXViictN1/1	CGCAAGACCCACTCGATAAAAGAAAGCATAGAGAACATCTTCCA
Q0281	ME2T042SA7T005-5	ME2T042	SA7T005	6.1	R09b33	@5_B1XdPiictN1/2	NTACAACCAGAGTCCAAACAGAGAGAATGTGAGAGGGAACGGAT	@5_B1XdPiictN1/1	CGCAAGACCCACTCGATAAAAGAAAGCGTAGAGAACATCTTCCA
Q0282	ME2T042SA7T005-6	ME2T042	SA7T005	3.2	R10b10	@3_HnTcNiictN1/2	NTACAACCAGAGTCCAAACCGAGAGAAACAAAATCGGTACAACA	@3_HnTcNiictN1/1	CGCAAGACCCACTCGATAGTGACTTCGAGCTTCAAAGCATGTGG
Q0283	ME2T042SA7T006-1	ME2T042	SA7T006	3.5	R01b21	@7_3V51CiictN1/1	ATACAACCAGAGTCCAAACCGAGAGAAGATGGTTATGAGTCCAC	@7_3V51CiictN1/2	NGNAAGACCCACTGACCAAAACATACAAGCTTGTCATCTACAGC
Q0284	ME2T042SA7T006-2	ME2T042	SA7T006	2.7	R09b39	@5_Na24aiictN1/1	ATACAACCAGAGTCCAAACCGAGAGAACCATTAGAACTCTGGAA	@5_Na24aiictN1/2	NGTAAGACCCACTGACCATTCCAGTCTAGGATACACAACCTTAA
Q0285	ME2T042SA7T006-3	ME2T042	SA7T006	11.9	R09b48	@5_QXSGIiictN1/2	NTACAACCAGAGTCCAAACCGAGAGAACCATTAGAACTCTGGAA	@5_QXSGIiictN1/1	CGCAAGACCCACTGACCATTCCAGTCTAAGATACACGACCTTAA
Q0286	ME2T042SA7T007-1	ME2T042	SA7T007	2.8	R10b07	@5_3tXxDiictN1/1	ATACAACCAGAGTCCAAACCGAGAGAAGATTTCCTTCAGAACTT	@5_3tXxDiictN1/2	NGNAAGACCCACTGCGGAACAGACCCGTCACTGTCGTAAAAAGC
Q0287	ME2T042SA7T007-2	ME2T042	SA7T007	5.6	R10b09	@7_Thc5YiictN1/2	NTACAACCAGAGTCCAAACCGAGAGAAGATTTCCTTCAGAACTT	@7_Thc5YiictN1/1	CGCAAGACCCACTGCGGAACAGACCCGTCATTGTCGTAAAAAGC
Q0288	ME2T042SA7T008-1	ME2T042	SA7T008	8.2	R03b21	@5_5cp4WiictN1/2	ATACAAGCGGAGTCCAAACCGAGAGAACATGAACTACTACTCAT	@5_5cp4WiictN1/1	CGCAAGACCCACAACAGGTAACGAGATGGATTAACACATTGGTC
Q0289	ME2T042SA7T009-1	ME2T042	SA7T009	7	R01b21	@5_Jys1LiictN1/2	NTNCAACCAGAGTCCAANCNGAGAGAAGACAAGATTAAACTAAA	@5_Jys1LiictN1/1	CGCAAGACCCACAACTAGTTTCTCTGACATCTCAAATCCTTTTA
Q0290	ME2T042SA7T009-2	ME2T042	SA7T009	5.4	R01b28	@5_1iaILiictN1/1	ATACAACCAGAGTCCAAACCGAGAGAAGACAAGATTAAACTAAA	@5_1iaILiictN1/2	CGNAAGACCCACAACTAGTTTATCTGACATCTCAAATCCTTTTA
Q0291	ME2T042SA7T009-3	ME2T042	SA7T009	8.2	R09b61	@1_kVnEMiictN1/2	NTNCAAGCGGAGTCCAAACNGAGAGAAAAATCCAAAGGGCGTAA	@1_kVnEMiictN1/1	CGCAAGACCCACAACTAGAACAATGCATAATACGAGCGTGTTGA
Q0292	ME2T042SA7T010-1	ME2T042	SA7T010	3.4	R10b37	@5_NYgVXiictN1/1	ATACAACCAGAGTCCAAACCGAGAGAACGGGCGTGAAAAACCAT	@5_NYgVXiictN1/2	AGAAAGACCCACAAGGACTAATGGTTTTTCACGCCCGTTCTCTC
Q0293	ME2T042SA7T011-1	ME2T042	SA7T011	4.6	R03b26	@3_6HnVOiictN1/2	NTNCAACCAGAGTCCAAACCGAGAGAAGGAAATTAACCCAACAG	@3_6HnVOiictN1/1	CGCAAGACCCACAATGAGAATGGCCGAGCACCTCATTCAGAGTG
Q0294	ME2T042SA7T011-2	ME2T042	SA7T011	18.7	R04b30	@7_Nj8nKiictN1/2	NTACAACCAGAGTCCAAACCGAGAGAAGATATACAGTTAGAGAA	@7_Nj8nKiictN1/1	CGCAAGACCCACAATGAGGAAATAAGAGGAGATGAATCTTTTGG
Q0295	ME2T042SA7T011-3	ME2T042	SA7T011	7.3	R05b26	@3_wvEsTiictN1/2	NTACAACCAGAGTCCAAAACGAGAGAAGGAGGGTTAGGGTTGAG	@3_wvEsTiictN1/1	CGCAAGACCCACAATGAGGATTTAGAAGAGAGAATACGCCATAT
Q0296	ME2T042SA7T011-4	ME2T042	SA7T011	3.7	R06b23	@7_i036WiictN1/1	ATACAAGCTGAGTCCAAACCGAGAGAAGGGTCCTAGGATCTCAT	@7_i036WiictN1/2	AGCAAGACCCACAATGAGGCAAATAGTCTTCCCATGATTTCAAG
Q0297	ME2T042SA7T011-5	ME2T042	SA7T011	13.7	R09b61	@3_fLF2TiictN1/2	ATACAACCAGAGTACAAACAGAGAGAAAAATCCAAAGGGCGTAA	@3_fLF2TiictN1/1	CGCAAGACCCACAATGAGAACAATGCATAATACGAGCGTGTTGA
Q0298	ME2T042SA7T012-1	ME2T042	SA7T012	6	R02b28	@1_zMUwDiictN1/2	NTNCGCAGCGAGTCCAAACCGAGAGAATCAATACAATGTCACTA	@1_zMUwDiictN1/1	CGCAAGACCCACACACTAAGAGTAAATGTTTCAAAACCGGGTAT
Q0299	ME2T042SA7T012-2	ME2T042	SA7T012	8.5	R04b12	@3_4j6GKiictN1/2	NTACAAGCGGAGTCCAAACCGGGAGAAGCATTGTAAAAGGTTAT	@3_4j6GKiictN1/1	CGCAAGACCCACACACTATTACTAAGTTTCTCAGGTTCACACCT
Q0300	ME2T042SA7T012-3	ME2T042	SA7T012	22.1	R04b14	@1_nKPCKiictN1/1	ATACAACCAGAGTCCAAACCGAGAGAAGCATTGTAAAAGGTTAT	@1_nKPCKiictN1/2	NGCAAGACCCACACACTATTACTAAGTTTCTCAGGTTCACACCT
Q0301	ME2T042SA7T012-4	ME2T042	SA7T012	8.1	R05b27	@3_q2VmKiictN1/2	NTACAACCAGAGTCCAAAACGAGAGAAAAGAGTGTTTTCGGGTA	@3_q2VmKiictN1/1	CGCAAGACCCACACACTAGAAACACACAGGAAACCCACCTTGGC
Q0302	ME2T042SA7T012-5	ME2T042	SA7T012	3.1	R07b47	@5_fAsGEiictN1/1	ATACAACCAGAGTCCAAACCGAGAGAACAATTGAAGATGAATGC	@5_fAsGEiictN1/2	NGNAAGACCCACACACTATTCCATGCATTCATCTTCAATTGTTC
Q0303	ME2T042SA7T013-1	ME2T042	SA7T013	8.8	R01b25	@5_nhiOYiictN1/2	NTACAAGCGGAGTCCAAACCGAGAGAAGGCACGAATGGCGTTGT	@5_nhiOYiictN1/1	CGCAAGACCCACACCAGAAATGGAACTTCCTCAGAGAAATAGAA
Q0304	ME2T042SA7T013-2	ME2T042	SA7T013	15.6	R05b25	@5_17dBIiictN1/2	NTACAACCAGAGTCCAAACAGAGAGAACAGAAGGGATGTCGGTA	@5_17dBIiictN1/1	CGCAAGACCCACACCAGAGGTCGGGGTTCCGAAAGGAATCGGGT
Q0305	ME2T042SA7T013-3	ME2T042	SA7T013	4.3	R05b28	@3_j24LciictN1/1	ATACAAGCGGAGTCCAAACCGAGAGAAAAGAGTGTTTTCGGGTA	@3_j24LciictN1/2	NGNAAGACCCACACCAGAAACACACAGGAAACCCACCTTGGCTA
Q0306	ME2T042SA7T014-1	ME2T042	SA7T014	5.5	R06b08	@3_C0cuPiictN1/1	ATACAACCAGAGTCCAAACCGAGAGAAAATGCAAATGGCGTGTG	@3_C0cuPiictN1/2	NGCAAGACCCACACCTAGCCCAATAGACAATAGGATTAGGAAAA
Q0307	ME2T042SA7T014-2	ME2T042	SA7T014	5.2	R06b09	@3_W1TcHiictN1/2	NTNCAACCAGAGTTCAAACCGAGAGAATAACATGTAAGCACATA	@3_W1TcHiictN1/1	CGCAAGACCCACACCTAGCAGAACGCTTAGAAAGAAGAAATGGA
Q0308	ME2T042SA7T015-1	ME2T042	SA7T015	4.1	R01b17	@3_szBxaiictN1/1	ATACAACCAGAGTCCAAACCGAGAGAATATGAAGAGTGATGAAT	@3_szBxaiictN1/2	NGCAAGACCCACACGGATTTCAAGATAAAACAAAACCTGATCAT
Q0309	ME2T042SA7T015-2	ME2T042	SA7T015	3.9	R02b10	@1_1z9jYiictN1/2	NTACAACCAGAGTCCAAACCGAGAGAATATGAAGAGTGATGAAT	@1_1z9jYiictN1/1	CGCAAGACCCACACGGATTTCAAGACAAAACAAAACCTGATCAT
Q0310	ME2T042SA7T015-3	ME2T042	SA7T015	3.2	R08b14	@7_8HmGViictN1/1	CAACCAGAGTCCAAACCGAGAGAAACTTACCCCGAAAAGGAAGA	@7_8HmGViictN1/2	CGCAAGACCCACACGGATATTCACGCACATGTACACGCCTCCAA
Q0311	ME2T042SA7T016-1	ME2T042	SA7T016	6	R01b22	@5_39plQiictN1/2	NTACAAGCGGAGTCCAAACCGAGAGAAGGAAGGAAGGAAAAGGA	@5_39plQiictN1/1	CGCAAGACCCACACTCGCCTAGAGATAAACTTTCACTACAAAAG
Q0312	ME2T042SA7T017-1	ME2T042	SA7T017	7.4	R04b09	@5_64V9DiictN1/2	NTNCAACCAGAGTCCAAACCGAGAGAAAACAATAGAATAAGATA	@5_64V9DiictN1/1	CGCAAGACCCACAGACGACCAGAAACCCTTTGTATGTATTTATA
Q0313	ME2T042SA7T017-2	ME2T042	SA7T017	8.1	R06b22	@1_1Z9FZiictN1/1	ATACAACCAGAGTCCAAACCGAGAGAATTCATATGTATTAGCTA	@1_1Z9FZiictN1/2	NGCAAGACCCACAGACGACTATATAAGAGCTACTAAAACCCTAA
Q0314	ME2T042SA7T018-1	ME2T042	SA7T018	4.5	R02b28	@3_m9ZYPiictN1/2	NTACAACCAGAGTCCAAACCGAGAGAATCAATACAATGTCACTA	@3_m9ZYPiictN1/1	CGCAAGACCCACAGCAATTGACTTAGTGACATTGTATTGATTCT
Q0315	ME2T042SA7T019-1	ME2T042	SA7T019	5.9	R02b28	@7_eAYbPiictN1/2	NTACAACCAGAGTCCAAACCGAGAGAATCAATACAATGTCACTA	@7_eAYbPiictN1/1	CGCGAGACCCACAGCTACTGACTTAGTGACATTGTATTGATTCT
Q0316	ME2T042SA7T020-1	ME2T042	SA7T020	13.5	R01b30	@7_2SakKiictN1/2	NTACAAGCGGAGTCCAAAACGAGAGAAGCAGAGTGTTACCTACA	@7_2SakKiictN1/1	CGCAAGACCCACAGGGAGTTCTTGTTGGAAGTTGTTGAACGCCA
Q0317	ME2T042SA7T020-2	ME2T042	SA7T020	18.5	R02b34	@7_aCKYPiictN1/1	ATACAACCAGAGTCCAAACCGAGAGAATATTGACTTGTTATTTT	@7_aCKYPiictN1/2	NGAAAGACCCACAGGGAGCTAGGGAACCTAATAAATCTAATGGG
Q0318	ME2T042SA7T020-3	ME2T042	SA7T020	8.6	R02b43	@5_4STAYiictN1/2	NTACAACCAGAGTACAAACAGAGAGAACATCCCTCAGATCTTCA	@5_4STAYiictN1/1	CGCAAGACCCACAGGGAGGGGAGAGAGAGAACAATAGAGTGAGT
Q0319	ME2T042SA7T020-4	ME2T042	SA7T020	9.1	R03b33	@7_80UiFiictN1/2	NTNCAACCAGAGTCCAAACCGAGAGAAGAAGAGTAACGATCGTT	@7_80UiFiictN1/1	CGCAAGACCCACAGGNAGAAGAAGTAGATAGAGACTCCGATCGG
Q0320	ME2T042SA7T022-1	ME2T042	SA7T022	5.2	R08b20	@5_2q0GCiictN1/1	ATACAACCAGAGTCCAAACCGAGAGAAAGAGAGAAAAGGAGTGA	@5_2q0GCiictN1/2	NGNAAGACCCACATCACGAACAGAATCGAACCTAGAACACCTTT
Q0321	ME2T042SA7T022-2	ME2T042	SA7T022	6.2	R09b24	@3_cX2UOiictN1/1	ATACAAGCGGAGTCCAAACCGAGAGAAGATACACAGATACAAAG	@3_cX2UOiictN1/2	NGNAAGACCCACATCACGGTTGATCTCTCTCTCTCTCTCTCTAT
Q0322	ME2T042SA7T026-1	ME2T042	SA7T026	5.9	R03b33	@3_f9dwDiictN1/1	ATACAAGCGGAGTCCAAACAGAGAGAACGGAAATGGGATACTCA	@3_f9dwDiictN1/2	NGNAAGACCCACTCGCACAATATCGATTCACTTTCCAATAAGCC
Q0323	ME2T042SA7T026-2	ME2T042	SA7T026	3.7	R09b24	@7_rB8UbiictN1/2	NATACAACCAGAGTCNAAACCGAGAGAATCAGCGGAAAATCTGA	@7_rB8UbiictN1/1	CGCAAGACCCACTCGCACAAGAGAGCTTCCGGAAGCTAGCTCTG
Q0324	ME2T042SA7T026-3	ME2T042	SA7T026	4.1	R09b26	@5_ejDrIiictN1/2	NACAACCAGAGTCCAAACCGAGAGAATCAGCGGAAAATCTGAAG	@5_ejDrIiictN1/1	CGCAAGACCCACTCGCACAAGAGAGCTTCCGGAAGCTAGCTTTG
Q0325	ME2T042SA7T026-4	ME2T042	SA7T026	8.3	R09b27	@1_07eHIiictN1/2	NTACAACCAGAGTCCAAACCGAGAGAATCAGCGGAAAATCTGAA	@1_07eHIiictN1/1	CGCAAGACCCACTCGCACAAGAGAGCTTCCGGAAGCTAGCTCTG
Q0326	ME2T042SA7T026-5	ME2T042	SA7T026	4.7	R09b27	@3_145ICiictN1/2	NTNCAACCAGAGTCCAAACCGAGAGAATCAGCGGAAAATCTGAA	@3_145ICiictN1/1	CGCAAGACCCACTCGCACAAGAGAGCTTCCGGAAGCTAGCTTTG
Q0327	ME2T042SA7T026-6	ME2T042	SA7T026	3.2	R09b29	@1_HJtMJiictN1/2	NCAACCAGAGTCCAAACAGAGAGAATCAGCGGAAAATCTGAAGT	@1_HJtMJiictN1/1	CGCAAGACCCACTCGCACAAGAGAGCTTCCGGAAGCTAGCTCTG
Q0328	ME2T042SA7T026-7	ME2T042	SA7T026	3	R09b31	@1_LsfOSiictN1/2	ATAACAACCAGAGTCCAAACCGAGAGAATCAGCGGAAAATCTGA	@1_LsfOSiictN1/1	CGCAAGACCCACTCGCACAAGAGAGCTTCCGGAAGCTAGCTTTG
Q0329	ME2T042SA7T027-1	ME2T042	SA7T027	9.8	R03b06	@5_RiMCKiictN1/2	NTACAACCAGAGTACAAACCGAGAGAAAACAATAGAATAGGATA	@5_RiMCKiictN1/1	CGCAAGACCCACTGACGCCCAAAAGCCATACAAAGTTACCAAAA
Q0330	ME2T042SA7T028-1	ME2T042	SA7T028	7.6	R05b25	@7_q3hzDiictN1/2	NTNCAACCAGAGTCCAAACCGAGAGAAGGAGGGTTAGGGTTGAG	@7_q3hzDiictN1/1	CGCAAGACCCACTGGACCCACAGTGAGGATTTAGAAGAGAGAAT
Q0331	ME2T042SA7T028-2	ME2T042	SA7T028	2.6	R09b63	@7_diT5DiictN1/1	ATACAACCAGAGTCCAAACCGAGAGAAGAAAGAAAGAAGAAGAT	@7_diT5DiictN1/2	NGNAAGACCCACTGGACCCTTCAGAGCTCATAAACATCTTCTTC
Q0332	ME2T042SA7T029-1	ME2T042	SA7T029	2.5	R04b29	@7_3QsqNiictN1/1	ATACAACCAGAGTCCAAACCGAGAGAAGAGCCAGGATATTGCGT	@7_3QsqNiictN1/2	NGNAAGACCCACAACATGTTTTGTGCAATGGACATTANTCTCGC
Q0333	ME2T042SA7T029-2	ME2T042	SA7T029	3	R09b31	@7_oFlUbiictN1/1	ATACAACCAGAGTCCAAACCGAGAGAAGAGCCAGGATATTGCGT	@7_oFlUbiictN1/2	NGAAAGACCCACAACNTGTTCTGTGCAATGGACATTACTCTCGC
Q0334	ME2T042SA7T029-3	ME2T042	SA7T029	6.1	R09b57	@7_2PPdDiictN1/2	NTNCAAGCGGAGTCCAAACCGAGAGAAGAAAAAGTAGTGATTGA	@7_2PPdDiictN1/1	CGCAAGACCCACAACATGGGTTACTAATGTTCTTGTTGGAAGCA
Q0335	ME2T042SA7T029-4	ME2T042	SA7T029	5.2	R09b58	@1_Jw8jQiictN1/1	ATACAACCAGAGTCCAAACCGAGAGAAGAAAAAGTAGTGATTGA	@1_Jw8jQiictN1/2	NGCAAGACCCACAACATGGGTTACTAGTGTTCTTGTTGGAAGCA
Q0336	ME2T042SA7T029-5	ME2T042	SA7T029	2.7	R10b14	@5_3aWhJiictN1/1	ATACAACCAGAGTCCAAACCGAGAGAAGAGCCAGGATATTGCGT	@5_3aWhJiictN1/2	CGNAAGACCCACAACATGTNTTGTGCAATGGACATTACTCTCGC
Q0337	ME2T042SA7T030-1	ME2T042	SA7T030	6.3	R07b15	@7_pSvrGiictN1/2	NTNCAAGCGGAGTCCAANCCGAGAGAATGAGATCAGATGATCTT	@7_pSvrGiictN1/1	CGCAAGACCCACAACTGATATGCAGCAGGACAACCAGGGTAATC
Q0338	ME2T042SA7T030-2	ME2T042	SA7T030	3.7	R08b38	@1_2ayrPiictN1/2	ATACAACCAGAGTCCAAACCGAGAGAAATCGTTCTAAAATACAA	@1_2ayrPiictN1/1	CGCAAGACCCACAACTGACAAGGGACGTTTTAACCGGCACGTGT
Q0339	ME2T042SA7T030-3	ME2T042	SA7T030	7	R09b28	@3_aV3eNiictN1/2	NTACAACCAGAGTCCAAACCGAGAGAAGACGTAGGAGACGCCAT	@3_aV3eNiictN1/1	CGCAAGACCCACAACTGATCGAAACCCACCACCGATGGAAACCC
Q0340	ME2T042SA7T030-4	ME2T042	SA7T030	15.5	R10b34	@5_4VonbiictN1/2	NTACAACCAGAGTCCAAACCGAGAGAAGAGCTGAGATAGCTAGG	@5_4VonbiictN1/1	CGCAAGACCCACAACTGATTCCACATGCAGCTCCCTAAGCCTGT
Q0341	ME2T042SA7T031-1	ME2T042	SA7T031	5.4	R08b30	@7_1RzAQiictN1/2	NTACAACCAGAGTCCAAACCGAGAGAAATCAGGAGAGGACATTG	@7_1RzAQiictN1/1	CGCAAGACCCACAAGGCTCCTGGAGTGCATCAACAATATGGGCA
Q0342	ME2T042SA7T031-2	ME2T042	SA7T031	17	R10b16	@3_15djKiictN1/1	ATACAAGCGGAGTCCAAACCGAGAGAAGATGACGCAGATCATGT	@3_15djKiictN1/2	NGCAAGACCCACAAGGCTAATCAACCATTATGAATGTTCGAAAA
Q0343	ME2T042SA7T032-1	ME2T042	SA7T032	4	R07b03	@1_7p3ZGiictN1/1	ATACAACCAGAGTCCAAACCGAGAGAAGAGACTTCTTAATATCA	@1_7p3ZGiictN1/2	AGNAAGACCCACAATGGAGATGATGCGGTGATGGTAGGTGATGG
Q0344	ME2T042SA7T032-2	ME2T042	SA7T032	8.4	R09b06	@7_iV8wciictN1/2	NTACAACCAGAGTCCAAACNGAGAGAAGAGACATGACTTTGGAA	@7_iV8wciictN1/1	CGCAAGACCCACAATGGACCTTTCATGTTTATATGTATACATGA
Q0345	ME2T042SA7T033-1	ME2T042	SA7T033	3.6	R01b28	@3_scYhYiictN1/1	ATACAACCAGAGTCCAAACCGAGAGAAAGAAGGAGAGGAGAATG	@3_scYhYiictN1/2	NGCAAGACCCACACAGACAATATAATTCTACATGGACCAAGTAA
Q0346	ME2T042SA7T033-2	ME2T042	SA7T033	7.7	R03b25	@3_3uA0RiictN1/1	ATACAACCAGAGTCCAAACCGAGAGAAGCGGATGGGGAAGGAGA	@3_3uA0RiictN1/2	CGCAAGACCCACACAGACAGACAGATAAGTGTTTCCCAGAGAGA
Q0347	ME2T042SA7T033-3	ME2T042	SA7T033	5.3	R04b12	@3_lRg1JiictN1/2	NTNCAAGCGGAGTCCAAACAGAGAGAAGCATTGTAAAAGGTTAT	@3_lRg1JiictN1/1	CGCAAGACCCACACAGACTATTACTAAGTTTCTCAGGTTCACAC
Q0348	ME2T042SA7T033-4	ME2T042	SA7T033	9.2	R04b31	@7_CI2XKiictN1/1	ATACAAGCGGAGTCCAAACCGAGAGAACAACAGAGAAGAAGAAG	@7_CI2XKiictN1/2	NGNAAGACCCACACAGAACACACGTGATCAGTGAAGAAGGTAAC
Q0349	ME2T042SA7T033-5	ME2T042	SA7T033	4.1	R09b45	@7_2whFIiictN1/2	NTACAACCAGAGTCCAAACCGAGAGAACCATTAGAACTCTGGAA	@7_2whFIiictN1/1	CGCAAGACCCACACAGACCATTCCAGTCTAGGATACACAACCTT
Q0350	ME2T042SA7T034-1	ME2T042	SA7T034	4.5	R03b35	@1_VvaEKiictN1/1	TACAACCAGAGTCCAAACCGAGAGAAGGATCATCAAGCTGAGAT	@1_VvaEKiictN1/2	NGCAAGACCCACACCATATTGTTATTAATAGAAGAAAAAAAAAC
Q0351	ME2T042SA7T034-2	ME2T042	SA7T034	11.7	R03b38	@1_2pCVGiictN1/1	ATACAACCAGAGTCCAAACCGAGAGAAGGATCATCAAGCTGAGA	@1_2pCVGiictN1/2	CGAAAGACCCACAACATATTGTTATTAATAGAAGAAAAAAAAAC
Q0352	ME2T042SA7T034-3	ME2T042	SA7T034	11.5	R03b38	@5_0oxTMiictN1/1	ATACAACCAGAGTCCAAACCGAGAGAAGGATCATCAAGCTGAGA	@5_0oxTMiictN1/2	NGCAAGACCCACAACATATTGTTATTAATAGAAGAAAAAAACTA
Q0353	ME2T042SA7T034-4	ME2T042	SA7T034	3	R09b41	@3_3JmSKiictN1/2	NTNCAACCAGAGTTCAAACGGAGAGAACTGAGAACCTTCAATCC	@3_3JmSKiictN1/1	CGCAAGACCCACACCATAAAATACACAAACCAGCGGCAAACTAC
Q0354	ME2T042SA7T035-1	ME2T042	SA7T035	7.2	R01b25	@5_31UfUiictN1/2	ATACAAGCGGAGTCCAAACCGAGAGAAGATGAGTAACGAATCTG	@5_31UfUiictN1/1	CGCAAGACCCACACCTGAACAAGAACAATGGCGTTCATATAAAG
Q0355	ME2T042SA7T035-2	ME2T042	SA7T035	7.7	R02b34	@1_3ZIbPiictN1/1	ATACAACCAGAGTCCAAACAGAGAGAAAACAAGAGCAGATCCAG	@1_3ZIbPiictN1/2	NGCAAGACCCACACCTGACCGAAAATGAATAAACACAAAACAAC
Q0356	ME2T042SA7T035-3	ME2T042	SA7T035	14.5	R07b14	@5_GvESQiictN1/2	ATACAACCAGAGTCCAAACCGAGAGAATGAGATCAGATGATCTT	@5_GvESQiictN1/1	CGCAAGACCCACACCTGATATGCAGCAGGACAACCAGGGTAATC
Q0357	ME2T042SA7T035-4	ME2T042	SA7T035	6.9	R07b15	@1_1DlOLiictN1/2	ATNCAACCAGAGTCCAAACAGAGAGAATGAGATCAGATGATCTT	@1_1DlOLiictN1/1	CGCAAGACCCACACCTGATATGCAGCAGGACAACCAGGATAATC
Q0358	ME2T042SA7T037-1	ME2T042	SA7T037	4.3	R05b30	@5_M1FDZiictN1/2	NTACGCAGCGAGTCCAAACCGAGAGAAGGAGGGTTAGGGTTGAG	@5_M1FDZiictN1/1	CGCAAGACCCACACTGAGGATTTAGAAGAGAGAATACGCCATAT
Q0359	ME2T042SA7T037-2	ME2T042	SA7T037	3.2	R09b29	@3_dzmMHiictN1/2	NTACAACCAGAGTCCAAACCGAGAGAATGTGAAGGAGAACGAAT	@3_dzmMHiictN1/1	CGCAAGACCCACACTGAGCTTTGTATCAAACCACATGATCCCAT
Q0360	ME2T042SA7T037-3	ME2T042	SA7T037	3.7	R09b32	@1_DaJTBiictN1/2	NTNCAACCAGAGTCCAANCCGAGAGAATGTGAAGGAGAACGAAT	@1_DaJTBiictN1/1	CGCAAGACCCACACTGAGCTTTGTATCGAACCACATGATCCCAT
Q0361	ME2T042SA7T038-1	ME2T042	SA7T038	6.8	R03b33	@3_4GW1PiictN1/2	NTACAACCAGAGTCCAAACCGAGAGAAGAAGAGTAACGATCGTT	@3_4GW1PiictN1/1	CGCAAGACCCACAGACTAAACCGTTTAAAGAATCATAAACAGAG
Q0362	ME2T042SA7T038-2	ME2T042	SA7T038	3.4	R04b12	@1_9GkgYiictN1/2	NTACAAGCGGAGTCCAAACCGGGAGAAGCATTGTAAAAGGTTAT	@1_9GkgYiictN1/1	CGCAAGACCCACAGACTATTACTAAGTTTCTCAGGTTCACACCT
Q0363	ME2T042SA7T038-3	ME2T042	SA7T038	27	R04b14	@3_FcavaiictN1/1	ATACAACCAGAGTCCAAACCGAGAGAAGCATTGTAAAAGGTTAT	@3_FcavaiictN1/2	NGCAAGACCCACAGACTATTACTAAGTTTCTCAGGTTCACACCT
Q0364	ME2T042SA7T039-1	ME2T042	SA7T039	2.8	R03b43	@1_b3POJiictN1/1	ATACAACCAGAGTCCAAACCGAGAGAAAGAGGAAGGCATTGCCC	@1_b3POJiictN1/2	NGCAAGACCCACAGCACTTCTTCAACTCGCCATCTTCAGGGAAT
Q0365	ME2T042SA7T039-2	ME2T042	SA7T039	10.4	R05b30	@3_2loaCiictN1/1	ATACAACCAGAGTCCAAACCGAGAGAAAGGAACCCTGATCCTAT	@3_2loaCiictN1/2	NGNAAGACCCACAGCACTAGCATACGGAACTCTCTCCATATGTG
Q0366	ME2T042SA7T039-3	ME2T042	SA7T039	4.5	R08b33	@5_CxD8FiictN1/2	NTNCAACCAGAGTCCAAAACGAGAGAAAGGAACCCTGATCCTAT	@5_CxD8FiictN1/1	CGCAAGACCCACANCACTAGCATATGGAACTCTCTCCATATGTG
Q0367	ME2T042SA7T040-1	ME2T042	SA7T040	4.3	R01b35	@7_3oJHViictN1/2	ATACAACCAGAGTACAAACCGAGAGAAGCTTCCCATGAGCTACA	@7_3oJHViictN1/1	CGCAAGACCCACAGCTCGCAAGTGGATACCCCATGGTGAAGAAG
Q0368	ME2T042SA7T040-2	ME2T042	SA7T040	4.5	R08b27	@3_jrAIPiictN1/2	NTACAAGCTGAGTCCAAACCGAGAGAAGGGTCTGAGAAGAACAA	@3_jrAIPiictN1/1	CGCAAGACCCACAGCTCGATATCTAGCGTACTCTGTCGGTGAAA
Q0369	ME2T042SA7T042-1	ME2T042	SA7T042	8.4	R04b01	@3_tFQEXiictN1/2	ATACAACCAGAGTCCAAACCGAGAGAAGAAGAAAGATATCAGAG	@3_tFQEXiictN1/1	CGCAAGACCCACAGTGACTCTTCCTCATACATTTTTCCTTTCCC
Q0370	ME2T042SA7T042-2	ME2T042	SA7T042	12.5	R06b23	@3_RUI9QiictN1/1	ATACAACCAGAGTCCAAACCGAGAGAAGGGTCCTAGGATCTCAT	@3_RUI9QiictN1/2	NGCAAGACCCACAGTGACCGGAACCTTCCCAAATGCTTGGTGAA
Q0371	ME2T042SA7T043-1	ME2T042	SA7T043	3.4	R03b02	@7_ukWsJiictN1/1	ATACAAGCGGAGTCCAAACCGAGAGAAGCGAATTTGGGAGTTAG	@7_ukWsJiictN1/2	NGNAAGACCCACATCCANACAAATCTCAGCGCATCGATAGCTTC
Q0372	ME2T042SA7T045-1	ME2T042	SA7T045	3.3	R05b01	@5_kCQfciictN1/1	ATACAACCAGAGTCCAAACCGAGAGAAGAGCGAATCCTACTCAC	@5_kCQfciictN1/2	NGNAAGACCCACTACGCAGGGAGAAATGTCCGGCGAATCGGCGG
Q0373	ME2T042SA7T046-1	ME2T042	SA7T046	9.2	R06b18	@1_cGz3DiictN1/1	ATACAACCAGAGTCCAAACCGAGAGAAGTTGTCAATGAAAATTA	@1_cGz3DiictN1/2	NCNAGACCCACTAGGTGTGCACGTCCTGTCATCTTGGGAAAAGG
Q0374	ME2T042SA7T046-2	ME2T042	SA7T046	14.6	R06b18	@3_0fdzBiictN1/2	NTNCAACCAGAGTCCAAACCGAGAGAAGTTGTCAATGAAAATTA	@3_0fdzBiictN1/1	CGCAAGACCCACTAGGTGTGCACGTCCTGTCATCTTGGGAAAAG
Q0375	ME2T042SA7T046-3	ME2T042	SA7T046	5.2	R06b19	@7_b6HHTiictN1/2	ATACAACCAGAGTCCAAACCGGGAGAAGTTGTCAATGAAAATTA	@7_b6HHTiictN1/1	CGCAAGACCCACTAGGTGTGCACGTCCTGTCATCTTGGGAAAAG
Q0376	ME2T042SA7T046-4	ME2T042	SA7T046	4.6	R09b57	@3_1zAOJiictN1/2	NTACAACCAGAGTCCAAACCGAGAGAAAGGTAGAAAAAGAAAGC	@3_1zAOJiictN1/1	CGCAAGACCCACTAGGTGCTGACTCGAAATCAGTAGAGAACTGA
Q0377	ME2T042SA7T047-1	ME2T042	SA7T047	7.9	R07b16	@3_8AqXEiictN1/1	ATACAAGCGGAGTCCAAACCGAGAGAAGCCACCTAAACTAGAAC	@3_8AqXEiictN1/2	NGNAAGACCCACTCCACAATTGGCATGAGACAATGATCTATAAA
Q0378	ME2T042SA7T049-1	ME2T042	SA7T049	23	R02b28	@3_39D5YiictN1/2	NTACAACCAGAGTCCAAACCGAGAGAATCAATACAATGTCACTA	@3_39D5YiictN1/1	CGCAAGACCCACTGAGAGTAAATGTTTCAAAACCGGGTATTTAC
Q0379	ME2T042SA7T049-2	ME2T042	SA7T049	4.9	R04b08	@7_NvxMFiictN1/2	NTACAACCAGAGTCCAAACGGAGAGAAGCATCGAAGGTCCCAAG	@7_NvxMFiictN1/1	CGCAAGACCCACTGAGAGCAGACATGATCTATCTTAATCTCCTC
Q0380	ME2T042SA7T049-3	ME2T042	SA7T049	4.3	R10b31	@1_7Ds5FiictN1/2	NTNCAAGCGGAGTACAAACCGAGAGAATAGTATATGAACTGAAA	@1_7Ds5FiictN1/1	CGCAAGACCCACTGAGAGAAATCGCAAAGTCCCCAACCCCTTGA
Q0381	ME2T042SA7T050-1	ME2T042	SA7T050	4.2	R04b17	@7_mzZhWiictN1/1	ATACAACCAGAGTCCAAACCGAGAGAACGAGCAAAAGCCAGTAC	@7_mzZhWiictN1/2	CGCAAGACCCACTGGAGGCAGGGCGCTGGCGCGTTTTCTTTACT
Q0382	ME2T042SA7T050-2	ME2T042	SA7T050	4.4	R09b45	@5_iNmBOiictN1/1	ATACAAGGCGAGTCCAAACCGAGAGAACCATTAGAACTCTGGAA	@5_iNmBOiictN1/2	NGNAAGACCCACTGGAGNATACATAACCTTAACAGATCTTCCAG
Q0383	ME2T042SA7T050-3	ME2T042	SA7T050	13.1	R10b38	@5_5XXZRiictN1/2	ATACAACCAGAGTCCAAACCGAGAGAAGCTACTGGTTTCTTGTT	@5_5XXZRiictN1/1	CGCAAGACCCACTGGAGGCAAGAGAAGAAGGAGCTGGTGAAGTT
Q0384	ME2T042SA7T052-1	ME2T042	SA7T052	7.7	R08b31	@1_8kKCQiictN1/2	NTACAACCAGAGTACAAACTGAGAGAAGTAAACGAAAACAGCAT	@1_8kKCQiictN1/1	CGCAAGACCCACAAGAAGAAACCTATTTTTTCCCTATGTTGTGG
Q0385	ME2T042SA7T052-2	ME2T042	SA7T052	8.4	R09b11	@1_lrWfUiictN1/2	ATACAACCAGAGTCCAAACCGAGAGAAGGTGGATTCAACCTCTA	@1_lrWfUiictN1/1	CGCAAGACCCACAAGAAGAAAATCAAGCTTGTCTATGAGGTGCA
Q0386	ME2T042SA7T053-1	ME2T042	SA7T053	4.8	R09b16	@3_p9f9QiictN1/2	NTACAAGCGGAGTCCAAACAGAGAGAATCTCCATAAAATTCAAA	@3_p9f9QiictN1/1	CGCAAGACCCACAAGGTATACGCGTGACGAAATCACCCAACTTA
Q0387	ME2T042SA7T053-2	ME2T042	SA7T053	7.5	R09b17	@1_HtQtPiictN1/1	ATACAAGCGGAGTCCAAACCGAGAGAATCTCCATAAAATTCAAA	@1_HtQtPiictN1/2	TGCAAGACCCACAAGGTATACGCATGACGAAATCACCCAACTTA
Q0388	ME2T042SA7T054-1	ME2T042	SA7T054	3.9	R04b05	@7_wAiEKiictN1/2	NTACACAGAGAGTCCAAACCGAGAGAAAACAATAGAATAAGATA	@7_wAiEKiictN1/1	CGCAAGACCCACACAAAGTTTCCAAAATACCCACGGACGACCAG
Q0389	ME2T042SA7T054-2	ME2T042	SA7T054	5.8	R08b36	@7_2gowBiictN1/1	ATACAACCAGAGTCCAAACCGAGAGAATAAAGAGAGAGAGAGGT	@7_2gowBiictN1/2	NGNAAGACCCACACAAAGCGCCAACTCCAACGCCACCAAACTAA
Q0390	ME2T042SA7T055-1	ME2T042	SA7T055	5	R01b25	@5_ITO6FiictN1/2	NTNCAACCAGAGTCCAAACCGAGAGAAAGAAGGAGAGGAGAATG	@5_ITO6FiictN1/1	GCAAGACCCACACAGCCAATATAATTCTACATGGACCAAGTAAG
Q0391	ME2T042SA7T055-2	ME2T042	SA7T055	9.5	R01b27	@3_2MgICiictN1/1	ATACAACCAGAGTCCAAACCGAGAGAAAGAAGGAGAGGAGAATG	@3_2MgICiictN1/2	NGNAAGACCCACACAGCCAATATAATTCTACATGGACCAAGTAA
Q0392	ME2T042SA7T055-3	ME2T042	SA7T055	4.6	R01b28	@7_joQfNiictN1/1	ATACAACCAGAGTCCAAACCGAGAGAAAGAAGGAGAGGAGAATG	@7_joQfNiictN1/2	NAAGACCCACACAGCCAATATAATTCTACATGGACCAAGTAAGT
Q0393	ME2T042SA7T055-4	ME2T042	SA7T055	12.8	R04b31	@1_yaCJCiictN1/2	NTNCAACCAGAGTCCAAACCGAGAGAACAACAGAGAAGAAGAAG	@1_yaCJCiictN1/1	CGCAAGACCCACACAGCCCACACGTGATCAGTGAAGAAGGTAAC
Q0394	ME2T042SA7T055-5	ME2T042	SA7T055	5.4	R09b45	@3_bx3wLiictN1/1	ATACAACCAGAGTCCAAACCGAGAGAAATCCAGGAGAGTAGGAT	@3_bx3wLiictN1/2	NGNAAGACCCACACAGCCTTCAAAGTTCAATAACAGAGATACAT
Q0395	ME2T042SA7T056-1	ME2T042	SA7T056	9.8	R01b23	@3_nrkYPiictN1/2	NTACAACCAGAGTCCAAACCGAGAGAAGATGAGTAACGAATCTG	@3_nrkYPiictN1/1	CGCAAGACCCACACCCACATCTCTTTGGCACACCAACGACCCTA
Q0396	ME2T042SA7T056-2	ME2T042	SA7T056	4.6	R03b41	@7_0BlgHiictN1/1	ATACAACCAGAGTCCAAACCGAGAGAAGATGATTATTTATGTAC	@7_0BlgHiictN1/2	NGNAAGACCCACACCTACCAAAACTTTGAAGGTTATAAATACGA
Q0397	ME2T042SA7T056-3	ME2T042	SA7T056	7.6	R04b12	@3_4bZfFiictN1/2	NTNCAAGCGGAGTCCAAACCGAGAGAAGCATTGTAAAAGGTTAT	@3_4bZfFiictN1/1	AGCAAGACCCACACCCACTATTACTAAGTTTCTCAGGTTCACAC
Q0398	ME2T042SA7T057-1	ME2T042	SA7T057	6.1	R02b37	@3_NDU4DiictN1/2	NTNCAACCAGAGTCCAAACCGAGAGAACCCAAGCATGAACCTCC	@3_NDU4DiictN1/1	CGCAAGACCCACACGACATGAAGGTTTAAGAACAACAAAGCATA
Q0399	ME2T042SA7T057-2	ME2T042	SA7T057	7.2	R05b37	@7_fmPBQiictN1/2	NTACAAGCGGAGTACAAACCGAGAGAAAGAGAGTATCATTGATT	@7_fmPBQiictN1/1	AGCAAGACCCACACGACACAAACATTACAGATGGATAGATCTGA
Q0400	ME2T042SA7T057-3	ME2T042	SA7T057	5.4	R05b37	@3_8sFnIiictN1/1	ATACAACCAGAGTCCAAACCGAGAGAAAGAGAGTATCATTGATT	@3_8sFnIiictN1/2	NGCAAGACCCACACGACACAAACATTACAGATGGATAGATTTGA
Q0401	ME2T042SA7T057-4	ME2T042	SA7T057	3.6	R06b27	@5_dn35WiictN1/1	ATACAACCAGAGTCCAAACCGAGAGAAAGGTAAAAGAAGAGAGA	@5_dn35WiictN1/2	CGCAAGACCCACACGACAAACATAGCCGATTAAACACCTCTGGA
Q0402	ME2T042SA7T057-5	ME2T042	SA7T057	5.7	R09b48	@5_2vCPLiictN1/1	ATACAACCAGAGTCCAAACCGAGAGAAATCCAGGAGAGTAGGAT	@5_2vCPLiictN1/2	NGNAAGACCCACACGACACATGATGGTAGACTCGATTCAGTTTT
Q0403	ME2T042SA7T058-1	ME2T042	SA7T058	3.3	R07b43	@3_IhedaiictN1/2	ATACAAGCGGAGTCCAAACCGAGAGAAGTGGGAATAGATAGTTG	@3_IhedaiictN1/1	CGCAAGACCCACACGTAAACAATTCGATGATATACTTGGAAAAG
Q0404	ME2T042SA7T058-2	ME2T042	SA7T058	4.9	R09b32	@1_8kW3RiictN1/2	ATACAACCAGAGTNCAAACTGAGAGAAGGTGAAGGAGAACGGGT	@1_8kW3RiictN1/1	AGAAAGACCCACACGTAAAGCTTTGTATCAAACCACATCAACCC
Q0405	ME2T042SA7T058-3	ME2T042	SA7T058	6.6	R09b34	@5_13p0XiictN1/2	ATACAACCAGAGTACAAACAGAGAGAAGGTGAAGGAGAACGGAT	@5_13p0XiictN1/1	CGNAAGACCCACACGTAAAGCTTTGTATCAAACCACATCAACCC
Q0406	ME2T042SA7T059-1	ME2T042	SA7T059	5.8	R05b26	@1_JjxLYiictN1/2	ATACACAGGGAGTCCAAACCGAGAGAAAAGAGTGTTTTCGGGTA	@1_JjxLYiictN1/1	CGCAAGACCCACACTGGAAACCCACCTTGGCTACTGGCTAAAAA
Q0407	ME2T042SA7T059-2	ME2T042	SA7T059	7.9	R09b08	@3_brQnKiictN1/2	NTACCAAGCGAGTCCAAACCGAGAGAAGAGACATGACTTTGGAA	@3_brQnKiictN1/1	CGCAAGACCCACACTGGACCTTTCATGTTTATATGTATACATGA
Q0408	ME2T042SA7T060-1	ME2T042	SA7T060	3.3	R01b18	@5_DlQ3aiictN1/2	NTACAACCAGAGTCCAAACCGAGAGAATATACGAAGTTTCGAAC	@5_DlQ3aiictN1/1	CGCAAGACCCACAGAGACCAAGGAAAAAAAAATAGAAGGAGAAC
Q0409	ME2T042SA7T060-2	ME2T042	SA7T060	2.7	R07b01	@5_4L2oZiictN1/2	NTACAACCAGAGTCCAAACCGAGAGAAGTCAAGTTTAAACGTAC	@5_4L2oZiictN1/1	CGCAAGACCCACAGAGACTCAAGGAAAAGGCCGTTATGGTGGGG
Q0410	ME2T042SA7T062-1	ME2T042	SA7T062	3	R01b25	@5_alV5FiictN1/2	NTNCAACCATAGTCCAAACATAGAGAATAATGATCAGAATCAAG	@5_alV5FiictN1/1	GCACGACCCACAGGAACGAAAATAAGAAGAAAGATGTGGTGGGA
Q0411	ME2T042SA7T062-2	ME2T042	SA7T062	19.3	R02b26	@5_nlVWXiictN1/2	ATACAACCAGAGTCCAAACCGAGAGAAGATGGGAATTGGACAAG	@5_nlVWXiictN1/1	CGCAAGACCCACAGGAACACTCAAGACCGCCTACCCTTAATGTA
Q0412	ME2T042SA7T063-1	ME2T042	SA7T063	9.7	R06b18	@7_4c7mEiictN1/2	NTNCAACCAGAGTACAAACCGAGAGAAGTTGTCAATGAAAATTA	@7_4c7mEiictN1/1	CGCAAGACCCACAGGGTGTGCACGTCCTGTCATCTTGGGAAAAG
Q0413	ME2T042SA7T064-1	ME2T042	SA7T064	5.3	R05b25	@1_7UZmKiictN1/1	ATACAACCAGAGTCCAAACCGAGAGAAGGAGGGTTAGGGCTGAG	@1_7UZmKiictN1/2	NGCAAGACCCACAGTGCGGATTTAGAAGAGAGAATACGCCAGAT
Q0414	ME2T042SA7T064-2	ME2T042	SA7T064	8	R05b26	@5_33tjKiictN1/2	NTACAACCAGAGTCCAAACCGAGAGAAGGAGGGTTAGGGTTGAG	@5_33tjKiictN1/1	CGCAAGACCCACAGTGCGGATTTAGAAGAGAGAATACGCCATAT
Q0415	ME2T042SA7T066-1	ME2T042	SA7T066	5.2	R08b37	@7_1JoYGiictN1/1	ATACAACCAGAGTCCAAACCGAGAGAAGAATTCTTGTAATACAC	@7_1JoYGiictN1/2	GGGAAGACCCACATGGCAGAGTTCCATCAGATTGAAGGTAATTG
Q0416	ME2T042SA7T066-2	ME2T042	SA7T066	7.7	R09b32	@3_IqeWTiictN1/1	ATACAACCAGAGTCCAAACCGAGAGAAGGTGAAGGAGAACGGGT	@3_IqeWTiictN1/2	CGCAAGACCCACATGGCATCCGCACGTAAGATAAAGGGTAGTTC
Q0417	ME2T042SA7T066-3	ME2T042	SA7T066	5.8	R09b33	@5_0J3hBiictN1/2	NTNCAACCAGAGTCCAAACCGAGAGAAGGTGAAGGAGAACGGAT	@5_0J3hBiictN1/1	CGCAAGACCCACATGGCATCCGCACGTAAGATAAAGGGTAGTTC
Q0418	ME2T042SA7T066-4	ME2T042	SA7T066	2.6	R10b29	@5_qA0JPiictN1/1	ATACAACCAGAGTCCAAACCGAGAGAAGAATTCTTGTAATACAC	@5_qA0JPiictN1/2	NAAGACCCACATGGCAGAGTTCCATCAGATTGAAGGTAATTGCA
Q0419	ME2T042SA7T067-1	ME2T042	SA7T067	2.7	R09b12	@7_WuInCiictN1/2	NTNCAACCAGAGTCCAAAACGAGAGAATAACCATTCGTGAGAAT	@7_WuInCiictN1/1	CGCAAGACCCACTACGGGTACCACTCATCATTCTCACGAATGGT
Q0420	ME2T042SA7T068-1	ME2T042	SA7T068	3.8	R02b13	@7_eZPhQiictN1/1	ATACAACCAGAGTCCAAACCGAGAGAAGAGTCAAAAAGCCTGAG	@7_eZPhQiictN1/2	NGCAAGACCCACTCAACCCCGAAAAACATCGCAATCACAGCTCA
Q0421	ME2T042SA7T068-2	ME2T042	SA7T068	12.5	R03b44	@5_dN8LPiictN1/2	NTACAACCAGAGTACAAACAGAGAGAAGATGATTATTTATGTAC	@5_dN8LPiictN1/1	CGCAAGACCCACTCAACCAAAACTCTGAAGGTTATAAATATGAC
Q0422	ME2T042SA7T069-1	ME2T042	SA7T069	2.7	R05b19	@3_ckGkKiictN1/2	NTACAACCAGAGTACAAACCGAGAGAAGAACATAGCGTGGGTTT	@3_ckGkKiictN1/1	CGCAAGACCCACTCCAGCTCCTATAATCCAAAATATCCCACAAC
Q0423	ME2T042SA7T069-2	ME2T042	SA7T069	11.9	R06b36	@1_4cHDOiictN1/1	ATACAACCAGAGTCCAAACCGAGAGAATCATGGTCTAAGAATAA	@1_4cHDOiictN1/2	NGNAAGACCCACTCCAGNACACCGATCCAACTCATGTGGCTCAC
Q0424	ME2T042SA7T069-3	ME2T042	SA7T069	3.2	R10b09	@1_IPIWbiictN1/1	ATACAAGCTGAGTCCAAACCGAGAGAAGATGATGAAGGTGAGCA	@1_IPIWbiictN1/2	NGCAAGACCCACTCCNGCGTCTAATACAACATCATCTCCATCCT
Q0425	ME2T042SA7T070-1	ME2T042	SA7T070	4.7	R10b02	@1_A3nZNiictN1/2	NTACAACCAGAGTACAAACCGGACAAACCTGAGTCCTCAATCCG	@1_A3nZNiictN1/1	CGCAAGACCCACTCGGAACTTCCGGTGCAAGGTTAGAAGAAGTA
Q0426	ME2T042SA7T070-2	ME2T042	SA7T070	4.3	R05b24	@1_55VyBiictN1/2	NTNCAACCAGAGTCCAAACCGAGAGAAAAGTTAAGAAGCTTCGA	@1_55VyBiictN1/1	CGCAAGACCCACTCAGAATGCTCCTGACTTTGTTTAGTATAGAC
Q0427	ME2T042SA7T070-3	ME2T042	SA7T070	8.4	R09b27	@1_kdpGViictN1/1	ATACAACCAGAGTCCAAACCGAGAGAATCAGCGGAAAATCTGAA	@1_kdpGViictN1/2	CGCAAGACCCACTCGCAAAAGAGAGCTTCCGGAAGCTAGCTTTG
Q0428	ME2T042SA7T072-1	ME2T042	SA7T072	4.9	R01b25	@1_AVgbXiictN1/1	ATACAACCAGAGTCCAAACCGAGAGAAGATGGTTATGAGTCCAC	@1_AVgbXiictN1/2	TGGAAGACCCACTGGCCAAAACATACAAGCTTGTCATCTACAGC
Q0429	ME2T042SA7T072-2	ME2T042	SA7T072	5.5	R06b27	@3_aGQMPiictN1/2	NTACAACCAGAGTCCAAACCGAGAGAAAAGTAGAAAAAGAAAGC	@3_aGQMPiictN1/1	CGCAAGACCCACTGGCCACGTTGACTTGATTCCCATTTGAGCTG
Q0430	ME2T042SA7T072-3	ME2T042	SA7T072	4.4	R09b47	@7_3pEEOiictN1/2	NTNCAACCAGAGTCCAAACAGAGAGAACCATTAGAACTCTGGAA	@7_3pEEOiictN1/1	CGCAAGACCCACTGGCCATTCCAGTCTAAGATACACGACCTTAA
Q0431	ME2T042SA7T073-1	ME2T042	SA7T073	5.3	R05b25	@5_1P1xBiictN1/1	ATACAACCAGAGTCCAAACCGAGAGAACAGAAGGGATGTCGGTA	@5_1P1xBiictN1/2	NGNAAGACCCACAACAGAGGTCGGGGTTCCGAAAGGAATCGGGT
Q0432	ME2T042SA7T075-1	ME2T042	SA7T075	17.9	R02b34	@3_2xzuJiictN1/2	NTNCAACCAGAGTCCAANACGAGAGAAAAGAGGAAGTGCTTGAA	@3_2xzuJiictN1/1	CGCAAGACCCACAAGTACTCCACACAGTTGAACTGAAAGTATGG
Q0433	ME2T042SA7T075-2	ME2T042	SA7T075	6.7	R07b06	@7_2Q65PiictN1/2	NTACAACCAGAGTCCAAACCGAGAGAAGGTAAATAAGGTGCCGT	@7_2Q65PiictN1/1	CGCAAGACCCACAAGTACATACCTCTGTCACCAACGCTACTTTT
Q0434	ME2T042SA7T075-3	ME2T042	SA7T075	11.3	R08b15	@5_9AsSBiictN1/2	NTNCAACCAGAGTACAANCCGAGAGAAGATGTCGAGTTGATGAT	@5_9AsSBiictN1/1	CGCAAGACCCACAAGTACAAACTCCCCGACTGCGACCTAGACTC
Q0435	ME2T042SA7T076-1	ME2T042	SA7T076	4.4	R05b34	@1_X7NzSiictN1/2	ATACAACCAGAGTCCAAACCGAGAGAAAGAGAGTATCATTGATT	@1_X7NzSiictN1/1	CGCAAGACCCACACAACGCAAACATTACAGATGGATAGATCTGA
Q0436	ME2T042SA7T076-2	ME2T042	SA7T076	5.8	R05b36	@7_B5lIGiictN1/1	ATACAACCAGAGTCCAAACCGAGAGAAAGAGAGTATCATTGATT	@7_B5lIGiictN1/2	CGNAAGACCCACACAACGCAAACATTACAGATGGATAGATTTGA
Q0437	ME2T042SA7T078-1	ME2T042	SA7T078	7.4	R10b32	@3_8J3ONiictN1/2	NTNCAACCAGAGTCCAAAACGAGAGAATAGTATATGAACTGAAA	@3_8J3ONiictN1/1	CGCAAGACCCACACCCCTTGAACAAGAAATCTCAGATTCTTCGG
Q0438	ME2T042SA7T079-1	ME2T042	SA7T079	8	R08b20	@1_oyFRFiictN1/2	NTACAAGCGGGAGCCAAACCGAGAGAAGATGTCGTCGCCGTCGT	@1_oyFRFiictN1/1	CGCAAGACCCACACGAGCCAAAAAGAGAACAAGACAAAGAAGAA
Q0439	ME2T042SA7T081-1	ME2T042	SA7T081	5.5	R04b09	@7_kEN1TiictN1/2	ATACAACCAGAGTACAAAACGAGAGAAAGAGAAAAGAGAAGGCT	@7_kEN1TiictN1/1	CGCAAGACCCACAGAAAGTCAAGAAGTTGTCAATACCTTTTCCT
Q0440	ME2T042SA7T083-1	ME2T042	SA7T083	11.9	R01b27	@5_5hKILiictN1/2	ATNCAACCAGAGTCCAAACCGAGAGAAAGAAGGAGAGGAGAATG	@5_5hKILiictN1/1	CGCAAGACCCACAGCCAATATAATTCTACATGGACCAAGTAAGT
Q0441	ME2T042SA7T083-2	ME2T042	SA7T083	3.4	R04b16	@7_2TfEGiictN1/2	ATNCAAGCGGAGTCCAAACCGAGAGAAGCGAATTTGGGAGTTAG	@7_2TfEGiictN1/1	CGCAAGACCCACAGCCAAACAAATCTCAGCGCATCGATAGCTTC
Q0442	ME2T042SA7T083-3	ME2T042	SA7T083	23.5	R05b26	@1_1csKPiictN1/1	ATACAACCAGAGTCCAAACCGAGAGAATGATCTATCAGGCTGTC	@1_1csKPiictN1/2	NGCAAGACCCACAGCCAAAGAAAGGTTTAGTCCTGCCATCATCC
Q0443	ME2T042SA7T083-4	ME2T042	SA7T083	6.1	R08b15	@7_33LDZiictN1/1	ATACAAGCGGAGTCCAAACCGAGAGAAGATGTCGTCGCCGTCGT	@7_33LDZiictN1/2	NGCAAGACCCACAGCCAAAAAGAGAACAAGACAAAGAAGAAACA
Q0444	ME2T042SA7T086-1	ME2T042	SA7T086	4.3	R03b14	@3_2rPBMiictN1/2	NTNCAACCAGAGTCCAAAANGAGAGAATGTGAGAGGGAACGGAT	@3_2rPBMiictN1/1	CGCAAGACCCACATACACAATAAACGCTGAATCATTTAACATAT
Q0445	ME2T042SA7T086-2	ME2T042	SA7T086	7.5	R04b14	@3_HHK0EiictN1/2	NTNCAACCAGAGTCCAAACCGAGAGAAGCATTGTAAAAGGTTAT	@3_HHK0EiictN1/1	CGCAAGACCCACATACACTATTACTAAGTTTCTCAGGTTCACAC
Q0446	ME2T042SA7T087-1	ME2T042	SA7T087	3.9	R02b19	@3_5zewFiictN1/1	ATACAACCAGAGTCCAAACCGAGAGAAGAGTCAAAAAGCCTGAG	@3_5zewFiictN1/2	NGAAAGACCCACTAGACCCCGAAAAACATCGCAATCACAGCTCA
Q0447	ME2T042SA7T087-2	ME2T042	SA7T087	3.8	R05b14	@3_Ww6VOiictN1/2	NTNCAACCAGAGTCCAAACCGAGAGAAGGTATAAACAATGAAAG	@3_Ww6VOiictN1/1	CGCAAGACCCACTAGACCCAAAACAAGCATAGAGTACATTCTTC
Q0448	ME2T042SA7T089-1	ME2T042	SA7T089	6.1	R01b33	@7_2J1UKiictN1/1	ATACAACCAGAGTCCAAACCGAGAGAAGATGATGATGATTGGCA	@7_2J1UKiictN1/2	NGNAAGACCCACTCCCAGTTCTCATGACTCGTCTGCCAATCATC
Q0449	ME2T042SA7T089-2	ME2T042	SA7T089	5.4	R06b22	@3_aEXMHiictN1/2	NTACAACCAGAGTCCAAACCGAGAGAATTCATATGTATTAGCTA	@3_aEXMHiictN1/1	CGCAAGACCCACTCCCAGACGACTATATAAGAGCTACTAAAACC
Q0450	ME2T042SA7T093-1	ME2T042	SA7T093	14.1	R02b28	@1_PzO3PiictN1/2	NTACAACCAGAGTCCAAACCGAGAGAATCAATACAATGTCACTA	@1_PzO3PiictN1/1	CGCAAGACCCACAAGAGTAAATGTTTCAAAACCGGGTATTTACC
Q0451	ME2T042SA7T094-1	ME2T042	SA7T094	8.3	R02b34	@3_1qesEiictN1/1	ATACAACCAGAGTCCAAACCGAGAGAAGCTTTTGTAAAGGGGCT	@3_1qesEiictN1/2	NGNAAGACCCACAAGTCGATGAACTCACAACACTCAAGAGTAAA
Q0452	ME2T042SA7T094-2	ME2T042	SA7T094	2.7	R07b22	@7_FRNgFiictN1/2	NTNCAACCAGAGTCCAAACCGAGAGAAAGAAACAAATCACATGA	@7_FRNgFiictN1/1	CGCAAGACCCACAAGTCGAATTCGCTGGAGAAAACGTAGATTCA
Q0453	ME2T042SA7T094-3	ME2T042	SA7T094	7.6	R09b32	@3_PW5JViictN1/2	ATACAACCAGAGTACAAACAGAGAGAAAGAAACAAATCACATGA	@3_PW5JViictN1/1	CTCAAGACCCACAAGTCGGATTCGCTGGAGAAAACGTAGATTCA
Q0454	ME2T042SA7T094-4	ME2T042	SA7T094	3.2	R09b45	@1_AoNLPiictN1/1	ATACAACCAGAGTCCAAACCGAGAGAACCATTAGAACTCTGGAA	@1_AoNLPiictN1/2	NGCAAGACCCACAAGTCGAGGATACATAACCTTAACAGATCTTC
Q0455	ME2T042SA7T096-1	ME2T042	SA7T096	11.5	R02b34	@5_0sebPiictN1/1	ATACAACCAGAGTCCAAACCGAGAGAAAAGAGGAAGTGCTTGAA	@5_0sebPiictN1/2	NGAAAGACCCACACAGTCGAACTGAAAGTATGGTAAAGGTCTGA
Q0456	ME2T044SA7T001-1	ME2T044	SA7T001	4.8	R07b09	@1_kp07DiictN1/2	NTNCAACCAGAGTCCAAACCGAGATGCCAATGGAGGATGGTTAC	@1_kp07DiictN1/1	CGCAAGACCCACATGAGGTCTAGTAATGGTAAGATAAATCAACT
Q0457	ME2T044SA7T004-1	ME2T044	SA7T004	5	R03b38	@7_2i5iQiictN1/2	NTACAACCAGAGTCCNAACCGAGATGCCCAATTGCGCAGACCGA	@7_2i5iQiictN1/1	CGCAAGACCCACTCAGCACCCGGATCCTAACCCCTGAAATCATT
Q0458	ME2T044SA7T005-1	ME2T044	SA7T005	8.3	R05b23	@5_fGGRDiictN1/1	ATACAAGCGGAGTCCAAACCGAGATGCTGGTTCTCCAAGCTTAC	@5_fGGRDiictN1/2	NGAAAGACCCACTCGATACAAAGAAAATACTTTAGCTTCCCTAA
Q0459	ME2T044SA7T005-2	ME2T044	SA7T005	5.2	R05b24	@5_cdA3JiictN1/1	ATACAAGCGGAGTCCAAACCGAGATGCTGGTTCTCCAAGCTTAC	@5_cdA3JiictN1/2	NGNAAGACCCACTGGATAACAAGAAAATACTTTAGCTTCCCTAA
Q0460	ME2T044SA7T005-3	ME2T044	SA7T005	4.7	R05b25	@7_KLuyUiictN1/1	ACAAGCGGAGTCCAAACCGAGATGCTGGTTCTCCAAGCTTACTG	@7_KLuyUiictN1/2	CGCAAGACCCACTCGATACCAAGAAAATACTTTAGCTTCCCTAA
Q0461	ME2T044SA7T005-4	ME2T044	SA7T005	10.4	R05b26	@1_OQrFViictN1/2	ATACAACCAGAGTCCAAACCGAGATGCTGGTTCTCCAAGCTTAC	@1_OQrFViictN1/1	CGCAAGACCCACTCGATACCAAGAAAATACTTTAGCTTCCCTAA
Q0462	ME2T044SA7T005-5	ME2T044	SA7T005	3.6	R05b27	@7_anbZPiictN1/1	ATACAACCAGAGTCCAAACCGAGATGCTGGTTCTCTAAGCTTAC	@7_anbZPiictN1/2	NGAAAGACCCACTCGATACCAAGAAAATACTTTAGTTTCCCTAA
Q0463	ME2T044SA7T005-6	ME2T044	SA7T005	4.9	R05b27	@5_Oxc9ciictN1/1	ATACAAGCGGAGTCCAAACCGAGATGCTGGTTCTCCAAGCTTAC	@5_Oxc9ciictN1/2	NGAAAGACCCACTAGATAAAAAGAAAATACTTTAGCTTCCCTAA
Q0464	ME2T044SA7T005-7	ME2T044	SA7T005	3.1	R05b28	@5_TXvhHiictN1/2	NTNCAAGCGGAGTCCAAACCGAGATGCGTAGGGGCTGGAGCTGT	@5_TXvhHiictN1/1	CGCAAGACCCACTCGATATAAACAGAGCACTTACTCAACTACTC
Q0465	ME2T044SA7T005-8	ME2T044	SA7T005	4.8	R07b08	@5_0TkCEiictN1/1	ATACAAGCGGAGTCCAAACCGAGATGCGTAGGGGCTGGAGCTGT	@5_0TkCEiictN1/2	NGNAAGACCCACTCGATATAAACGGAGCACTTACTCAACTACTC
Q0466	ME2T044SA7T005-9	ME2T044	SA7T005	11.3	R10b09	@1_4hg4HiictN1/2	NTACAAGCGGAGTCCAAACCGAGATGCATGATCTCTTCTAGCTC	@1_4hg4HiictN1/1	CGCAAGACCCACTCGATACAACTCCTTATCACTTGGTCTACGGC
Q0467	ME2T044SA7T006-1	ME2T044	SA7T006	3.8	R06b03	@3_5tL9SiictN1/2	ATACAACCAGAGTCCAAACCGAGATGCATCGAATGAACGCCAAG	@3_5tL9SiictN1/1	CGCAAGACCCACTGACCAAATCCACCCACATTAGGATTGCTTGT
Q0468	ME2T044SA7T007-1	ME2T044	SA7T007	8.4	R01b22	@7_9IXkQiictN1/1	ATACAACCAGAGTCCAAACCGAGATGCACTTTTTCGCTCGAAAC	@7_9IXkQiictN1/2	NGCAAGACCCACTGCGGAGTTCTGATGGGATCCGGTGCATTAGT
Q0469	ME2T044SA7T008-1	ME2T044	SA7T008	4.3	R03b03	@5_DeIsEiictN1/2	NTNCGAACCCAGTCCAAACCGAGATGCCAATGGAGGATGGTTAC	@5_DeIsEiictN1/1	CGCAAGACCCACAACAGGTCTAGTAATGGTAAGATAAATAAACT
Q0470	ME2T044SA7T008-2	ME2T044	SA7T008	7.7	R07b12	@1_rAdCGiictN1/2	ATNCAACCAGAGTCCAAACCGAGATGCCAATGGAGGATGGTTAC	@1_rAdCGiictN1/1	CGCAAGACCCACAACAGGTCTAGTAATGGTAAGATAGATCAACT
Q0471	ME2T044SA7T008-3	ME2T044	SA7T008	3	R10b25	@5_0j6wJiictN1/1	ATACAACCAGAGTCCAAACCGAGATGCCAATGGAGGATGGTTAC	@5_0j6wJiictN1/2	NGNAAGACCCACAACAGNTGTAGTAATGGTAAGATAAATCAACT
Q0472	ME2T044SA7T010-1	ME2T044	SA7T010	2.7	R02b42	@1_3h1PJiictN1/2	NTACAACCAGAGTCCAAACCGAGATGCTATTGATCTTATAAACC	@1_3h1PJiictN1/1	CGCAAGACCCACAAGGACCATATCATTATGGTCTAATACCGCTC
Q0473	ME2T044SA7T010-2	ME2T044	SA7T010	2.6	R07b01	@3_Mt6FXiictN1/1	ATACAACCAGAGTCCAAACCGAGATGCAATAGAAAAAGGCATTG	@3_Mt6FXiictN1/2	CGCAAGACCCACAAGGACCACAACTAATCGGATTACTAATAAAG
Q0474	ME2T044SA7T010-3	ME2T044	SA7T010	12.3	R10b30	@3_FdIzBiictN1/2	NTNCAAGCGGAGTCCAAACCGAGATGCTTTTTGACATATGGCAG	@3_FdIzBiictN1/1	CGCAAGACCCACAAGGACTCGAGAAATGAACCTATATGTTACAC
Q0475	ME2T044SA7T012-1	ME2T044	SA7T012	8.9	R03b19	@3_BKBfaiictN1/1	ATACAACCAGAGTCCAAACCGAGATGCTGGGGGAAATTCCAAAA	@3_BKBfaiictN1/2	AGAAAGACCCACACACTAGACAACTCAAAGACACATGTGTCTCG
Q0476	ME2T044SA7T013-1	ME2T044	SA7T013	2.7	R03b08	@5_0lsETiictN1/1	ACAACCAGAGTCCAAACCGAGATGCAAAAGTTCTGGAACCAGTA	@5_0lsETiictN1/2	AGCAAGACCCACACCAGACCAATCCAAGAAGATCAGAACCGGAG
Q0477	ME2T044SA7T013-2	ME2T044	SA7T013	15.5	R04b19	@1_0XMcNiictN1/2	NTACAAGCGGAGTCCAAACAGAGATGCAGAGTTGGATCGTCTAT	@1_0XMcNiictN1/1	CGCAAGACCCACACCAGATCTCATCAATTTCACACTTGAAAATT
Q0478	ME2T044SA7T013-3	ME2T044	SA7T013	10.6	R05b34	@5_3FZLHiictN1/2	NTACAAGCGGAGTCCAAACCGAGATGCCAATGGATATCCCTCTA	@5_3FZLHiictN1/1	CGCAAGACCCACACCAGACAACCCAATAACCTCAGATAAATAAA
Q0479	ME2T044SA7T013-4	ME2T044	SA7T013	13.7	R05b34	@7_fnxEbiictN1/2	NTACAACCAGAGTCCAAANCGAGATGCCAATGGATATCCCTCTA	@7_fnxEbiictN1/1	CGCAAGACCCACACCAGACCACCCAATAACCTCAGATAAATAAA
Q0480	ME2T044SA7T013-5	ME2T044	SA7T013	4.8	R05b35	@1_qaKKRiictN1/2	ATACAACCAGAGTCCAAAGTGAGATGCCAATGGATATCCCTCTA	@1_qaKKRiictN1/1	CGCAAGACCCACACCAGACTACCCAATAACCTCAGATAAATAAA
Q0481	ME2T044SA7T013-6	ME2T044	SA7T013	4.9	R05b35	@3_geJmCiictN1/1	ATACAAGCGGAGTCCAAACCGAGATGCCAATGGATATCCCTCTA	@3_geJmCiictN1/2	NGNAAGACCCACACCAGNACACCCAATAACCTCAGATAAATAAA
Q0482	ME2T044SA7T013-7	ME2T044	SA7T013	4.6	R05b37	@3_UgTpCiictN1/1	ATACAAGCGGAGTCCAAACCGAGATGCCAATGGATATCCCTCTA	@3_UgTpCiictN1/2	NGNAAGACCCACACCAGAAAACCCAATAACCTCAGATAAATAAA
Q0483	ME2T044SA7T013-8	ME2T044	SA7T013	4.1	R09b62	@1_5wYwBiictN1/2	NTNCAAGCTGAGTCCAAACCGAGATGCCAGGTTGTACAAGTCAT	@1_5wYwBiictN1/1	CGCAAGACCCACACCAGAAAACGACACTGACCAATTTCTAGTCT
Q0484	ME2T044SA7T014-1	ME2T044	SA7T014	5.6	R01b21	@3_4594YiictN1/2	NTACAAGCGGAGTCCAAACCGAGATGCATATGAAAATTAAAAAA	@3_4594YiictN1/1	CGCAAGACCCACACCTAGGCCCTGTTCGTTTGTATATCTGGAAG
Q0485	ME2T044SA7T014-2	ME2T044	SA7T014	3.2	R02b26	@5_4MYRBiictN1/2	NTNCAACCAGAGTACAANCCGAGATGCGTTCGTTAGGGTTGATG	@5_4MYRBiictN1/1	CGCAAGACCCACACCTAGGAGCATAGAAATCCTCAAAGACGCAA
Q0486	ME2T044SA7T014-3	ME2T044	SA7T014	3.2	R02b40	@1_VEcUbiictN1/1	ATACAACCAGAGTCCAAACCGAGATGCGTTCGTTAGGGTTGATG	@1_VEcUbiictN1/2	NGCAAGACCCACACCNAGGAGCATAGAAATCCATAAAGACGCAA
Q0487	ME2T044SA7T014-4	ME2T044	SA7T014	3.4	R07b12	@5_MNgNLiictN1/2	ATNCAACCAGAGTCCAAACAGAGATGCGTTCGTTAGGGTTGATG	@5_MNgNLiictN1/1	CGCAAGACCCACACCTAGGAGCATAGAAGTCCACAAAGACGCAA
Q0488	ME2T044SA7T014-5	ME2T044	SA7T014	4	R09b53	@1_Gf3IGiictN1/2	ATNCAACCAGAGTCCAAACCGAGATGCAAGGGCCAACTTCTCAG	@1_Gf3IGiictN1/1	CGCAAGACCCACACCTAGGTTGCTTATGCCCATGGTGATTGGTG
Q0489	ME2T044SA7T015-1	ME2T044	SA7T015	5.9	R10b09	@5_wecoKiictN1/1	ATACAACCAGAGTCCAAACCGAGATGCGGAGGAGGTAGATCGAC	@5_wecoKiictN1/2	NGCAAGACCCACACGGATTTGTTGTCTCATCCAAAGCTTGTCCG
Q0490	ME2T044SA7T016-1	ME2T044	SA7T016	4.2	R04b11	@5_6hOdYiictN1/2	NCAAGCGGAGTCCAAACCGAGATGCTTTCAACCCTGGAAGAAGA	@5_6hOdYiictN1/1	CGCAAGACCCACACTCGCAAAACCCTAAAACGCCGACCCTGACT
Q0491	ME2T044SA7T016-2	ME2T044	SA7T016	9.1	R04b14	@3_tIRPWiictN1/2	ATACAACCAGAGTCCAAACCGAGATGCTTTCAACCCTGGAAGAA	@3_tIRPWiictN1/1	CGCAAGACCCACACTCGCAAAACCCTAAAACGCCGACCCTGACT
Q0492	ME2T044SA7T016-3	ME2T044	SA7T016	8.5	R04b16	@7_2CltLiictN1/2	NTNCACGATNAGTCCACACAGAGATGCTTTCAACCCTGGAAGAA	@7_2CltLiictN1/1	GCACGACCCACACTCGCAAAACCCTAAAACGCCGACCCTGACTC
Q0493	ME2T044SA7T018-1	ME2T044	SA7T018	5	R03b44	@5_6o5yFiictN1/1	ATACAACCAGAGTCCAAACCGAGATGCGTTGAATGTCAAGATTG	@5_6o5yFiictN1/2	NGAAAGACGCACAGCAATGATTAAACGAACAAAAAAGCTAAACA
Q0494	ME2T044SA7T018-2	ME2T044	SA7T018	13.7	R04b18	@7_4ZwgJiictN1/2	ATACAACCAGAGTCCAAACTGAGATGCAAGTTAATCTAGAAAAC	@7_4ZwgJiictN1/1	CGCAAGACCCACAGCAATAGATCGACTACACTAGCAACTACAAA
Q0495	ME2T044SA7T018-3	ME2T044	SA7T018	10.3	R09b48	@7_dMSqEiictN1/1	ATACAAGCGGAGTCCAAACCGAGATGCTCGTTCATAACATGGCT	@7_dMSqEiictN1/2	NGNAAGACCCACAGCAATAGCATAAGAACATTCAAAGAACAAGT
Q0496	ME2T044SA7T019-1	ME2T044	SA7T019	3.9	R08b16	@1_1sqjIiictN1/1	ATACAACCAGAGTCCAAACCGAGATGCGATCTGGCAAAATGCGA	@1_1sqjIiictN1/2	NGCAAGACCCACAGCTACAGAGTACGGCATCGTTTTGTCTGGTT
Q0497	ME2T044SA7T019-2	ME2T044	SA7T019	4.2	R08b18	@3_5WFLPiictN1/1	ATACAACCAGAGTCCAAACCGAGATGCTGTTCATGCTGTTAAAA	@3_5WFLPiictN1/2	NGTAAGACCCACAGCTACCGTGCAAAACATAGCCTCCAATCAGC
Q0498	ME2T044SA7T020-1	ME2T044	SA7T020	9	R07b11	@3_3qtvJiictN1/2	NTNCAAGCGGAGTCCAANCCGAGATGCTGAATCACTGTGAAGTA	@3_3qtvJiictN1/1	CGCAAGACCCACAGGGAGAGATATCTTTGGAGGAACAATGTACA
Q0499	ME2T044SA7T021-1	ME2T044	SA7T021	10.9	R01b22	@1_qCy9SiictN1/2	ATACACAGGGAGTCCAAACCGAGATGCTGGAGGACATTCGAAAA	@1_qCy9SiictN1/1	CGCAAGACCCACAGTCGATGCTATAAAGGCGTTCTGCTGGGAAA
Q0500	ME2T044SA7T021-2	ME2T044	SA7T021	21.4	R01b22	@3_8K54JiictN1/2	NTNCAACCAGAGTCCAAACCGAGATGCTGGAGGACATTCGAAAA	@3_8K54JiictN1/1	CGCAAGACCCACAGTCGATGCTATAAAGGCGTTCTGCTGGAAAA
Q0501	ME2T044SA7T021-3	ME2T044	SA7T021	2.6	R03b01	@3_6cnDOiictN1/1	ATACAACCAGAGTCCAAACCGAGATGCTTATTCAATGTGTTTGT	@3_6cnDOiictN1/2	NGNAAGACCCACAGTCGATAAAGGGACATGGCAGGAAGATACTA
Q0502	ME2T044SA7T021-4	ME2T044	SA7T021	2.9	R03b35	@3_ylIASiictN1/2	ATACAACCAGAGTCCAAACAGAGATGCTTATTCAATGTGTTTGT	@3_ylIASiictN1/1	CGCAAGACCCACAGTCGATAAAGGAACATGGCAGGAAGAAAATA
Q0503	ME2T044SA7T021-5	ME2T044	SA7T021	4.4	R04b04	@7_80AjUiictN1/1	ATACAACCAGAGTCCAAACCGAGATGCTTATTCAATGTGTTTGT	@7_80AjUiictN1/2	CGCAAGACCCACAGTCGATAAAGGAAAATGGCAGGAAGATACTA
Q0504	ME2T044SA7T021-6	ME2T044	SA7T021	2.7	R07b29	@3_230sCiictN1/1	ATACAACCAGAGTCCAAACCGAGATGCCAAACCTTCCCGTCGAT	@3_230sCiictN1/2	NGNAAGACCCACAGTCGAGAAGGGACGAAAGTCGGCCTTAGTGA
Q0505	ME2T044SA7T021-7	ME2T044	SA7T021	3	R07b32	@7_0SgZCiictN1/2	NTNCAACCAGAGTACAAAACGAGATGCCAAACCTTCCCGTCGAT	@7_0SgZCiictN1/1	CGCAAGACCCACAGTCGAGCAGGGACGAAAGTCGGCCTTAGTGA
Q0506	ME2T044SA7T021-8	ME2T044	SA7T021	2.7	R08b34	@7_4ZQmEiictN1/1	ATACAACCAGAGTCCAAACCGAGATGCTTATTCAATGTGTTTGT	@7_4ZQmEiictN1/2	NGNAAGACCCACAGTCGATAAAGGAACATGGCAGGAAGATACTA
Q0507	ME2T044SA7T021-9	ME2T044	SA7T021	2.9	R09b24	@5_261BDiictN1/1	ATACAACCAGAGTCCAAACCGAGATGCTTATTCAATGTGTTTGT	@5_261BDiictN1/2	NGNAAGACCCACAGTCGATAAAGGAACATGGCAGGAAGATAATA
Q0508	ME2T044SA7T021-10	ME2T044	SA7T021	3	R10b28	@7_AUpeNiictN1/1	ATACAACCAGAGTCCAAACCGAGATGCTTATTCAATGTGTTTGT	@7_AUpeNiictN1/2	NGNAAGACCCACAGTCGATAAAGGGACATGGCAGGGAGATAATA
Q0509	ME2T044SA7T023-1	ME2T044	SA7T023	2.8	R01b21	@3_090vTiictN1/2	NTACAACCAGAGTCCAAACCGAGATGCCCTCAAGATTTTTATTT	@3_090vTiictN1/1	CGCAAGACCCACATGCCATTAACACATCAAATCTTATAGACACA
Q0510	ME2T044SA7T023-2	ME2T044	SA7T023	11	R01b23	@3_8ZbIEiictN1/1	ATACAACCAGAGTCCAAACCGAGATGCAGTTCGAGATGCTATGA	@3_8ZbIEiictN1/2	NGNAAGACCCACATGCCAATCCTCTTCTTCCGACTCGCTATTGT
Q0511	ME2T044SA7T026-1	ME2T044	SA7T026	8	R01b31	@3_4zQ2ZiictN1/2	ATACAACCAGAGTCCAAACTGAGATGCACGTTATGAAATGATAA	@3_4zQ2ZiictN1/1	CGCAAGACCCACTCGCACCATAAAACAGTTTGACAATTGTTGCC
Q0512	ME2T044SA7T026-2	ME2T044	SA7T026	7.5	R02b13	@7_7otbLiictN1/2	NTACAACCAGAGTCCAAACCGAGATGCAGACAAAGATCCTGAAA	@7_7otbLiictN1/1	CGCAAGACCCACTCGCACCAATGTAAGTGACACCATAGACTGAT
Q0513	ME2T044SA7T027-1	ME2T044	SA7T027	9.2	R02b34	@7_Ep5EEiictN1/2	NTNCAACCAGAGTCCAAACCGAGATGCTGCGAAAAATGCGGTGA	@7_Ep5EEiictN1/1	CGCAAGACCCACTGACGCCACAGTTTCTGATTTGCTAGGGCATG
Q0514	ME2T044SA7T029-1	ME2T044	SA7T029	3.3	R08b11	@7_yo4cJiictN1/1	CAACCAGAGTCCAAACCGAGATGCAAAATGAGGATTTTTTTCGA	@7_yo4cJiictN1/2	CGNAAGACCCACAACATGTCTCAGTAATGAGTTTCCACTTCCTC
Q0515	ME2T044SA7T029-2	ME2T044	SA7T029	10.6	R08b14	@3_aMkDZiictN1/1	ATACAAGCGGAGTCCAAACCGAGATGCTGATTGGTCCTGATTGG	@3_aMkDZiictN1/2	CGCAAGACCCACAACATGTTGATGAAGATAAGAGTATATATATA
Q0516	ME2T044SA7T029-3	ME2T044	SA7T029	2.8	R09b09	@5_99jMNiictN1/1	ATACAACCAGAGTCCAAACCGAGATGCAAAATGAGGATTTTTTT	@5_99jMNiictN1/2	NGNAAGACCCACAACATGTGTCAGTAATGAGTTTCCACTTCCTC
Q0517	ME2T044SA7T029-4	ME2T044	SA7T029	4.1	R09b24	@1_DgTINiictN1/1	ATACAACCAGAGTCCAAACCGAGATGCAAAATGAGGATTTTTTT	@1_DgTINiictN1/2	NGNAAGACCCACAACATGTATCAGTAATGAGTTTCCACTTCCTC
Q0518	ME2T044SA7T029-5	ME2T044	SA7T029	12.9	R09b48	@3_1gy7SiictN1/1	ATACAACCAGAGTCCAAACCGAGATGCGTCAAGTGAGAGCTTCC	@3_1gy7SiictN1/2	CGAAAGACCCACAACATGTCCACTATCACCTTCTCAGATAATGC
Q0519	ME2T044SA7T029-6	ME2T044	SA7T029	8.5	R09b52	@1_0WZNDiictN1/1	TACAACCAGAGTCCAAACCGAGATGCGTCAAGTGAGAGCTTCCT	@1_0WZNDiictN1/2	NGCAAGACCCACAACATGTCCACTATCACCTTCTCAGATAATGC
Q0520	ME2T044SA7T029-7	ME2T044	SA7T029	4	R09b58	@3_C9cdNiictN1/1	ATACAACCAGAGTCCAAACCGAGATGCAAAATGAGGATTTTTTT	@3_C9cdNiictN1/2	NGAAAGACCCACAACATGTTTCAGTAATGAGTTTCCACTTCCTC
Q0521	ME2T044SA7T029-8	ME2T044	SA7T029	4.6	R09b60	@5_1QH9HiictN1/1	ATACAACCAGAGTCCAAACCGAGATGCAAAATGAGGATTTTTTT	@5_1QH9HiictN1/2	NGCAAGACCCACAACATGTCTCAGTAATGAGTTTCCACTTCCTC
Q0522	ME2T044SA7T029-9	ME2T044	SA7T029	4.4	R09b64	@3_iO6RSiictN1/2	ATACAACCAGAGTCCAAACCGAGATGCAAAATGAGGATTTTTTT	@3_iO6RSiictN1/1	GCAAGACCCACAACATGTCTCAGTAATGAGTTTCCACTTCCTCA
Q0523	ME2T044SA7T030-1	ME2T044	SA7T030	4.9	R08b11	@5_bmU7QiictN1/1	ATACAACCAGAGTCCAAACCGAGATGCAAATCGTTGTCTCCTCC	@5_bmU7QiictN1/2	NGCAAGACCCACAACTGTAAGCAGTAGACTTTGATCTTAATATG
Q0524	ME2T044SA7T030-2	ME2T044	SA7T030	2.5	R09b13	@7_GLv9QiictN1/2	NTACAACCAGAGTCCAAACCGAGATGCAAATCGTTGTCTCCTCT	@7_GLv9QiictN1/1	CGCAAGACCCACAACTGAAAGCAGTAGACTTTGACCTTAATATG
Q0525	ME2T044SA7T030-3	ME2T044	SA7T030	6.4	R09b62	@7_MccRQiictN1/1	ATACAACCAGAGTCCAAACCGAGATGCCAGGTTGTACAAGTCAT	@7_MccRQiictN1/2	CGCAAGACCCACAACTGAAAACGACACTGACCAATTTCTAGTCT
Q0526	ME2T044SA7T032-1	ME2T044	SA7T032	13.7	R01b22	@5_lutpPiictN1/1	ATACAACCAGAGTCCAAACCGAGATGCTGGAGGACATTCGAAAA	@5_lutpPiictN1/2	CGNAAGACCCACAATGGATGCTATAAAGGCGTTCTGCTGGAAAA
Q0527	ME2T044SA7T032-2	ME2T044	SA7T032	8.4	R08b36	@3_9qE7YiictN1/1	ATACAACCAGAGTCCAAACCGAGATGCCGTTATGTTCAGGTGTG	@3_9qE7YiictN1/2	NGCAAGACCCACAATGGAGGCGAGTTTATAGCTCTCTGTCAACT
Q0528	ME2T044SA7T033-1	ME2T044	SA7T033	3.4	R09b08	@5_oskNHiictN1/1	CAACCAGAGTCCAAACCGAGATGCAAAAGTTCTGGAACCAGTAA	@5_oskNHiictN1/2	NGTAAGACCCACACAGAACAATCCAAGAAGATCAGAACCGGAGC
Q0529	ME2T044SA7T033-2	ME2T044	SA7T033	2.9	R09b24	@3_vnLnMiictN1/2	NTNGCAACCAGAGTCCAAAACGAGATGCTGGCTTGTGTGCTTTC	@3_vnLnMiictN1/1	CGCAAGACCCACACAGACTTTATATATATAGTGCATCATTCGCT
Q0530	ME2T044SA7T033-3	ME2T044	SA7T033	8.9	R09b26	@7_i3WxLiictN1/1	ATACAACCAGAGTCCAAACCGAGATGCTGGCTTTTGTGCTTTCG	@7_i3WxLiictN1/2	NGNAAGACCCACACAGACTTTATATATATAGTGCATCATTCGCT
Q0531	ME2T044SA7T033-4	ME2T044	SA7T033	5	R09b28	@5_4FB8QiictN1/2	NTACAACCAGAGTCCAAACCGAGATGCTGGCTTGTGTGCTTTCG	@5_4FB8QiictN1/1	CGCAAGACCCACACAGACTTTATATATATAGTGCATCATTCGAT
Q0532	ME2T044SA7T033-5	ME2T044	SA7T033	9.2	R09b29	@5_11oTGiictN1/1	ATACAACCAGAGTCCAAACCGAGATGCTGGCTTGTGTGCTTTCG	@5_11oTGiictN1/2	CGCAAGACCCACACAGACTTTATATATATAGTGCATCATTCGCT
Q0533	ME2T044SA7T033-6	ME2T044	SA7T033	3.9	R10b27	@1_ONxNWiictN1/2	ATACAACCAGAGTCCAAACCGAGATGCAAAAGTTCTGGAACCAG	@1_ONxNWiictN1/1	CAAGACCCACACAGACCAATCCAAGAAGATCAGAACCGGAGCTG
Q0534	ME2T044SA7T034-1	ME2T044	SA7T034	9	R05b34	@3_6tJHEiictN1/1	ATACAAGCGGAGTCCAAACCGAGATGCCAATGGATATCCCTCTA	@3_6tJHEiictN1/2	NGNAAGACCCACACCATACAACCCAATAACCTCAGATAAATAAA
Q0535	ME2T044SA7T034-2	ME2T044	SA7T034	15.3	R05b34	@3_sco0PiictN1/2	NTACAACCAGAGTCCAAACCGAGATGCCAATGGATATCCCTCTA	@3_sco0PiictN1/1	CGCAAGACCCACACCATACCACCCAATAACCTCAGATAAATAAA
Q0536	ME2T044SA7T035-1	ME2T044	SA7T035	8.2	R09b62	@3_7dxBQiictN1/1	ATACAACCAGAGTCCAAACCNAGATGCCAGGTTGTACAAGTCAT	@3_7dxBQiictN1/2	NGCAAGACCCACACCTGAAAACGACACTGACCAATTTCTAGTCT
Q0537	ME2T044SA7T037-1	ME2T044	SA7T037	7.1	R03b06	@5_8udGTiictN1/2	ATACAACCAGAGTCCAAACCGAGATGCGAGCTGGAAAATGGGAG	@5_8udGTiictN1/1	CGCAAGACCCACACTGAGAAGAAAGAACCAAACTTGAGCATTTC
Q0538	ME2T044SA7T037-2	ME2T044	SA7T037	4.2	R06b41	@3_Q0sEOiictN1/2	NTNCAACCAGAGTCCAAACAGAGATGCCTGAGAGGAACGAAGTT	@3_Q0sEOiictN1/1	CGCAAGACCCACACTGAGCATATCCAGTTATCATCGTGTTCCAT
Q0539	ME2T044SA7T037-3	ME2T044	SA7T037	6.5	R07b38	@3_E3y6JiictN1/1	ATACAACCAGAGTCCAAACCGAGATGCTTTTGTTATTCAAATGC	@3_E3y6JiictN1/2	NGNAAGACCCACACTGAGGCCTATTGGTGGAATTGTGAAGTGAT
Q0540	ME2T044SA7T037-4	ME2T044	SA7T037	10.5	R09b29	@1_kLtBOiictN1/2	NTNCAACCAGAGTCCAAACAGAGATGCAGCTACCTTCAATAGAA	@1_kLtBOiictN1/1	CGCAAGACCCACACTGAGACATTCTCACCAGTAGTAAGCTCACT
Q0541	ME2T044SA7T038-1	ME2T044	SA7T038	8.8	R10b10	@5_hDytciictN1/2	NTACAACCAGAGTCCAAACCGAGATGCCTTAAGTGGTAAGGAAA	@5_hDytciictN1/1	CGCAAGACCCACAGACTAACCACTACGAAATCCGCAGGATCTAT
Q0542	ME2T044SA7T039-1	ME2T044	SA7T039	3.7	R03b06	@1_nGzdNiictN1/1	ATACAACCAGAGTCCAAACCGAGATGCAGTTCGAGATGCTATGA	@1_nGzdNiictN1/2	NGAAAGACCCACAGCACTATCCTCTTCCTCCAACTCCTTATCCC
Q0543	ME2T044SA7T039-2	ME2T044	SA7T039	6	R03b54	@1_4j88SiictN1/2	ATACAACCAGAGTCCAAACCGAGATGCTCTTAGGAGGAGGCACA	@1_4j88SiictN1/1	CGCAAGACCCACAGCACTCTTGATGGAAGGTACACAAATTATTC
Q0544	ME2T044SA7T039-3	ME2T044	SA7T039	3.8	R05b30	@5_Gb0mKiictN1/1	ATACAACCAGAGTCCAAACCGAGATGCATTGTGATGGATGAGGG	@5_Gb0mKiictN1/2	NGCAAGACCCACAGCACTCATCCTGTCTCAGTCAGGTACATACA
Q0545	ME2T044SA7T040-1	ME2T044	SA7T040	4.6	R09b45	@5_UTR8YiictN1/1	ATACAAGCGGAGTCCAAACCGAGATGCGATTGCGGTGAATGCGG	@5_UTR8YiictN1/2	NGCAAGACCCACAGCTCGGTTTCTTACAGCAAGAGAAACATCCT
Q0546	ME2T044SA7T041-1	ME2T044	SA7T041	11.7	R04b23	@5_0wkWCiictN1/2	NTNCAACCAGAGTCCAAANCGAGATGCAAAAGATCAAGCAATAG	@5_0wkWCiictN1/1	CGCAAGACCCACAGGGGATGGGCAATGTGTGGTGATGCTCCAGA
Q0547	ME2T044SA7T042-1	ME2T044	SA7T042	7.2	R09b49	@5_B2EDEiictN1/2	NTNCAAGCGGAGTCCAAACGGAGATGCCTCTAAACTCAGGAGCA	@5_B2EDEiictN1/1	CGCAAGACCCACAGTGACATTGATTCTGATGATTTTCTTTGTTC
Q0548	ME2T044SA7T043-1	ME2T044	SA7T043	5.2	R01b19	@1_OJYkKiictN1/1	ATACAACCAGAGTCCAAACCGAGATGCTTATGTTTTTTTTATCT	@1_OJYkKiictN1/2	NGAAAGACCCACATCCAACGCCATACGTAGCCTCCTCCTATGAT
Q0549	ME2T044SA7T043-2	ME2T044	SA7T043	13.3	R03b06	@3_13qEZiictN1/1	ATACAACCAGAGTCCAAACCGAGATGCTGATTTGTTATGTTTCG	@3_13qEZiictN1/2	CGCAAGACCCACATCCAACAATCCATCTGCTTTTATTGATAAAA
Q0550	ME2T044SA7T043-3	ME2T044	SA7T043	6.2	R05b33	@1_5zN5ciictN1/2	NTACAACCAGAGTCCAAACCGAGATGCTGATTTGTTGATATGTT	@1_5zN5ciictN1/1	CGCAAGACCCACATCCAACAATCCATCTGCTTTTATTGATAAAA
Q0551	ME2T044SA7T044-1	ME2T044	SA7T044	4.9	R02b34	@1_bo0NJiictN1/2	NTACAACCAGAGTCCAAACCGAGATGCCAAATCAATTTGGTTTA	@1_bo0NJiictN1/1	CGCAAGACCCACATGCGGACCTACGTTAGGGAATAGTGTGTCAG
Q0552	ME2T044SA7T044-2	ME2T044	SA7T044	4.4	R06b23	@3_bE6KCiictN1/1	ATACAACCAGAGTCCAAACCGAGATGCACGTGAAGACCACGATC	@3_bE6KCiictN1/2	NGNAAGACCCACATGCGGGGGATAGTTTTCCAGTTGTTTTCTCT
Q0553	ME2T044SA7T046-1	ME2T044	SA7T046	8.4	R03b37	@3_7qy6UiictN1/2	ATACAACCAGAGTCCAAACCGAGATGCACAAGACATGACATCTT	@3_7qy6UiictN1/1	CGCAAGACCCACTAGGTGCGCATGTTAAGAAGATTATTTCCGGC
Q0554	ME2T044SA7T046-2	ME2T044	SA7T046	2.6	R06b11	@1_9lL7UiictN1/2	ATACAACCAGAGTCCAAACCGAGATGCATCAAGGGTGGTATGTT	@1_9lL7UiictN1/1	CGCAAGACCCACTAGGTGTAGTTGCATCGAGTTTGTTTGGTATG
Q0555	ME2T044SA7T047-1	ME2T044	SA7T047	4.9	R03b19	@1_DSGbNiictN1/2	NTNCAACCAGAGTCCAAACTGAGATGCAGTCGTTCAACAAGTAA	@1_DSGbNiictN1/1	CGCAAGACCCACTCCACAGCAAAGGAAGAGGAGCAGACACGGGA
Q0556	ME2T044SA7T047-2	ME2T044	SA7T047	7.5	R05b34	@7_AhK6FiictN1/2	NTNCAAGCGGAGTACAAACCGAGATGCCAATGGATATCCCTCTA	@7_AhK6FiictN1/1	CGCAAGACCCACTCCACACAACCCAATAACCTCAGATAAATAAA
Q0557	ME2T044SA7T047-3	ME2T044	SA7T047	8.9	R06b22	@5_76DpViictN1/2	ATACAACCAGAGTCCAAACCGAGATGCACGTCGGTGCTGAACCA	@5_76DpViictN1/1	CGCAAGACCCACTCNACACAGTTTCATTTAATGTCAGTCACACA
Q0558	ME2T044SA7T047-4	ME2T044	SA7T047	4.6	R06b32	@1_2xXmGiictN1/1	ATACAACCAGAGTCCAAACCGAGATGCGGGATAACAATTGGGTT	@1_2xXmGiictN1/2	NGNAAGACCCACTCCACATTACCAGCTTTCCCCCACAGATCCAC
Q0559	ME2T044SA7T048-1	ME2T044	SA7T048	4.7	R03b06	@5_R5fNDiictN1/2	NTACAACCAGAGTCCAAACAGAGATGCGGCAAAGCATGGTGATA	@5_R5fNDiictN1/1	CGCAAGACCCACTCGCGCTTACGACCTCTACCCCGATCTCATCC
Q0560	ME2T044SA7T049-1	ME2T044	SA7T049	8.2	R10b18	@3_323bZiictN1/1	ATACAAGCGGAGTCCAAACCGAGATGCTGCACGAGGAGAAACGT	@3_323bZiictN1/2	AGAAAGACCCACTGAGAGATTATCTCAAGATCCAGTCAAAGACT
Q0561	ME2T044SA7T049-2	ME2T044	SA7T049	16.3	R10b20	@5_aU4JJiictN1/2	NTACAACCAGAGTCCAAACCGAGATGCTGCACGAGGAGAAACGT	@5_aU4JJiictN1/1	CGCAAGACCCACTGAGAGCTTATCTCAAGATCCAGTCAAAGACT
Q0562	ME2T044SA7T050-1	ME2T044	SA7T050	6	R09b52	@7_SBp9OiictN1/2	NTNCACAGGGAGTCCAAAAAGAGATGCAAAGTTTTTAGAAACCA	@7_SBp9OiictN1/1	CGCAAGACCCACTGGAGGTTGAAAGCTCAGACACGATTGATAAC
Q0563	ME2T044SA7T051-1	ME2T044	SA7T051	4	R04b05	@3_CGE7WiictN1/2	AATACAAGCGGAGTCCAAACCGAGATGCTATGAAGGAAGTGAAC	@3_CGE7WiictN1/1	CGCAAGACCCACAACCATCATCAGTCTCCGACTCCTTATCACCA
Q0564	ME2T044SA7T051-2	ME2T044	SA7T051	8	R04b09	@7_0NtNciictN1/1	ATACAAGCGGAGTCCAAACCGAGATGCTATGAAGGAAGTGAACA	@7_0NtNciictN1/2	NGNAAGACCCACAACCATAATCAGTCTCCGACTCCTTATCACCA
Q0565	ME2T044SA7T051-3	ME2T044	SA7T051	17.8	R04b09	@7_6HwPFiictN1/2	NTACAACCAGAGTCCAAACCGAGATGCTATGAAGGAAGTGAACA	@7_6HwPFiictN1/1	CGCAAGACCCACAACCATCATCAGTCTCCGACTCCTTATCACCA
Q0566	ME2T044SA7T051-4	ME2T044	SA7T051	3.9	R06b06	@3_jjHMJiictN1/2	NTACAACCAGAGTCCAAACCGAGATGCTCGCGTGGTTCACTTCT	@3_jjHMJiictN1/1	CGCAAGACCCACAACCATCCTGGAGCGAGACTGATGAATGCGTT
Q0567	ME2T044SA7T051-5	ME2T044	SA7T051	7.2	R06b07	@1_AjorViictN1/2	ATACAAGCGGAGTCCAAACCGAGATGCTCGCGTGGTTCACTTCT	@1_AjorViictN1/1	CGCAAGACCCACAACCATCCTGGAGCGAGACTGATGAATGCATT
Q0568	ME2T044SA7T051-6	ME2T044	SA7T051	6.7	R09b41	@5_CvhzJiictN1/2	NTNCAACCAGAGTCCAANCCGAGATGCAAAATGCACTACGTGCT	@5_CvhzJiictN1/1	CAAGACCCACAACCATCGAGTTTACGGACAGCCATGACTCCAAA
Q0569	ME2T044SA7T051-7	ME2T044	SA7T051	7.2	R09b45	@5_RV1UWiictN1/1	ATACAACCAGAGTCCAAACCGAGATGCAAAATGCACTACGTGCT	@5_RV1UWiictN1/2	CGCAAGACCCACAACAATTGAGTTTACGGACAGCCATGACTCCA
Q0570	ME2T044SA7T051-8	ME2T044	SA7T051	11.5	R09b45	@5_arhaCiictN1/1	ATACAACCAGAGTCCAAACCGAGATGCAAAATGCACTACGTGCT	@5_arhaCiictN1/2	NGNAAGACCCACAACCNTAGAGTTTACGGACAGCCATGACTCCA
Q0571	ME2T044SA7T051-9	ME2T044	SA7T051	6	R09b47	@7_bQh7LiictN1/1	ATACAACCAGAGTCCAAACCGAGATGCAAAATGCACTACGTGCT	@7_bQh7LiictN1/2	NGNAAGACCCACAACCANCNAGTTTACGGACAGCCATGACTCCA
Q0572	ME2T044SA7T051-10	ME2T044	SA7T051	8.4	R09b47	@3_enCJPiictN1/2	NTACAACCAGAGTCCAAACCGAGATGCAAAATGCACTACGTGCT	@3_enCJPiictN1/1	GCAAGACCCACAACCATCGAGTTTACGGACAGCCATGACTCCAA
Q0573	ME2T044SA7T051-11	ME2T044	SA7T051	24.2	R09b48	@1_2LqhBiictN1/2	NTNCAACCAGAGTCCAAACAGAGATGCAAAATGCACTACGTGCT	@1_2LqhBiictN1/1	CGCAAGACCCACAACCATCGAGTTTACGGACAGCCATGACTCCA
Q0574	ME2T044SA7T052-1	ME2T044	SA7T052	14.6	R02b21	@5_1QHmZiictN1/1	ATACAAGCGGAGTCCAAACCGAGATGCCCACCCCTAGCACGTAC	@5_1QHmZiictN1/2	NGAAAGACCCACAAGAAGTAAGCTTAGTTTCTAATGAAAGCCTA
Q0575	ME2T044SA7T052-2	ME2T044	SA7T052	2.8	R09b24	@1_lC1rPiictN1/2	ATACAACCAGAGTCCAAACCGAGATGCAAAAGTTCTGGAACCAG	@1_lC1rPiictN1/1	CGCAAGACCCACAAGAAGATCAGAACCGGAGCTGCGCAGAGCCA
Q0576	ME2T044SA7T053-1	ME2T044	SA7T053	2.6	R06b11	@7_Bl8wNiictN1/1	ATACAAGCGGAGTCCAAACCGAGATGCTACATGTAACAGATAGA	@7_Bl8wNiictN1/2	NGNAAGACCCACAAGGTAGAGATGCAAAATGGTCTCANTTCCTT
Q0577	ME2T044SA7T053-2	ME2T044	SA7T053	3.1	R07b32	@5_6cdcLiictN1/2	NTACAACCAGAGTCCAAACAGAGATGCTACATGTAACAGATAGA	@5_6cdcLiictN1/1	GCAAGACCCACAAGGTAGAGATGCAAAATGGTCTCATTTCCTTC
Q0578	ME2T044SA7T053-3	ME2T044	SA7T053	2.8	R08b11	@7_DD9jUiictN1/2	ATACAACCAGAGTCCAAACCGAGATGCTACATGTAACAGATAGA	@7_DD9jUiictN1/1	CGCAAGACCCACAAGGTAGAGATGCAAAATGGCCTCATTTCCTT
Q0579	ME2T044SA7T054-1	ME2T044	SA7T054	2.9	R03b15	@7_efmIXiictN1/1	ATACAACCAGAGTCCAAACCGAGATGCGTTCGTTAGGGTTGATG	@7_efmIXiictN1/2	CGCAAGACCCACACAAAGGATCATAGAAATCCACAAAGACGCAA
Q0580	ME2T044SA7T054-2	ME2T044	SA7T054	3.4	R03b20	@3_kPujKiictN1/2	NTACAACCAGAGTACAAACCGAGATGCGTTCGTTAGGGTTGATG	@3_kPujKiictN1/1	CGCAAGACCCACACAAAGGAGCGTAGAAATCCACAAAGACGCAA
Q0581	ME2T044SA7T054-3	ME2T044	SA7T054	2.9	R05b23	@7_3iqpViictN1/2	ATACAACCAGAGTCCAAACCGAGATGCGTTCGTTAGGGTTGATG	@7_3iqpViictN1/1	CGCAAGACCCACACAAAGGAGCATAGAAATCCACGAAGACGCAA
Q0582	ME2T044SA7T054-4	ME2T044	SA7T054	8.4	R06b20	@5_eJd6JiictN1/1	ATACAACCAGAGTCCAAACCGAGATGCACGTCGGTGCTGAACCA	@5_eJd6JiictN1/2	NGNAAGACCCACACAAAGCCGTTTTATTTATACACAAACAAAGC
Q0583	ME2T044SA7T055-1	ME2T044	SA7T055	4.8	R01b01	@3_HE8zOiictN1/2	NTACAACCAGAGTCCAAACCGAGATGCATTACGTGCAAAGACAA	@3_HE8zOiictN1/1	CGCAAGACCCACACAGCCACTATCTCCACAACACGTTCGACAAC
Q0584	ME2T044SA7T055-2	ME2T044	SA7T055	23.8	R03b06	@7_8n5oXiictN1/2	ATACAACCAGAGTCCAAACCGAGATGCTGATTTGTTGATATGTT	@7_8n5oXiictN1/1	CGCAAGACCCACACAGCCGCACAACCAACAATCCATCTGCTTTT
Q0585	ME2T044SA7T055-3	ME2T044	SA7T055	4.1	R05b27	@5_0WFeDiictN1/2	NTNCAACCAGAGTCCAAACCGAGATGCATTGTGATGGATGAGGG	@5_0WFeDiictN1/1	CGCAAGACCCACACAGCCTGAAACCACATTGGTCCAAACCAGTC
Q0586	ME2T044SA7T055-4	ME2T044	SA7T055	5	R07b15	@1_AFLiDiictN1/2	NTNCAACCAGAGTCCAANCCGAGATGCTAAGGAGACACCAGGTT	@1_AFLiDiictN1/1	CGCAAGACCCACACAGCCAACCCTTGGAAGTTAAAGCCTCTAAC
Q0587	ME2T044SA7T055-5	ME2T044	SA7T055	13.5	R09b48	@5_JgtoTiictN1/2	NTACAACCAGAGTCCAAACCGAGATGCTTACCATGTCAACCCTG	@5_JgtoTiictN1/1	CGCAAGACCCACACAGCCACGTTCCATCCTTCTTAGGCACTAGT
Q0588	ME2T044SA7T056-1	ME2T044	SA7T056	9.6	R01b22	@7_8aOpGiictN1/2	NTNCAACCAGAGTCCAAACCGAGATGCAGTTCGAGATGCTATGA	@7_8aOpGiictN1/1	CGCAAGACCCACACCCACATCACCATCCTCTTCTTCTGACTCAC
Q0589	ME2T044SA7T056-2	ME2T044	SA7T056	7.9	R01b23	@1_FNvlIiictN1/1	ATACAACCAGAGTCCAAACCGAGATGCTATGAAGGGAGTGAAGG	@1_FNvlIiictN1/2	NGTAAGACCCACACCCACATCACCATCCTCTTCTTCTGACTCAC
Q0590	ME2T044SA7T056-3	ME2T044	SA7T056	4.2	R01b25	@1_1wLHRiictN1/1	ATACAACCAGAGTCCAAACCGAGATGCAGTTCGAGATGCTATGA	@1_1wLHRiictN1/2	CGCAAGACCCACACCCACATACCAATCCTCTTCTTCCGACTCGC
Q0591	ME2T044SA7T056-4	ME2T044	SA7T056	5	R03b05	@1_DrZJRiictN1/1	ATACAACCAGAGTCCAAACCGAGATGCAGTTCGAGATGCTATGA	@1_DrZJRiictN1/2	CGCAAGACCCACACCCACATCACCATCCTCTTCTTCTGACTCGC
Q0592	ME2T044SA7T056-5	ME2T044	SA7T056	3.4	R06b17	@3_IHcsTiictN1/2	NTACAACCAGAGTCCAAACCGAGATGCAGTTCGAGATGCTATGA	@3_IHcsTiictN1/1	CAAGACCCACACCCACATCACCATCCTCTTCTTCCGACTCGCTA
Q0593	ME2T044SA7T056-6	ME2T044	SA7T056	2.7	R07b28	@3_6lAyaiictN1/2	NCAACCAGAGTCCAAACCGAGATGCAGTTCGAGATGCTATGAAG	@3_6lAyaiictN1/1	AGCAAGACCCACACCCACATCACCATCCTCTTCTTCCGACTCGC
Q0594	ME2T044SA7T056-7	ME2T044	SA7T056	3.5	R09b09	@7_E3PNNiictN1/2	NTNCAACCAGAGTCCAAACCGAGATGCAGATGCTAAATGGTGGT	@7_E3PNNiictN1/1	CGCAAGACCCACACCCACCACCATTTAGCATCTGCATCTCGGTT
Q0595	ME2T044SA7T056-8	ME2T044	SA7T056	7.2	R09b48	@5_0hK3ciictN1/2	NTACAACCAGAGTCCAAACCGAGATGCAGTTCGAGATGCTATGA	@5_0hK3ciictN1/1	CGCAAGACCCACACCCACATCTCCATCCTCTTCTTCCGACTCGC
Q0596	ME2T044SA7T057-1	ME2T044	SA7T057	7.3	R05b35	@5_a31sXiictN1/1	ATACAAGCGGAGTCCAAACCGAGATGCCAATGGATATCCCTCTA	@5_a31sXiictN1/2	GGGAAGACCCACACGACACAACCCAATAACCTCAGATAAATAAA
Q0597	ME2T044SA7T058-1	ME2T044	SA7T058	9.3	R07b29	@3_51VYViictN1/1	ATACAACCAGAGTCCAAACCGAGATGCAGCAGCTGATTTCAATC	@3_51VYViictN1/2	CGCAAGACCCACACGTAATCAAACTTGGCTTATACCTCAGATAA
Q0598	ME2T044SA7T058-2	ME2T044	SA7T058	16.4	R08b30	@5_8TzAKiictN1/2	NTACAACCAGAATTCAAACCGAGATGCAATCGTTCAAGAAACTC	@5_8TzAKiictN1/1	CGCAAGACCCACACGTAAAGGAATGTGGATATTTGGTTATTTGA
Q0599	ME2T044SA7T059-1	ME2T044	SA7T059	4.8	R06b07	@3_WNYeYiictN1/2	NTACAACCAGAGTCCAAACCGAGATGCTCGCGTGGTTCACTTCT	@3_WNYeYiictN1/1	CGCAAGACCCACACTGGAGCGAGACTGATGAATGCATTTATGGA
Q0600	ME2T044SA7T059-2	ME2T044	SA7T059	8.1	R09b52	@1_BovlQiictN1/2	NTACAACCAGAGTCCAAACCGAGATGCAAAGTTTTTAGAAACCA	@1_BovlQiictN1/1	CGCAAGACCCACACTGGAGGTTGAAAGCTCAGACACGATTGATA
Q0601	ME2T044SA7T060-1	ME2T044	SA7T060	3.8	R03b59	@7_qOrfWiictN1/2	ATACAACCAGAGTCCAAACCGAGATGCTCTTATAATCAAGGTAG	@7_qOrfWiictN1/1	CGCAAGACCCACAGAGACTTGATACTACCTTGATTATAAGAGCA
Q0602	ME2T044SA7T060-2	ME2T044	SA7T060	14.9	R09b43	@3_r3qfJiictN1/1	ATACAAGCGGAGTCCAAACCGAGATGCCTCTAAACTCAGGAGCA	@3_r3qfJiictN1/2	TGAAAGACCCACAGAGANANTGATTCTGATGATTTTCTTTGTTC
Q0603	ME2T044SA7T060-3	ME2T044	SA7T060	12.8	R09b49	@5_B1kEKiictN1/2	NTACAACCAGAGTCCAAACCGAGATGCCTCTAAACTCAGGAGCA	@5_B1kEKiictN1/1	CGCAAGACCCACAGAGACATTGATTCTGATGATTTTCTTTGTTC
Q0604	ME2T044SA7T061-1	ME2T044	SA7T061	8	R09b48	@3_462IEiictN1/2	NTNCAACCAGAGTCCAAACCGAGATGCTCGTTCATAACATGGCT	@3_462IEiictN1/1	CGCAAGACCCACAGCAGTAGCATAAGAACATTCAAAGAACAAGT
Q0605	ME2T044SA7T062-1	ME2T044	SA7T062	3.9	R05b15	@3_bFaZPiictN1/2	NTACAACCAGAGTCCAAACCGAGATGCCTTAGATTTTGGCTGGG	@3_bFaZPiictN1/1	CGCAAGACCCACAGGAACAACAACAACGACAGCCAAAATCTAAG
Q0606	ME2T044SA7T065-1	ME2T044	SA7T065	5.2	R01b18	@3_3EjZXiictN1/2	ATACAACCAGAGTACAAACAGAGATGCAGTTCGAGATGCTATGA	@3_3EjZXiictN1/1	CGCAAGACCCACATCCCCATCCTCTTCTTCTGACTCACTATTGT
Q0607	ME2T044SA7T065-2	ME2T044	SA7T065	4.3	R03b15	@1_0RYyYiictN1/2	ATACAACCAGAGTCCAAACAGAGATGCAGTTCGAGATGCTATGA	@1_0RYyYiictN1/1	CGCAAGACCCACATCCCCATCCTCTTCCTCCGACTCCTTATTCC
Q0608	ME2T044SA7T065-3	ME2T044	SA7T065	9.4	R06b22	@5_Ew7MJiictN1/1	ATACAACCAGAGTCCAAACCGAGATGCTCACCGACTTTCTTCAA	@5_Ew7MJiictN1/2	NGCAAGACCCACATCCCCTCTAAACTGAAGCGACTATATATATG
Q0609	ME2T044SA7T068-1	ME2T044	SA7T068	4.6	R04b05	@3_23c0RiictN1/2	ATACAACCAGAGTCCAAACCGAGATGCTATGAAGGAAGTGAACA	@3_23c0RiictN1/1	CGCAAGACCCACTCAACCTAAGCCTTTTCACTTCCTCTTCTACA
Q0610	ME2T044SA7T068-2	ME2T044	SA7T068	6.5	R04b16	@7_QKLcHiictN1/2	NTNCACGATGAGTACAAACCGAGATGCTTTCAACCCTGGAAGAA	@7_QKLcHiictN1/1	CGCAAGACCCACTCAACCACCTCCTCTCTAACCTCACTTCAGTA
Q0611	ME2T044SA7T068-3	ME2T044	SA7T068	2.8	R06b05	@5_7vibNiictN1/2	NTACAACCAGAGTCCAAACCGAGATGCAGTCCGAGATGCTATGA	@5_7vibNiictN1/1	CGCAAGACCCACTCAACCTAAGCCTTTTCACTTCCTCTTCTACA
Q0612	ME2T044SA7T068-4	ME2T044	SA7T068	6.6	R08b17	@7_2FleDiictN1/2	NTNCAACCAGAGTCCAAACCGAGATGCACTTGGAGGTGGATGGG	@7_2FleDiictN1/1	CGCAAGACCCACTCAACCAAGTGCTGCTTGACACTCGAAACACT
Q0613	ME2T044SA7T068-5	ME2T044	SA7T068	2.5	R08b27	@3_3SihQiictN1/1	ATACAACCAGAGTCCAAACCTAGATGCAGTTCGAGATGCTATGA	@3_3SihQiictN1/2	NGCAAGACCCACTCAACCTAAGAATTTTCACCTCCTCTTCTAGA
Q0614	ME2T044SA7T069-1	ME2T044	SA7T069	4	R03b28	@1_9nEaCiictN1/2	NTNCAACCAGAGTCCAAAACGAGATGCAGTGATATTAAAGTTGG	@1_9nEaCiictN1/1	CGCAAGACCCACTCCAGCTAGATGCATAAAACAAAATCAGTGTG
Q0615	ME2T044SA7T069-2	ME2T044	SA7T069	3	R05b27	@3_MJDoGiictN1/1	ATACAACCAGAGTCCAAACCGAGATGCATTGTGATGGATGAGGG	@3_MJDoGiictN1/2	NGNAAGACCCACTCCAGATATCCCAAAAGCCCCCATAACACAGC
Q0616	ME2T044SA7T069-3	ME2T044	SA7T069	2.8	R05b42	@5_6LfmQiictN1/2	NTACAACCAGAGTACAAACAGAGATGCTTCTTCCTGATCTTGAT	@5_6LfmQiictN1/1	CGCAAGACCCACTCCAGCTTCACCAACCGTGATCAACTCCATGC
Q0617	ME2T044SA7T069-4	ME2T044	SA7T069	2.5	R08b18	@1_nHErCiictN1/1	ATACAACCAGAGTCCAAACCGAGATGCAGTGAAATTAAAGTTGG	@1_nHErCiictN1/2	NGNAAGACCCACTCCAGTNAAATGCATACAACAGAACCAGGAAT
Q0618	ME2T044SA7T070-1	ME2T044	SA7T070	4.5	R01b31	@3_1PSECiictN1/1	ATACAACCAGAGTCCAAACCGAGATGCCAATTTTCGAATTGCAG	@3_1PSECiictN1/2	NGNAAGACCCACTCGGAATAAAAAGTGCCTTGTGCTCCATAAAC
Q0619	ME2T044SA7T070-2	ME2T044	SA7T070	3.8	R03b53	@3_kyt6YiictN1/2	NTACAACCAGAGTCCAAACCGAGATGCCAATTTTCGAATTGCAG	@3_kyt6YiictN1/1	GCAAGACCCACTCGGAATAAAAAGTGCCTTGTGCTCCATAAACA
Q0620	ME2T044SA7T070-3	ME2T044	SA7T070	13.9	R04b16	@5_OIjHViictN1/2	ATACAACCAGAGTCCAAACCGAGATGCTTTCAACCCTGGAAGAA	@5_OIjHViictN1/1	CGCAAGACCCACTCGGAAAACCCTAAAACGCCGACCCTGACTCA
Q0621	ME2T044SA7T070-4	ME2T044	SA7T070	2.8	R09b19	@7_8eF3NiictN1/1	CAAGCGGAGTCCAAACCGAGATGCCAATTTTCGAATTGCAGAAG	@7_8eF3NiictN1/2	NGNAAGACCCACTCGGAATAAAAAGTGCCTTGTGCTCCATAAAC
Q0622	ME2T044SA7T071-1	ME2T044	SA7T071	2.7	R02b49	@5_5zukKiictN1/2	NTACAACCAGAGTCCAAACCGAGATGCTTCAACATTGGAGTGAC	@5_5zukKiictN1/1	CGCAAGACCCACTGAGGATTCATTTAACAGAAACAATGTACAGA
Q0623	ME2T044SA7T071-2	ME2T044	SA7T071	3.4	R04b05	@7_IadwWiictN1/2	ATACAACCAGAGTCCAAACCGAGATGCAGTCGTTCAACAAGTAA	@7_IadwWiictN1/1	CGCAAGACCCACTGAGGAAAAGCAAACTTACTTGTTGAACGACT
Q0624	ME2T044SA7T071-3	ME2T044	SA7T071	2.6	R05b05	@1_MahaCiictN1/1	TACAACCAGAGTCCAAACCGAGATGCGTTCGTTAGGGTTGATGT	@1_MahaCiictN1/2	NGNAAGACCCACTGAGGAGCATAGAAATCCACAAAGACGCAATC
Q0625	ME2T044SA7T073-1	ME2T044	SA7T073	17.7	R01b25	@3_aVp0EiictN1/1	ATACAACCAGAGTCCAAACCGAGATGCTGGAGGACATTCGAAAA	@3_aVp0EiictN1/2	NGNAAGACCCACAACCGATGCTATAAAGGCGTTCTGCTGGAAAA
Q0626	ME2T044SA7T073-2	ME2T044	SA7T073	3	R03b02	@7_6CizDiictN1/1	ATACAACCAGAGTCCAAACCGAGATGCAAGGGGTTCTGGTTTCT	@7_6CizDiictN1/2	NGNAAGACCCACAACCGAACGAAACCTCATGAGCAGATCGCTGG
Q0627	ME2T044SA7T073-3	ME2T044	SA7T073	13	R03b06	@7_2ilgDiictN1/2	NTNCAACCAGAGTCCAAACCGAGATGCTGATTTGTTATGTTTCG	@7_2ilgDiictN1/1	CGCAAGACCCACAACCGACAATCCATCTGCTTTTATTGATAAAA
Q0628	ME2T044SA7T074-1	ME2T044	SA7T074	3.4	R01b20	@5_2OPKHiictN1/2	NTACAACCAGAGTCCAAACCGAGATGCATCTTGAGACATGTCGT	@5_2OPKHiictN1/1	CGCAAGACCCACAAGACTTTTTCCGTATTTTACCTTCACTTGCA
Q0629	ME2T044SA7T074-2	ME2T044	SA7T074	10	R07b30	@5_7ZqnZiictN1/2	NTACAACCATAGTCCAAACCGAGATGCAGCAGCTGATTTCAATC	@5_7ZqnZiictN1/1	CGCAAGACCCACAAGACTACAAGTTCCTCACACACGTAATCAAA
Q0630	ME2T044SA7T075-1	ME2T044	SA7T075	7.3	R02b20	@3_hzeRFiictN1/2	NTACAACCAGAGTCCAAACCGAGATGCTGACAAGGCAGGTGCTA	@3_hzeRFiictN1/1	CGCAAGACCCACAAGTACAAAGGCACTACGCAACAAAATAAATC
Q0631	ME2T044SA7T075-2	ME2T044	SA7T075	4.3	R02b22	@3_8KRNWiictN1/2	ATACAACCAGAGTCCAAACCGAGATGCTGACAAGGCAGGTGCTA	@3_8KRNWiictN1/1	CGCAAGACCCACAAGTACAAAGGCACTACGCAACAAAATAAACC
Q0632	ME2T044SA7T076-1	ME2T044	SA7T076	2.8	R08b32	@1_hq67WiictN1/2	ATACAAGGCGAGTCCAAACCGAGATGCCTTAGATTTTGGCTGGG	@1_hq67WiictN1/1	CGCAAGACCCACACAACGACCAAACCAGCAGAAACAACAACCGA
Q0633	ME2T044SA7T080-1	ME2T044	SA7T080	2.8	R07b31	@3_0t77YiictN1/2	NTACAAGCGGAGTCCAAACCGAGATGCAGCGTAAGAACTGGGTT	@3_0t77YiictN1/1	CGCAAGACCCACACGTCCACCAAAAGACCGTAAACCGGCTCATC
Q0634	ME2T044SA7T083-1	ME2T044	SA7T083	10	R03b06	@7_3dm1CiictN1/1	ATACAACCAGAGTCCAAACCGAGATGCTGATTTGTTATGTTTCG	@7_3dm1CiictN1/2	NGNAAGACCCACAGCCAACAATCCATCTGCTTTTATTGATAAAA
Q0635	ME2T044SA7T083-2	ME2T044	SA7T083	2.5	R05b09	@3_VwlgSiictN1/2	ATACAACCAGAGTCCAAACCGAGATGCTTGAAGATATTATCAAA	@3_VwlgSiictN1/1	AAGACCCACAGCCAACTTTCGCCAAGTTTATCCCAATCAGGGAC
Q0636	ME2T044SA7T083-3	ME2T044	SA7T083	7.9	R06b20	@5_9V92PiictN1/1	ATACAACCAGAGTCCAAACCGAGATGCTTGACGATATTATCAAA	@5_9V92PiictN1/2	NGAAAGACCCACAGCAAACTTTCGCCAAGTTTATCCCAATCAGG
Q0637	ME2T044SA7T083-4	ME2T044	SA7T083	3	R08b19	@5_2VptHiictN1/1	ATACAACCAGAGTCCAAACCGAGATGCGATCTGGCAAAATGCGA	@5_2VptHiictN1/2	NGCAAGACCCACAGCTAAAGAGTACGGCATCGTTTTGTCTGGTT
Q0638	ME2T044SA7T083-5	ME2T044	SA7T083	8.3	R09b45	@7_0gC6PiictN1/1	ATACAACCAGAGTCCAAACCGAGATGCAGTTCGAGATGCTATGA	@7_0gC6PiictN1/2	NGCAAGACCCACAACCAAATCTCCATCCTCTTCTTCCGACTCGC
Q0639	ME2T044SA7T087-1	ME2T044	SA7T087	2.8	R05b13	@7_9M5lQiictN1/2	NTACAACCAGAGTCCAAACCGAGATGCTACGACCTAAGCCTGCA	@7_9M5lQiictN1/1	CGCAAGACCCACTAGACCCAAAACAAGCATAGAGTACATTCTTC
Q0640	ME2T044SA7T087-2	ME2T044	SA7T087	2.5	R05b14	@5_kFqhWiictN1/2	ATACAACCAGAGTCCAAACCGAGATGCCGGTTGAGAAGCGACAT	@5_kFqhWiictN1/1	CGCAAGACNCACTAGACCAAATGTCGCTTCTCAACCGGCATCTC
Q0641	ME2T044SA7T087-3	ME2T044	SA7T087	5	R07b07	@7_I7aFViictN1/1	ATACAACCAGAGTCCAAACCGAGATGCCCGTGGAAAAGCAATAT	@7_I7aFViictN1/2	CGCAAGACCCACTAGACCAGATATTGCTTTTCCACGGGCATCTC
Q0642	ME2T044SA7T090-1	ME2T044	SA7T090	4.7	R09b47	@5_57jvciictN1/2	NTACAACCAGAGTCCAAACAGAGATGCGCGTGATCGGACACCTT	@5_57jvciictN1/1	CGCAAGACCCACTGCAAGCGGAAGCTAAAGGTTTACTATGGACA
Q0643	ME2T044SA7T092-1	ME2T044	SA7T092	2.6	R02b19	@7_5M9BIiictN1/1	TTACAAGCGGAGTCCAAACCGAGATGCAAAATAGAAGACGGAGA	@7_5M9BIiictN1/2	NGCAAGACCCACAACCTNCATTCCCACTTTCTTCATCTACGGTT
Q0644	ME2T044SA7T092-2	ME2T044	SA7T092	3.6	R03b11	@5_2411ViictN1/1	ATACAACCAGAGTCCAAACCGAGATGCTGCACTATATTGTTAGG	@5_2411ViictN1/2	CGCAAGACCCACAACCTCAGTTAATTGTATCATCAAATAGTAGT
Q0645	ME2T044SA7T092-3	ME2T044	SA7T092	4.1	R05b34	@5_19J7UiictN1/2	ATACAAGCGGAGTCCAAACCGAGATGCCAATGGATATCCCTCTA	@5_19J7UiictN1/1	CGCAAGACCCACAACCTCAGATAAATAAAGCTGTCACAAGGACT
Q0646	ME2T044SA7T092-4	ME2T044	SA7T092	3.8	R07b13	@7_xaYpRiictN1/1	ATACAACCAGAGTCCAAACCGAGATGCCAATGGAGGATGGTTAC	@7_xaYpRiictN1/2	CGCAAGACCCACAACCTCAGTACTCTTGTTACATCCCATCCATA
Q0647	ME2T044SA7T093-1	ME2T044	SA7T093	3.9	R09b25	@3_1YYEViictN1/1	ATACAACCAGAGTCCAAACCGAGATGCAGAACGAGTTGCAGAAG	@3_1YYEViictN1/2	CGCAAGACCCACAAGAGTCTTTAGATAGACAAAAAGACGTGAGT
Q0648	ME2T044SA7T093-2	ME2T044	SA7T093	4.5	R09b57	@7_4mxGCiictN1/2	NTNCAACCAGAGTACAAACCGAGATGCAGCCGTTGAACGAAGCT	@7_4mxGCiictN1/1	CGCAAGACCCACAAGAGTATAGTAATGAGGAATCCAAGTCTTAA
Q0649	ME2T044SA7T093-3	ME2T044	SA7T093	7.1	R09b58	@5_GIebciictN1/2	NTNCAACCAGAGTCCAANCCGAGATGCAGCCGTTGAACGAAGCT	@5_GIebciictN1/1	CGCAAGACCCACAAGAGTATAGTGATGAGGAATCCAAGTCTTAA
Q0650	ME2T044SA7T094-1	ME2T044	SA7T094	5.8	R09b48	@3_21ogJiictN1/1	ATACAACCAGAGTCCAAACCGAGATGCAAAATGCACTACGTGCT	@3_21ogJiictN1/2	NGCAAGACCCACAAGTCCTGGGCATTAGTGATGAACGAAACAGT
Q0651	ME2T044SA7T095-1	ME2T044	SA7T095	2.5	R03b30	@1_1tcIEiictN1/1	ATACAACCAGAGTCCAAACCGAGATGCTATTGATCTTATAAACC	@1_1tcIEiictN1/2	NGNAAGACCCACACAAGGATCATATCATTATGGTCTAATACCGC
Q0652	SA7BG41-1	SA7	BG41	7.2	R03b27	@1_2V00GiictN1/2	NTACAAGAGCGCAAGACCCACCACAATCCCCAAACACCTTCATC	@1_2V00GiictN1/1	GCAAGCAAGAGGAATGAAGGTGTTTGGAGATTGTGGATTGGTGA
Q0653	SA7BG41-2	SA7	BG41	4.2	R03b35	@3_bswiSiictN1/2	ATACAAGAGCGCAAGACCCACCACAATCCCCAAACACCTTCATC	@3_bswiSiictN1/1	GCAAGCAAGAGGAATGAAGGTGTTTGGAGATTGTGGATTGGGGA
Q0654	SA7BG73-1	SA7	BG73	7.9	R08b31	@3_CsU8UiictN1/2	ATACAAGAGCGCAAGACCCACCACAAAACATAGACATCACCCCA	@3_CsU8UiictN1/1	TAGAGGTGGGTTGGAGATGGTATCAAGGAAATCGAATATGATCA
Q0655	SA7CE23-1	SA7	CE23	2.9	R04b02	@1_MJBgWiictN1/2	ATACAAGAGCGCAAGACCCACCACAACAAGTCTCCTCCGCTCAA	@1_MJBgWiictN1/1	CACAAGGAGTAAGGCGTTGGTGCGGTTCAGATTCCCTACGGACG
Q0656	SA7FC10-1	SA7	FC10	11.6	R09b45	@1_A4RqCiictN1/2	NTNCAAGAGCGCAAGACGAACCACAAAGATACTCGACCATTTCT	@1_A4RqCiictN1/1	CTTGGCTGCAAGGTAAGGAGGTTATGGAGATGAGTGGAGAATGT
Q0657	SA7IPM1-1	SA7	IPM1	5.7	R04b11	@3_dl3DZiictN1/2	ATACCACGACGCAAGACCCACCACAAAAAAAAACGATAAGCTGG	@3_dl3DZiictN1/1	GCAGGCATGCAAGCTTAGCACTCAAAGAGGAGGATATCGCTGGT
Q0658	SA7IPM1-2	SA7	IPM1	10.2	R04b12	@3_QyBBQiictN1/2	NTACAAGAGCGCAAGACACACCACAAAAAAAAACGATAAGCTGG	@3_QyBBQiictN1/1	GCAGGCATGCAAGCTTAGCACTCAAAGAGGAGGATATCGCTGTT
Q0659	SA7MS10-1	SA7	MS10	2.9	R04b04	@7_7U8gUiictN1/2	ATACAAGAGCGCAAGACCCACCACAAACCAAAACACAATGAAGC	@7_7U8gUiictN1/1	TGAGTAGCCTTGCTCGGACTGTTGATATCTGTTGTGTTTTACAG
Q0660	SA7MS10-2	SA7	MS10	12.4	R05b25	@7_CA6pRiictN1/2	ATACAAGAGCGCAAGACCCACCACAAACTTAAATACACTAAGGA	@7_CA6pRiictN1/1	TGAGTAGCCTTGCTCGGACTAGGATGAATGATGCATTAACCGGT
Q0661	SA7MS11-1	SA7	MS11	3.2	R03b25	@5_AbNnMiictN1/2	NTNCAAGAGCGCAAGACACACCACAATGACAGAACAAGAAAGAC	@5_AbNnMiictN1/1	TCGATGAATATGCAGTTGGAATTTGGACTTGCCGTTGATAGGGT
Q0662	SA7MS11-2	SA7	MS11	2.9	R09b24	@7_8N7eFiictN1/2	NTNCAAGAGCGCAAGACCCACCACAACACTAGAAAACCAAACAC	@7_8N7eFiictN1/1	TCGATGAATATGCAGTTGGAAGAAGACGGTGATATTGTCTTTGC
Q0663	SA7MS11-3	SA7	MS11	3.3	R10b05	@7_07a1JiictN1/2	NTNCAAGAGCGCAAGACCCACCACAACAGACAATGGAAAAGGCG	@7_07a1JiictN1/1	TCGATGAATATGCAGTTGGAAATCAGTAAGATCTCCATAGCTGC
Q0664	SA7MS12-1	SA7	MS12	4.4	R01b25	@5_KNNYbiictN1/2	NTACAAGAGCGCAAGNCCCACCACAAAACATCCATCATATGAGA	@5_KNNYbiictN1/1	CGTGTTCGCATACAGGAGTCACCAGTCAATATTTTTGCCTATCA
Q0665	SA7MS12-2	SA7	MS12	8.9	R03b06	@1_1GClKiictN1/2	NTACAAGAGCGCAAGAAGCACCACAACTGTAACAAGACGCTCCT	@1_1GClKiictN1/1	CGTGTTCGCATACAGGAGTCTAGCCATCGACGATTTGGTCGAGT
Q0666	SA7MS12-3	SA7	MS12	18.6	R03b06	@7_65UlSiictN1/1	ATACAAGAGCGCAAGACCCACCACAAGAACCACCGAACTTACTT	@7_65UlSiictN1/2	CGTGTTCGCATACAGGAGTAGAAAGTCGGAGCCAGGGCTAATGG
Q0667	SA7MS12-4	SA7	MS12	18.6	R03b06	@1_1FLzHiictN1/2	NTACAAGAGCGCAAGACACACCACAAGAACCACCGAACTTACTT	@1_1FLzHiictN1/1	CGTGTTCGCATACAGGAGTCGGAAGTCGGAGCCAGGGCTAATGG
Q0668	SA7MS12-5	SA7	MS12	21.3	R04b23	@5_15ieFiictN1/2	NTNCAAGAGCGCAAGACACACCACAACAAGCAAACCACTTTATT	@5_15ieFiictN1/1	CGTGTTCGCATACAGGAGTCCTGAAGGAGTGAGCAGGAGGAAAA
Q0669	SA7MS13-1	SA7	MS13	10.1	R04b09	@5_2mWgLiictN1/2	NTACAAGAGCGCAAGACCCACCACAAGCTCAATATCAAGAAGGT	@5_2mWgLiictN1/1	ATGGATTTCGATTCAGACTCCTAAATCCAACCAAATCATGGCCA
Q0670	SA7MS13-2	SA7	MS13	4.4	R09b55	@3_1PBJTiictN1/2	ATACAAGAGCGCAAGACCCACCACAATCCTATAATCATCAAGTC	@3_1PBJTiictN1/1	ATGGATTTCGATTCAGACTCCTTTACGACGTCGTTTACCTAAAC
Q0671	SA7MS14-1	SA7	MS14	6.7	R03b12	@1_8ge0ZiictN1/1	ATACAAGAGCGCAAGACCCACCACAACAACACACAAGATGAAAT	@1_8ge0ZiictN1/2	AGAATCATTGCCGGAATTTGGATTGTGTTCTTGATGAGCAGAAG
Q0672	SA7MS14-2	SA7	MS14	17.7	R03b51	@3_0XFpMiictN1/1	ATACAAGAGCGCAAGACCCACCACAAGTTCTCTTTATACCCAAT	@3_0XFpMiictN1/2	NGNATCATTGCCGGAANATGCGTTTTTACTGCTTTAAGGCGTTC
Q0673	SA7MS14-3	SA7	MS14	8.3	R06b18	@1_B0msAiictN1/2	NTNCAAGAGCGCAAGAANCACCACAACAACAACAACAATTGGAA	@1_B0msAiictN1/1	AGAATCATTGCCGGAATCTGTTGTATTTGAGAATTCTGCAAAAG
Q0674	SA7MS14-4	SA7	MS14	16	R08b31	@5_1y1lIiictN1/2	NTACAAGAGCGCAAGACCCACCACAACCAAGCACATCCGGCAAC	@5_1y1lIiictN1/1	AGAATCATTGCCGGAATCTGAATATGGATCTTGGTGTACCTCTC
Q0675	SA7MS14-5	SA7	MS14	2.6	R10b12	@5_qJRmIiictN1/2	NTACAAGAGCGCAAGACCCACCACAACCACCCAGACAAAAAAAA	@5_qJRmIiictN1/1	AGAATCATTGCCGGAATCTGCACAGAGAAAGAGAGAAAATGGTA
Q0676	SA7MS15-1	SA7	MS15	2.8	R03b18	@3_QNk8QiictN1/2	NTACAAGAGCGCAAGACCCACCACAATACCAACCAAAGTGCAAT	@3_QNk8QiictN1/1	CCTTGGGTTCTTGCTCTGATCTTTCGTGTGAATGCATTAATTTC
Q0677	SA7MS15-2	SA7	MS15	2.5	R04b06	@3_oAhHViictN1/2	ATACACACACGCAAGACCCACCACAACTTACTTTCGTCGGAGCT	@3_oAhHViictN1/1	CCTTGGGTTCTTGCTCTGATGCGGTGAAGCGTACGCCTTGTCGG
Q0678	SA7MS15-3	SA7	MS15	6.8	R06b28	@7_7yKDGiictN1/2	ATNCAAGAGCGCAAGAACCACCACAACCGCGAAATCATGGCCAG	@7_7yKDGiictN1/1	CCTTGGGTTCTTGCTCTGATTTAAGCTCTGTTTATGTATGCATG
Q0679	SA7MS15-4	SA7	MS15	18.2	R06b29	@7_1FWRBiictN1/2	NTNCAAGAGCGCAAGACNCACCACAACCGCGAAATCAGGGCCAG	@7_1FWRBiictN1/1	CCTTGGGTTCTTGCTCTGATTTAAGCTCTGTTTATGTATGCATG
Q0680	SA7MS15-5	SA7	MS15	7.4	R06b30	@5_fksvNiictN1/1	ATACAAGAGCGCAAGACCCACCACAACCGCGAAATCAGGGCCAG	@5_fksvNiictN1/2	NCNTGGGTTCTTGCTCTGATTTAAGCTCTGTTTATGTNTGCATG
Q0681	SA7MS15-6	SA7	MS15	3.7	R09b62	@7_D451PiictN1/1	ATACAAGAGCGCAAGACCCACCACAAATCTTCACCGACGGAGAG	@7_D451PiictN1/2	NCTTGGGCTCTTGCTCTGATGAGTGGTTCTTCCATCAGTTTGAT
Q0682	SA7MS17-1	SA7	MS17	15.5	R05b30	@1_biRFKiictN1/1	ATACAAGAGCGCAAGACCCACCACAACCGCCACAACCGCCGTCA	@1_biRFKiictN1/2	NTGATGAGAAGGCANCGAGATGTGAAAAATGGTAAAAAAGGAAA
Q0683	SA7MS18-1	SA7	MS18	11	R01b19	@7_5DgWGiictN1/1	ATACAAGAGCGCAAGACCCACCACAACACATGCCTCCGCCGCCA	@7_5DgWGiictN1/2	TTTTCCGGAAGGAGAAGGTGGAGGAGCAGAGGCGAAGCTTGAGG
Q0684	SA7MS18-2	SA7	MS18	12.3	R03b21	@1_R1lLRiictN1/2	ATACAAGAGCGCAAGACCCACCACAAAATCTTCCCACAACGGGG	@1_R1lLRiictN1/1	ATTTCCGGAAGGAGAAGGTGGTTCCGAGTTGGGTATCTGTAGCG
Q0685	SA7MS18-3	SA7	MS18	2.7	R06b02	@7_2rQ0TiictN1/2	ATACAAGAGCGCAAGACCCACCACAATCCCACACGTCCTCCCAT	@7_2rQ0TiictN1/1	CTTTCCGGAAGGAGAAGGTGGAGGAGGCGTGGAGAGTGGTGGGG
Q0686	SA7MS19-1	SA7	MS19	7.7	R02b28	@1_7PGEOiictN1/1	ATACAAGAGCGCAAGACCCACCACAACATCGTCCATGATGAATG	@1_7PGEOiictN1/2	NGNGCTGGAAAGACTAAAAATGTCACGTGTTACGTATTTACTTT
Q0687	SA7MS21-1	SA7	MS21	4.5	R01b18	@5_1NBLLiictN1/2	NTNCAAGAGCGCAAGAAACACCACAACACTCAGAGTACAGTAAA	@5_1NBLLiictN1/1	GACGGTCTCAAGAAACTAAATGGTTGAGATATCTTAAACTCAGC
Q0688	SA7MS21-2	SA7	MS21	3.1	R02b29	@5_9MUwWiictN1/2	ATACAAGAGCGCAAGACCCACCACAACCCTCCAAACATATAACC	@5_9MUwWiictN1/1	GACGGTCTCAAGAAACTAAATGCGAAAAACCATATTTTTACTAT
Q0689	SA7MS21-3	SA7	MS21	7.8	R02b30	@7_a3c4NiictN1/2	NTNCAAGAGCGCAAGACCCACCACAACCCTCCAAAACATATAAC	@7_a3c4NiictN1/1	GACGGTCTCAAGAAACTAAATGCGAAAAACCATATTTTTACTAT
Q0690	SA7MS21-4	SA7	MS21	2.7	R07b04	@3_06kKLiictN1/2	ATNCAAGAGCGCAAGAAACACCACAAGAAAATCTGAATCCTTAA	@3_06kKLiictN1/1	GACGGTCTCAAGAAACTAAATGTTAAAAAGTAAATAAATGGTGC
Q0691	SA7MS21-5	SA7	MS21	3.2	R07b13	@3_vWlEMiictN1/2	NTNCAAGAGCGCAAGACCCACCACAAAACTTAAAACGATACATA	@3_vWlEMiictN1/1	GACGGTCTCAAGAAACTAAATGTTATCTTGGTTCAGGTATCTGC
Q0692	SA7MS23-1	SA7	MS23	4.4	R05b30	@5_5uHGMiictN1/2	NTNCAAGATCGCAAGACCCACCACAAAATCAGAGACTAAACTTG	@5_5uHGMiictN1/1	CGGTGTATGCTCTAAGTTCTCTTTCATAGCTCGAGGACGAATCC
Q0693	SA7MS24-1	SA7	MS24	4.1	R05b22	@3_B9ruHiictN1/1	ATACAAGAGCGCAAGACCCACCACAACTAGTTGAAGCTGATGAG	@3_B9ruHiictN1/2	NAGCTGTTATGATGTGATGAGCATTACAAATGTGCGAGGGCAAG
Q0694	SA7MS24-2	SA7	MS24	2.5	R06b01	@7_ANKlBiictN1/1	ATACAAGAGCGCAAGACCCACCACAACTAGCTGAAGCTGATGAG	@7_ANKlBiictN1/2	NANCTGTTATGATGTGATGAGCATTACAAATGTGCGAGGGCAAG
Q0695	SA7MS24-3	SA7	MS24	3.9	R06b32	@5_iqqHIiictN1/2	NTACAAGATCGCAAGACCCACCACAAAGAACGTCCCATAATATC	@5_iqqHIiictN1/1	AAGCTGTTATGATGTGATGAGCATTTGCAATAGTAAGACGCTTT
Q0696	SA7MS24-4	SA7	MS24	3.8	R09b41	@3_0ZQ6HiictN1/1	GTACAAGAGCGCAAGACCCACCACAAATAACGTCCCATAACATC	@3_0ZQ6HiictN1/2	NAGCTGTTATGATGTGATGAGCATTTGCAATAGTAAGACGCTTT
Q0697	SA7MS24-5	SA7	MS24	5.3	R09b48	@1_1TRNBiictN1/2	NTNCAAGAGCGCAAGACNAACCACAAAGAACGTCCCATAACATC	@1_1TRNBiictN1/1	AAGCTGTTATGATGTGATGAGCATTTGCAATAGTAAGACGCTTT
Q0698	SA7MS24-6	SA7	MS24	6.6	R09b48	@5_0JbRMiictN1/1	ATACAAGAGCGCAAGACCCACCACAACACAAATACAAACTCTTA	@5_0JbRMiictN1/2	NAGCTTTTATGATGTGATGAGCCTTCCAGATTCCGGGAATCTTG
Q0699	SA7MS24-7	SA7	MS24	16.2	R10b37	@5_6wpYEiictN1/2	NTNCAAGAGCGCAAGACGCACCACAAAGACATCATCTTCCAAAC	@5_6wpYEiictN1/1	AAGCTGTTATGATGTGATGAGCTTGAAAAGGAGTGTTTGCATTT
Q0700	SA7MS24-8	SA7	MS24	10.9	R10b37	@7_21foEiictN1/1	ATACAAGAGCGCAAGACCCACCACAAAGATATCATCTCGCAAAC	@7_21foEiictN1/2	NANCTGTTATGATGTGATGAGCTTGAAAAGGAGTGTTTGCATTT
Q0701	SA7MS29-1	SA7	MS29	7.8	R06b22	@7_F8lBSiictN1/1	ATACAAGAGCGCAAGACACACCACAATCGGCCTTACTCTTGGCC	@7_F8lBSiictN1/2	ACAAAGCACATTCATGTTAGTGGGGCAAGACTTACCCCCTCGTT
Q0702	SA7MS3-1	SA7	MS3	4.2	R04b08	@1_49QTbiictN1/2	NTACAAGAGCGCAAGNCCCACCACAACAGTACCTTTCGATGTTG	@1_49QTbiictN1/1	TCTTATGAAGATGAAATGAAACAATTGGGGTGAGATCTTTCCGT
Q0703	SA7MS3-2	SA7	MS3	5.8	R04b18	@3_6LX7DiictN1/2	NTNCAAGAGCGCAAGACCCACCACAACAGTACCTTTCGATGTTG	@3_6LX7DiictN1/1	TCTTATGAAGATGAAATGAAACAAGTGGGGTGAGGTCTTTACGT
Q0704	SA7MS3-3	SA7	MS3	14.4	R08b20	@7_5y28LiictN1/2	NTNCAAGAGCGCAAGACNCNCCACAATGACCACCTTCTTCTTCA	@7_5y28LiictN1/1	TCTTATGAAGATGAAATGAAACAATGATGAATGTGGACGTCACT
Q0705	SA7MS4-1	SA7	MS4	4.9	R03b39	@3_y2SxFiictN1/2	NTACACCGTCGCAAGACCCACCACAAGAATCATCTATGCAAAAA	@3_y2SxFiictN1/1	TCTAGTGAAGTGATTCTGAAGATGGAAAAAAATGTAATTTATTT
Q0706	SA7MS4-2	SA7	MS4	2.8	R04b03	@5_EQMpbiictN1/2	NTACAAGAGCGCAAGACAAACCACAAGCTGACCATAATCCGTCA	@5_EQMpbiictN1/1	TCTAGTGAAGTGATTCTGAAGAAGATGATGGAAAATGAAGATGA
Q0707	SA7MS4-3	SA7	MS4	6.3	R06b21	@3_TS1MPiictN1/2	NTACAAGAGCGCAAGACCCACCACAAAGATACTCGACCACTCTT	@3_TS1MPiictN1/1	TCTCGTGAAGTGATTCTGAAGACAATTGTGGAGGCCTTGAAGAG
Q0708	SA7MS4-4	SA7	MS4	4.4	R06b23	@5_f16XMiictN1/2	NTACAAGATCGCAAGACACACCACAAAGATACTCGACCATTTTT	@5_f16XMiictN1/1	TCTAGTGAAGTGATTCTGAAGACGATGGTGGAGGCCTTGAAGAG
Q0709	SA7MS8-1	SA7	MS8	12.4	R03b24	@5_1yAxBiictN1/1	ATACAAGAGCGCAAGACCCACCACAAGAATCAGCCTCAAGTTTT	@5_1yAxBiictN1/2	NTNGGCTGAGATTCAAGNTCTCTATTTATACTCCATCTTCTTCC
Q0710	SA7MS8-2	SA7	MS8	5.7	R06b28	@3_MgizOiictN1/2	NTACAAGAGCGCAAGACCCACCACAACCGCGAAATCAGGGCCAG	@3_MgizOiictN1/1	CTTGGCTGAGATTCAAGCTCTGTTTATGTATGCATGCAGGGCCT
Q0711	SA7MS9-1	SA7	MS9	3.2	R04b19	@5_l2wcFiictN1/2	NTNCAAGAGCGCAAGACCCACCACAACCAACTACAAGCCCATCA	@5_l2wcFiictN1/1	GCACCTTTCAATCTCTGTGAGCGCAATGATGATAGATGGACGTT
Q0712	SA7MS9-2	SA7	MS9	4.1	R09b63	@5_enXZZiictN1/2	ATACAAGAGCGCAAGAAACACCACAACAAAACCAAAAACACAAC	@5_enXZZiictN1/1	GCAACTTTCAATCTCTGTGAGCGGAGGATCAACAAACTCATCAT
Q0713	SA7ODD39-1	SA7	ODD39	3.8	R07b12	@1_5zFIEiictN1/2	NTNCAAGATCGCAAGACCCACCACAAATGTGTAAGGATGTTGTG	@1_5zFIEiictN1/1	GTGCAGGCTGATTCGAGATTTGCGAGGGATTTGCATGTTACTTT
Q0714	SA7PM19-1	SA7	PM19	2.8	R03b46	@3_0H05WiictN1/2	ATACAAGAGCGCAAGACCCACCACAAGTGAAACAACACAAACTA	@3_0H05WiictN1/1	CCTTAGGTCAAGCCGTGCCTTCCACAGTCCGATCAAGATTCTCA
Q0715	SA7PM22-1	SA7	PM22	3.8	R06b24	@3_CCBHbiictN1/2	NTACAAGAGCGCAAGACTNACCACAAACATACTCGACCATTTCT	@3_CCBHbiictN1/1	AAGGCGCGATGAAGAGTAAAGAGGTTATGGAGACGAGTGGAGAA
Q0716	SA7PM22-2	SA7	PM22	4.3	R10b07	@1_1mmoKiictN1/2	NTACAAGAGCGCAAGACCCACCACAAAGATACTCGACCACTCTT	@1_1mmoKiictN1/1	AAGGCGCGATGAAGAGTAAAGAGGTTATGGAGAATGTTGTGAAG
Q0717	SA7PM32-1	SA7	PM32	10	R09b48	@3_q5FJPiictN1/2	NTACAAGATCGCAAGACCCACCACAAGAGCTAAAGAGGAGAGCC	@3_q5FJPiictN1/1	GCGAGATGGCATTGTCAGTAAGTACGTGGTGGGGTATCATCTTC
Q0718	SA7PM4-1	SA7	PM4	7.5	R03b06	@5_84jGViictN1/2	ATACAAGAGCGCAAGACCCACCACAAATATAGAGTCGAAGCCTT	@5_84jGViictN1/1	AAGGCCATGCTCATCAACTCATGGAGATGGTCATGTTGGTCGTG
Q0719	SA7PM4-2	SA7	PM4	3.1	R05b27	@3_gS7MHiictN1/2	NTACACACGCGCAAGACACACCACAACCATTGTAATCTCTATCA	@3_gS7MHiictN1/1	ATTTTGGCAAAGCAATGGACGGAAGACGTGGTGATGGTTACAAC
Q0720	SA7PM47-1	SA7	PM47	6	R04b28	@5_RmyxaiictN1/1	ATACAAGAGCGCAAGACCCACCACAACCACCTCAGAACGACCCT	@5_RmyxaiictN1/2	NTTAAACGGCTACGGAGATGTTGACTATGTTGCAGTAATCTGAG
Q0721	SA7PM60-1	SA7	PM60	4.5	R01b25	@3_LvxzBiictN1/2	NTNCAAGAGCGCAAGACACACCACAACCACAGTTATCCTTATCA	@3_LvxzBiictN1/1	ATTTTGGCAAAGCAATGGACGGAAGATGTGGTGGGGATGGTTTA
Q0722	SA7PM60-2	SA7	PM60	7.4	R01b25	@3_51MnEiictN1/1	ATACAAGAGCGCAAGACCCACCACAACCACAGTTATCCTTATCA	@3_51MnEiictN1/2	NTNTTGGCAAAGCAATGGACGGAAGATGTGGTGGTGGTGGTTTC
Q0723	SA7PM60-3	SA7	PM60	2.9	R03b24	@5_NYVbJiictN1/1	ATACAAGAGCGCAAGACCCACCACAACCTCTTCTCACGGCCACC	@5_NYVbJiictN1/2	ACGGTGAAGCTGAGGAAGAAATGGTGATTGTTAGCAGATGTGGT
Q0724	SA7PM60-4	SA7	PM60	2.5	R04b01	@5_hn13HiictN1/1	ATACAAGAGCGCAAGACCCACCACAACAGCATCCATAGCCACGG	@5_hn13HiictN1/2	NCACGTGGTGCTATTCGACAGGAGGAGGTGGTGGTGGATGTCGT
Q0725	SA7PM60-5	SA7	PM60	7	R04b10	@3_AwcoGiictN1/1	ATACAAGAGCGCAAGACCCACCACAACCACAGTAATCTTTATTA	@3_AwcoGiictN1/2	NTNTTGGCAAAGCAATGGACGGAAGATGTGCTGGTGATGGTTAC
Q0726	SA7PM60-6	SA7	PM60	4.8	R04b13	@3_5QYdNiictN1/2	NTACAAGAGCGCAAGACCCACCACAACCATAGTAATCTTAATCA	@3_5QYdNiictN1/1	ATTTTGGCAAAGCAATGGACGGAAGATGTGGTGGTGGTGGTTTT
Q0727	SA7PM60-7	SA7	PM60	10.1	R04b16	@1_3b9RQiictN1/1	ATACAAGAGCGCAAGACCCACCACAACCATAGTAATCTTAATCA	@1_3b9RQiictN1/2	ATTTTGGCAAAGCAATGGACGGAAGATGTGGTGGTGGTGGTTAA
Q0728	SA7PM60-8	SA7	PM60	17.9	R04b16	@1_56L1XiictN1/1	ATACAAGAGCGCAAGACCCACCACAACCATAGTAATCTTAATCA	@1_56L1XiictN1/2	ATTTTGGCAAAGCAATGGACGGAAGATGTGGTGGTGATGGTTTC
Q0729	SA7PM60-9	SA7	PM60	5.7	R05b25	@1_uKxJJiictN1/2	NTACAAGAGCGCAAGACCCACCACAACCATTGTAATCTCTATCA	@1_uKxJJiictN1/1	AATAGATCGCAACGGCAATGGACGGAAGATGTGGTGATGGTTAC
Q0730	SA7PM60-10	SA7	PM60	12.1	R05b28	@1_14UpXiictN1/2	ATACAAGAGTGCAAGACCCACCACAACCATTGTAATCTCTATCA	@1_14UpXiictN1/1	ATTTTGGCAAAGCAATGGACGGAAGATGTGGTGATGGTTACAAC
Q0731	SA7PM60-11	SA7	PM60	2.8	R06b09	@7_7ezXMiictN1/2	NTACAAGAGCGCAAGACCCACCACAACATCCACCAACACGGCAT	@7_7ezXMiictN1/1	ACGGTGAAGCTGAGGAAGAAGAGCTGGTGGTGATTTTGGATGCC
Q0732	SA7PM73-1	SA7	PM73	2.8	R06b01	@3_cFapTiictN1/1	ATACAAGAGCGCAAGACCCACCACAATGGAATCCCTTCCCCCCC	@3_cFapTiictN1/2	NAAGCATTGGTTACCTGAAGAGGAAGCCAAATGTGATGAGGCAC
Q0733	SA7PM87-1	SA7	PM87	4.6	R10b10	@1_HogITiictN1/1	ATACAAGAGCGCAAGACCCACCACAACGGAAATAGAAAACGACA	@1_HogITiictN1/2	GAAGCTGCTGATGAGGAAGGGTTGTTGTTGTTGTGGCTTTCTAG
Q0734	SA7TU01-1	SA7	TU01	2.9	R05b35	@1_CoMwWiictN1/2	ATACAAGAGCGCAAGACCCACCACAAGATTAGGAATCCAGGAAG	@1_CoMwWiictN1/1	GCGGTTATGGCTAGGAACAATATATACGCTCATGATTCTATTTT
Q0735	SA7TU01-2	SA7	TU01	7.3	R09b48	@5_BjGpbiictN1/1	ATACAAGAGCGCAAGACCCACCACAACAAAACCAATTGGTACTC	@5_BjGpbiictN1/2	NCGGTTATGGCTAGGAACAGCTTGATGTGTGTCAGTGTGAAGGA
Q0736	SA7TU03-1	SA7	TU03	2.9	R02b20	@7_rOxJHiictN1/2	NNACAAGAGCGCAAGACCCACCACAACTCTGTAATTATCGCATG	@7_rOxJHiictN1/1	CGGAAGCTCTGTTGAACCACCAGAGAAAAAGCCAGAACCAGAGA
Q0737	SA7TU11-1	SA7	TU11	4	R02b38	@7_aIcbJiictN1/2	ATACAAGAGCGCAAGACACACCACAAGCAGTAGAAATATCTCTC	@7_aIcbJiictN1/1	CATAGGCAAAAGCAGCAACAATGGGCAAATGACACAAACGTGTT
Q0738	SA7TU11-2	SA7	TU11	2.6	R02b47	@5_B5fNDiictN1/1	ATACAAGAGCGCAAGACCCACCACAAGCAGTAGAAATATCTCTC	@5_B5fNDiictN1/2	NATAGGCAAAAGCAGCAACACTGGGCAAATGTCACAAACGTGTT
Q0739	SA7TU11-3	SA7	TU11	2.5	R03b03	@7_0LpfNiictN1/2	NTACAAGAGCGCAAGACCCACCACAAGCAGTAGAAATATCTCTC	@7_0LpfNiictN1/1	CATAGGCAAAAGCAGCAACAACGGGCAAATGTCACAAACGTGTT
Q0740	SA7TU11-4	SA7	TU11	3.9	R03b38	@7_HwywNiictN1/2	NTNCAAGAGCGCAAGACCCNCCACAAGCAGTAGAAATNTCTCTC	@7_HwywNiictN1/1	CATAGGCAAAAGCAGCAACAATGGGCAAATGTCACAAACGTGTT
Q0741	SA7TU11-5	SA7	TU11	6.8	R05b23	@7_056wRiictN1/1	ATACAAGATCGCAAGACCCACCACAACTACTTACATAAAAGCTC	@7_056wRiictN1/2	GATAGGCAAAAGCAGCAACATGGAGGGGTTAGACTCGTATTGTA
Q0742	SA7TU11-6	SA7	TU11	3.8	R07b02	@7_FMsOYiictN1/1	ATACTCACGCGCAAGACCCACCACAAGCAGTAGAAATATCTCTC	@7_FMsOYiictN1/2	GATAGGCAAAACCAGCAACAATGGGCAAATGCCACAAACGTGTT
Q0743	SA7TU11-7	SA7	TU11	3.4	R07b11	@5_2OckMiictN1/2	NTNCAAGATCGCAAGAATCACAACAAGCAGTAGAAATATCTCTC	@5_2OckMiictN1/1	AATCGGCAAACGCAGCAACAATGGGCAAATGTCACAAACGTGTT
Q0744	SA7TU11-8	SA7	TU11	4.6	R07b11	@1_aYlIViictN1/1	ATACACACACGCAAGACCCACCACAAAGAAAAGAAAAAGGAGAG	@1_aYlIViictN1/2	CATAGGCAAAAGCAGCAAGAACGGCAGGGCTAATATCTCAGACA
Q0745	SA7TU11-9	SA7	TU11	9.1	R07b12	@7_1KqIXiictN1/1	ATACAAGAGCGCAAGACCCACCACAAAGAAAAGAAAAAGGAGAG	@7_1KqIXiictN1/2	AATAGGCAAAATCAGCAACAACGGCAGTGCTAATATCTCAGACA
Q0746	SA7TU11-10	SA7	TU11	30.4	R08b15	@3_2HOgBiictN1/1	ATACAAGAGCGCAAGACACACCACAAAGTTCAAATATTATTTTT	@3_2HOgBiictN1/2	NANAGGCAAAAGCAGCAACACAGAAACTTGTACCAGTACTGTGA
Q0747	SA7TU11-11	SA7	TU11	3.6	R08b16	@3_B1cEViictN1/1	ATACAAGAGCGCAAGACCCACCACAAGCAGTAGAAATATCTCTC	@3_B1cEViictN1/2	CATAGGCAAAAGCAGCAAGAATGGGCAAATGTCACAAGCGTGTT
Q0748	SA7TU11-12	SA7	TU11	4.3	R08b31	@1_OFQSBiictN1/2	NTNCAAGAGCGCAAGACNCACCACAAGCAGTAGAAATATCTCTC	@1_OFQSBiictN1/1	CATAGGCAAAAGCAGCAACAATGGGCAAATGTCACAAACGCGTT
Q0749	SA7TU11-13	SA7	TU11	3.3	R09b49	@1_BWBxYiictN1/2	ATACAAGAGCGCAAGACCCACCACAAGCAGTAGAAGTATCTCTC	@1_BWBxYiictN1/1	CATAGGCAAAAGCAGCAACAATGGGCAAATGTCACAAACGTGTT
Q0750	SA7TU11-14	SA7	TU11	4.5	R10b18	@1_mawcHiictN1/2	NTNCAAGATCGCAAGACCCACCACAACCACTCCAACATTACCAT	@1_mawcHiictN1/1	CATAGGCAAAAGCAGCAACAGCAGAGAGATTCTGCTCCAACGTG
Q0751	SA7TU110-1	SA7	TU110	6.6	R03b19	@1_0LbBIiictN1/2	NTACAAGAGCGCAAGACNCACCACAAACAATAGAACACTCGATG	@1_0LbBIiictN1/1	AGAAGCGGACAAAGGAGTCAACAGATGATTGTAGCTCCTCCTCA
Q0752	SA7TU110-2	SA7	TU110	9.2	R06b18	@1_bxxSUiictN1/2	ATACACACGCGCAAGAACAACCACAAAAATAAGAAGAGAACTAT	@1_bxxSUiictN1/1	ATACGCGGACCAAGGAGTNAAGGTATGTTCGTTCGTTTCTCACT
Q0753	SA7TU110-3	SA7	TU110	29.4	R09b48	@5_5tMWZiictN1/2	ATACAAGAGCGCAAGACCCACCACAAAATCTGAAGGGACCGGAA	@5_5tMWZiictN1/1	AGAAGCGGACAAAGGAGTCAAATAATCGTTGCGCTGTGGTTGAG
Q0754	SA7TU111-1	SA7	TU111	9.8	R08b19	@1_4YblZiictN1/2	NTNCAAGAGCGCAAGACACACCACAAGATAACAATACTCTATCT	@1_4YblZiictN1/1	CCGCGATTCGTTTCTGAGGAGCTAGAGAATGCAATCTCCATCCT
Q0755	SA7TU111-2	SA7	TU111	3.1	R10b21	@7_L7zbRiictN1/2	ATACACACACGCAAGACCCACCACAAAAGCTGATTTTCCCAAAA	@7_L7zbRiictN1/1	CCGCGATTCGTTTCTGAGGATCTCTAGTTGTTTTGCTCTGAAGT
Q0756	SA7TU111-3	SA7	TU111	3	R10b29	@5_kOU8FiictN1/2	NTNCAAGATCGCAAGACACACCACAAACTCCGTCTTCGTTCTCA	@5_kOU8FiictN1/1	CCGAGATTCGTTTCTGAGGATATAGACGAACACGTGAGGAAGAC
Q0757	SA7TU112-1	SA7	TU112	3.2	R03b03	@3_0MqiMiictN1/2	NTNCAAGAGCGCAAGAACCACCACAAACATATAGAAAACAAAAG	@3_0MqiMiictN1/1	GCCTCATAGCCACCAACGTCAGTTTCATCTCCAGGATACATGCT
Q0758	SA7TU114-1	SA7	TU114	10.1	R01b22	@5_0S8HCiictN1/2	NTNCAAGAGCGCAAGACCCACCACAACCACTGAACTGTGCCGTA	@5_0S8HCiictN1/1	ACCATGTCTCCCACAAGAGCACAATATGTAGGAATCCCAAGCCA
Q0759	SA7TU114-2	SA7	TU114	10.8	R01b25	@5_3gmJNiictN1/2	NTNCAAGAGCGCAAGACCCACCACAACCACTGAACTGTGCCGTA	@5_3gmJNiictN1/1	ACCATGTCTCCCACAAGAGCACAATATGTAGGAATCGCAAGCCA
Q0760	SA7TU114-3	SA7	TU114	3.5	R03b05	@5_20Q2TiictN1/1	ATACAAGAGCGCAAGACCCACCACAAAACCGAAGATATTGCAAT	@5_20Q2TiictN1/2	ACCATGTCTCCCAAAAGAGCATAGAGAGGTAGAGTGATGTAGCT
Q0761	SA7TU114-4	SA7	TU114	3.6	R03b08	@7_FtIJRiictN1/1	ATACAAGAGCGCAAGACCCACCACAAAACAGAAGATATAGCAAT	@7_FtIJRiictN1/2	ACCATGTCTCCCACAAGAGCATACAGAGGTAGAGTGATGTAGCT
Q0762	SA7TU114-5	SA7	TU114	3.2	R03b20	@3_EFWgDiictN1/2	NTNCCTAATCGCAAGACCCACCACAACACCACACAGCCACCACC	@3_EFWgDiictN1/1	ACCATGTCTCCCACAAGAGCAAGCCGAGCCGCCAGTGGTGGTGG
Q0763	SA7TU114-6	SA7	TU114	13.8	R03b23	@3_40oYViictN1/2	ATACAAGAGCGCAAGAGACACCACAACGAATGCACCCAATTCGC	@3_40oYViictN1/1	ACCATGTCTCCCACAAGAGCATCAGCATGGAAACCCGCAAGGGT
Q0764	SA7TU114-7	SA7	TU114	4.3	R03b51	@3_3cz5aiictN1/2	NTACACAGCCGCAAGACCCACCACAAAGCTCAGTTCCATTTGTA	@3_3cz5aiictN1/1	ACCATGTCTCCCACAAGAGCAAACTTTAAACAGCGACATGCATA
Q0765	SA7TU114-8	SA7	TU114	6	R05b31	@1_FApxSiictN1/2	ATACAAGAGCGCAAGACCCACCACAACATCCAAACATACTTATT	@1_FApxSiictN1/1	ACCATGTCTCCCACAAGAGCAGTCGTACCTTGAAGACTCCATCT
Q0766	SA7TU116-1	SA7	TU116	6.2	R09b32	@7_FyYDZiictN1/2	ATACAAGAGCGCAAGACCCACCACAACCACAACAACAACAACAA	@7_FyYDZiictN1/1	AACTGCCACCTCGCTTATGTTATTTGACTTGTGTTCATATAATC
Q0767	SA7TU117-1	SA7	TU117	5.2	R03b31	@1_88OXMiictN1/2	NTACAAGAGCGCAAGACCCACCACAAGTCAATACGTCAAATCGT	@1_88OXMiictN1/1	TGCTGGGTTTCCTCCTTATGAGCTTGCATATCTACACTGGCATG
Q0768	SA7TU118-1	SA7	TU118	7.3	R07b08	@5_DAhxUiictN1/2	ATACAAGAGCGCAAGACCCACCACAAAATCAATCAAATATTGGA	@5_DAhxUiictN1/1	GAAGAGGGAACCTCCTACGCCGTATTCCATTCTCCTGCTCCTTC
Q0769	SA7TU118-2	SA7	TU118	2.8	R09b59	@7_2tdEIiictN1/2	NTACAAGAGCGCAAGAACCACCACAAACGATCCCCGAGTTGGAC	@7_2tdEIiictN1/1	GAAGAGGGAACCTCCTACGCCGTGCCATGACTCATGCTTCCTTC
Q0770	SA7TU119-1	SA7	TU119	2.7	R01b19	@5_BLwlSiictN1/2	ATACAAGAGCGCAAGATCCACCACAACTAGTTTCCCCTTCCGGA	@5_BLwlSiictN1/1	ATCCGCATAGCAATGGAAACTCACACATGACTAAATCTCTCAAG
Q0771	SA7TU119-2	SA7	TU119	5.2	R06b18	@5_2rmxHiictN1/2	NTACACAGCCGCAAGACCCACCACAAGAAAGAGAAAGAGTAGTA	@5_2rmxHiictN1/1	AGAATCATTGCCGGAATCTGTTTAGCAATGGAATCGTTTAACAG
Q0772	SA7TU119-3	SA7	TU119	9	R06b27	@7_FV8JRiictN1/2	ATACAAGAGCGCAAGACACACCACAACGCAACCTTTTCCGTACC	@7_FV8JRiictN1/1	ATCCGCATAGCAATGGAAACGGAGAGGGTGAAGCGGAAGCTCGG
Q0773	SA7TU119-4	SA7	TU119	2.6	R09b53	@3_BNmnIiictN1/2	NTACAAGAGCGCAAGACCCACCACAACGCAACCCTTTCCGTACC	@3_BNmnIiictN1/1	ATCCGCATAGCAATGGAAACGGAGAGGGTGAAGCGGAAACTCGG
Q0774	SA7TU120-1	SA7	TU120	16.8	R01b21	@3_08OFZiictN1/2	ATACAAGAGCGCAAGACCCACCACAAAACAGGCCATGTGCTACC	@3_08OFZiictN1/1	ATGATGCAACGGAGGAGAACGACCACCGATCCTCTTTCAGTACA
Q0775	SA7TU120-2	SA7	TU120	14.8	R03b21	@7_XODHZiictN1/2	ATACAAGAGCGCAAGACACACCACAAAGCTAGTGTACGTAACAA	@7_XODHZiictN1/1	ATGATGNAACGGAGGAGAACAGCATAGAGCATGCTCATGAGGCG
Q0776	SA7TU120-3	SA7	TU120	4	R05b24	@5_bN5mbiictN1/1	ATACAAGAGCGCAAGACCCACCACAAGGTCCGGTTCAAGAGTTA	@5_bN5mbiictN1/2	NTGATGCAACGGAGGAGAACTGGCTCGAATGGACAGAGTCTGGA
Q0777	SA7TU120-4	SA7	TU120	2.7	R08b16	@3_6MLqbiictN1/2	NTACAAGAGCGCAAGAACCACCACAAGGTCCGGTTCAAGAGTTA	@3_6MLqbiictN1/1	ATGATGCAACGGAGGAGAACTGGCTCGATTGGACAGGGTCTTGA
Q0778	SA7TU120-5	SA7	TU120	7.2	R09b41	@7_18w9UiictN1/1	ATACAAGAGCGCAAGACCCACCACAAGGTTCGGTTCAAGAGTTA	@7_18w9UiictN1/2	ATGATGCAACGGAGGAGAACTGGCTCGATTGGACAGGGTCTGGA
Q0779	SA7TU120-6	SA7	TU120	7.4	R09b48	@5_Qb24ciictN1/1	ATACAAGAGCGCAAGACCCACCACAAGGTCCGGTTCAAGAGTTA	@5_Qb24ciictN1/2	NTGATGCAACGGAGGAGAACTGGCTCGAATGGACGGGGTCTGGA
Q0780	SA7TU120-7	SA7	TU120	3.3	R10b10	@7_9f6kIiictN1/1	ATACAAGAGCGCAAGACCCACCACAAGGTCCGGTTCAAGAGTTA	@7_9f6kIiictN1/2	NTGATGCAACGGAGGAGAACTGGCTCGATTGGACAGGGTCTGGA
Q0781	SA7TU122-1	SA7	TU122	5.5	R03b06	@1_hEMLFiictN1/1	ATACAAGAGCGCAAGACCCACCACAACATCTAGTCAAATAACAA	@1_hEMLFiictN1/2	NGGATTATGGCCTGCTTAAAGAACAAGGAGATGGAGATGGAAAA
Q0782	SA7TU122-2	SA7	TU122	3	R05b04	@5_orM6DiictN1/1	ATACAAGAGCGCAAGACCCACCACAAAAACAAAGGGGGAAAGCT	@5_orM6DiictN1/2	NGNATTATGGCCTACTTAAATAGCTTACGCTTACCAAGCCTAGT
Q0783	SA7TU122-3	SA7	TU122	3.8	R05b24	@3_BWXpTiictN1/2	NTACAAGAGCGCAAGACCCACCACAACACCAACAACAACAACAC	@3_BWXpTiictN1/1	CGGATTATGGCCTGCTTAAACTCCATGATTTCTTCTACTGATAC
Q0784	SA7TU122-4	SA7	TU122	3.6	R07b17	@5_OpZnQiictN1/2	NTACAAGAGCGCAAGACCCACCACAATTAACAACCAAACTCATG	@5_OpZnQiictN1/1	CGGATTATGGCCTGCTTAAAGAGTTGTTACCTTGAGAAAAACTG
Q0785	SA7TU123-1	SA7	TU123	5.1	R01b08	@5_1o81NiictN1/2	NTNCAAGAGCGCAAGACCCACCACAATCCACAAACGAACTTTTT	@5_1o81NiictN1/1	CACCCTGCACTCCCTCAAGAACAACAATCAAAGCTTTTAAATTT
Q0786	SA7TU123-2	SA7	TU123	12.7	R03b06	@3_9GPkQiictN1/1	ATACAAGAGCGCAAGACCCACCACAACATCTAGTCAAATAACAA	@3_9GPkQiictN1/2	NACACTGCACTCCCTCAAGACTCAAAACAGATTCTGACATGCAA
Q0787	SA7TU123-3	SA7	TU123	3	R03b53	@1_dpD1ZiictN1/1	ATACAAGAGCGCAAGACCCACCACAAAGATAGACAGATTGTTCT	@1_dpD1ZiictN1/2	CACACTGCACTCCCTCAAGAATATAAGAATGCAACACAGAAACA
Q0788	SA7TU123-4	SA7	TU123	6.6	R04b32	@3_ghe0NiictN1/2	NTNCAAGAGCGCAAGAAACACCACAACTATCCCTCCTCTTCCAG	@3_ghe0NiictN1/1	CACACTGCACTCCCTCAAGAACCTAGTAACATGTTTGAGGAATT
Q0789	SA7TU123-5	SA7	TU123	3.6	R10b32	@5_2XViMiictN1/1	AGACAAGAGCACAAGACCCACCACAAGAAAACAAGCCTATAACA	@5_2XViMiictN1/2	NANACTGCACTCCCTCCNGATCCATCGTAAAATCATAGTAATTT
Q0790	SA7TU126-1	SA7	TU126	9.9	R03b06	@5_0euQaiictN1/2	ATACAAGAGCGCAAGACCAACCACAAGATTTATCGTCAAACCCA	@5_0euQaiictN1/1	ACAGGGCTACATTCGACACCTTTAAAAGAGACCTTAACAAATTG
Q0791	SA7TU126-2	SA7	TU126	4.3	R03b12	@5_IQGQWiictN1/2	ATACAAGAGCGCAAGACCAACCACAACAACAACAACAACAACAA	@5_IQGQWiictN1/1	ACAGGGCTACATTCGACACCTTCGACGAGAAGGCTTCTTTTCAC
Q0792	SA7TU126-3	SA7	TU126	13.3	R03b12	@3_cp17FiictN1/2	NTNCAAGAGCGCAAGACCCACCACAACGCCAATAGGTATCTTTC	@3_cp17FiictN1/1	ACAGGGCTACGTTCGACACCTAATAAGGACAATGAATGCAAAAT
Q0793	SA7TU126-4	SA7	TU126	4.6	R03b13	@1_aOLLLiictN1/2	ATNCAAGAGCGCAAGACCCACCACAACAACAACAACAACAATTA	@1_aOLLLiictN1/1	ACAGGGCTACATTCGACACCTTCGACGAGAAGGCTTCTTTTCAC
Q0794	SA7TU126-5	SA7	TU126	10.9	R08b12	@1_56NkIiictN1/2	NTACAAGAGCGCAAGACCCACCACAACAAAACAGCAATCGTGAA	@1_56NkIiictN1/1	ACAGGGCTACATTCGACACCCTATGAATCGCTTTAGCTGCCGGT
Q0795	SA7TU127-1	SA7	TU127	2.6	R07b25	@7_AMJBUiictN1/2	ATACAAGAGCGCAAGACCCACCACAAAGAAAGTAGTATTACCAT	@7_AMJBUiictN1/1	CCAGGCACAGTGATACCAAAGGAAAGCTCAAGCAAAACGAAGTC
Q0796	SA7TU128-1	SA7	TU128	33.9	R01b30	@7_86HGRiictN1/1	ATACAAGAGCGCAAGACCCACCACAACAAAAATCATCGCAGCCT	@7_86HGRiictN1/2	AAAACGGAACAGGGCTACATTCTATCGGTGTTTGGTATTGTTTC
Q0797	SA7TU128-2	SA7	TU128	3.7	R05b14	@7_Hw0qKiictN1/2	NTACAAGAGCGCAAGACCCACCACAAAGAAAAATCAGAAGTTGA	@7_Hw0qKiictN1/1	CAAACGGAACAGGGCTACATCAAATTGTATTGAGATTGAGACGA
Q0798	SA7TU128-3	SA7	TU128	6.5	R06b26	@3_2uq6SiictN1/1	ATACAAGATCGCAAGACCCACCACAATTGCCATACTATTTTAAA	@3_2uq6SiictN1/2	CAAACGGAACAGGGCTACATAAACCCTAACCTTGAAGGTCTAAA
Q0799	SA7TU128-4	SA7	TU128	3.8	R09b63	@5_GDdeLiictN1/2	NTACAAGAGCGCAAGACCCACCACAAAGTAACCCTTTATGTAAC	@5_GDdeLiictN1/1	CAAACGGAACAGGGCTACATTGTTTTTCGAGAGAGTTACATAAA
Q0800	SA7TU129-1	SA7	TU129	4.4	R02b19	@1_0BrUMiictN1/2	NTACAAGAGCGCAAGACCCACCACAACCTAGAAAACAACCGAGG	@1_0BrUMiictN1/1	GGTCACCAGGCACAGTGATAGGTGGCGGAAGCGGAGGAGGAGAA
Q0801	SA7TU13-1	SA7	TU13	2.9	R07b12	@1_5K2XCiictN1/2	NTNCAAGAGCGCAAGAACAACCACAAGAAAGCACGAGGCAACAT	@1_5K2XCiictN1/1	GGCGTGACGGACGGTTATCTACAAGGGTAACAGAGAGGGAGCTT
Q0802	SA7TU130-1	SA7	TU130	6	R05b20	@1_GsSCEiictN1/2	NTNCAAGAGCGCAAGACACACCACAAACATACTCGACCATTTCC	@1_GsSCEiictN1/1	TGCAGGTGTTGAAGCAAGAGGATGACTCAGTGATCATTCAAGTG
Q0803	SA7TU130-2	SA7	TU130	3.8	R05b25	@1_8vL8FiictN1/2	NTNCAAGAGCGCAAGACCCACCACAAAGATACTCGACCACTCTT	@1_8vL8FiictN1/1	TGCAGGTGTTGAAGCAAGAGGATGACTCAGTGATCATTCCAGTG
Q0804	SA7TU130-3	SA7	TU130	7	R05b31	@3_N0dPHiictN1/2	NTACAAGATCGCAAGACCCACCACAAAGATACTTGACCATATTT	@3_N0dPHiictN1/1	TGCAGGTGTTGAAGCAAGAGGATGACTCAGTGATCATTCAAGTG
Q0805	SA7TU130-4	SA7	TU130	13.2	R09b48	@7_r2AfBiictN1/2	NTNCAAGAGCGCAAGAACCACCACAAAGATACTTGACCATTTCT	@7_r2AfBiictN1/1	TTCAGGTGTTGAAGCAAGAGGATGACTCAGTGATCATTCAAGTG
Q0806	SA7TU130-5	SA7	TU130	6.1	R10b37	@7_BY6LNiictN1/1	ATACAAGAGCGCAAGACCCACCACAAAGATATCATCTCGCAAAC	@7_BY6LNiictN1/2	NGNAGGTGTTGAAGCAAGAGGAGGAGGAGAAGAGGCAGGAGGAG
Q0807	SA7TU130-6	SA7	TU130	3.3	R10b38	@3_h802RiictN1/2	ATACAAGAGCGCAAGACCCACCACAAAGACATCATCTTCCAAAC	@3_h802RiictN1/1	TGCAGGTGTTGAAGCAAGAGGATGAGGAGAAGAGGCAGGAGGAG
Q0808	SA7TU131-1	SA7	TU131	3.5	R07b33	@7_22eiOiictN1/2	NTACAAGAGCGCAAGAACAACCACAATNAATCCCTTCCGGAGAG	@7_22eiOiictN1/1	CCATCCGAGGTGACAAGAATAGATTGCTTATATGGGTGGTACGT
Q0809	SA7TU131-2	SA7	TU131	2.7	R09b48	@7_0WMfDiictN1/2	NTNCAAGAGCGCAAGACCCACCACAAGTAACACCAGAGGACTTC	@7_0WMfDiictN1/1	ACATCCGAGGTGACAAGAATCCAACGAAGAGACGTCCTTCTAGG
Q0810	SA7TU131-3	SA7	TU131	16.1	R09b48	@1_DK9OYiictN1/2	ATACAAGAGCGCAAGACCCACCACAACTAGAAGAGAAGTCTGCA	@1_DK9OYiictN1/1	CCATCCGAGGTGACAAGAATGGGTTCGATAGCGGGACTGAGACA
Q0811	SA7TU134-1	SA7	TU134	6.3	R01b30	@1_7rLwDiictN1/2	NTNCAAGAGCGCAAGAGCGACCACAAAAGAAAACAAAACTCAAG	@1_7rLwDiictN1/1	CCGACTTTGAAAGGCTTCTGGTCTGCCGTGTACACTTGCTAAAG
Q0812	SA7TU136-1	SA7	TU136	4.2	R03b57	@3_4ndOHiictN1/1	ATACAAGAGCGCAAGACCCACCACAACCATGTCAAGCCCCTGGT	@3_4ndOHiictN1/2	NGAATCAGGCTCTTTGGTGTTGATAAGATGACTAATAAGGTTAA
Q0813	SA7TU137-1	SA7	TU137	8.2	R01b30	@1_2oDwJiictN1/2	NTNCAAGAGCGCAAGACNCACCACAAGGAGAAAAAGATCTATAC	@1_2oDwJiictN1/1	AGCGAGAATGATCCAACCACGAGAGCTGCAACCAATGTAAAGAA
Q0814	SA7TU137-2	SA7	TU137	6.5	R04b11	@1_ljgnViictN1/2	ATACAAGAGCGCAAGACCCACCACAACAATACAATCACTGCCTG	@1_ljgnViictN1/1	AGCGAGAATGATCCAACCACGGATGCAAGAGCTGTAACCAGAGT
Q0815	SA7TU137-3	SA7	TU137	3.8	R06b22	@7_0fnyWiictN1/2	ATACAAGAGCGCAAGACCCACCACAAATCTGTCCACCTTGTTAG	@7_0fnyWiictN1/1	AGCGAGAATGATCCAACCACGAAGAAGAAAGTCATTTGAAAAGG
Q0816	SA7TU137-4	SA7	TU137	13.9	R06b23	@3_1uu5HiictN1/1	ATACAAGAGCGCAAGACCCACCACAATATCTGTCCACCTTGTTA	@3_1uu5HiictN1/2	NGCGAGAATGATCCAACCACGAAGAAGAAAGTCATTTGAAAAGG
Q0817	SA7TU137-5	SA7	TU137	9.7	R06b30	@1_4lqoTiictN1/1	ATACAAGAGCGCAAGACCCACCACAATCTGTCCACCTTGTTAGA	@1_4lqoTiictN1/2	NGCGAGAATGATCCAACCACGAAGAAGAAAGTCATTTGAAAAGG
Q0818	SA7TU137-6	SA7	TU137	3.5	R08b16	@7_jNO2CiictN1/1	ATACAAGAGCGCAAGACCCACCACAATCACACTCATTTCATCCG	@7_jNO2CiictN1/2	NGNGAGAATGATCAAACCACAACGCTGGAGACGATAGTGTCGGG
Q0819	SA7TU137-7	SA7	TU137	3.5	R08b37	@5_q0PoViictN1/2	ATACAAGAGCGCGAGACCCACCACAACAATACAATCACTGCTTG	@5_q0PoViictN1/1	AGCGAGAATGATCCAACCACGGATGTAAGAGCTGTAACCAGAGT
Q0820	SA7TU139-1	SA7	TU139	2.6	R05b09	@5_bicuJiictN1/2	NTNCAAGAGCGCAAGACNCACCACAAAGAAAAGTGTAGCCATGT	@5_bicuJiictN1/1	TGGCTCTCTTTGCTGCTTATGTTCGATTCACACAAGTATTGGTC
Q0821	SA7TU139-2	SA7	TU139	3.4	R09b14	@5_6nSwLiictN1/1	ATACAAGAGCGCAAGACCCACCACAACTCCATCGATCGGTATAC	@5_6nSwLiictN1/2	NGNCTCTCTTGGCTGCTTATGTATAGAGTTTCTATATTGAAAGA
Q0822	SA7TU141-1	SA7	TU141	9.2	R01b18	@5_00ttAiictN1/2	NTNCAAGAGCGCAAGACNCACCACAAAAATAGAGTCATTACCCC	@5_00ttAiictN1/1	TGCCGAGCCTTTGTTTAGATGTTGAAAGATATATTGAACGCTGC
Q0823	SA7TU142-1	SA7	TU142	10.5	R05b31	@3_14jPSiictN1/1	ATACAAGAGCGCAAGACCCACCACAACCGCCACAACCGCCGTCA	@3_14jPSiictN1/2	GGGCACATGATTCGAATGTTATGTTGTTTCCTCAGCCGCAATGA
Q0824	SA7TU143-1	SA7	TU143	5.9	R01b20	@1_cj1IRiictN1/2	ATACAAGAGCGCAAGACCCACCACAACCTACAACCAACCCTTCA	@1_cj1IRiictN1/1	CTGGATCCACGTCATCTCCTTCTCATTAGCTTCCTTCCTAAGGT
Q0825	SA7TU143-2	SA7	TU143	3	R06b09	@7_gYDRQiictN1/2	ATACAAGATCGCAAGACCCACCACAATTTGGATCAAAATATTTT	@7_gYDRQiictN1/1	CTGGATCCACGTCATCTCCTTAAAAGAACCAAAATATTTTGATC
Q0826	SA7TU145-1	SA7	TU145	18	R02b14	@3_4wXAKiictN1/2	NTACAAGAGCGCAAGACACACCACAAACATGACAACCCCATAGA	@3_4wXAKiictN1/1	CCCTCCGTATGGATTCAAAAGGATCTTCGAGGTAAAAAAAACCT
Q0827	SA7TU147-1	SA7	TU147	3	R04b19	@7_y9RtPiictN1/2	ATACAAGAGCGCAAGACCCACCACAAGACGACTCTCGAGTCCTA	@7_y9RtPiictN1/1	GCGCCTCTGAAATAACTTGCTCTAGAGGAAAACGCCTTCTTGTT
Q0828	SA7TU148-1	SA7	TU148	5.1	R01b25	@7_5ZVxDiictN1/2	NTNCAAGAGCGCAAGACACACCACAACATCCACCAACACGGCAT	@7_5ZVxDiictN1/1	ATCAAACGGCTACGGAGATGGAAGACGTGAGGAGGAGGATGTGG
Q0829	SA7TU148-2	SA7	TU148	3.2	R03b59	@1_L8gySiictN1/1	ATACAAGAGCGCAAGACCCACCACAAAATAGGTCAAATCCAAGG	@1_L8gySiictN1/2	ATCAAACGGCTACGGAGATGAAAGCTGCGAGATTGGGAAGCGAA
Q0830	SA7TU148-3	SA7	TU148	7.1	R04b22	@7_2uLdLiictN1/1	ATACAAGAGCGCAAGACCCACCACAACCTACAATTTCTATTCCT	@7_2uLdLiictN1/2	NTTAAACGGCTACGGAGATGTCATTTGTGTATCTGTGGGAGGAG
Q0831	SA7TU148-4	SA7	TU148	3.1	R07b10	@7_6VZxFiictN1/2	NTACAAGAGCGCAAGACACACCACAACCTACAATTTCTATTCCT	@7_6VZxFiictN1/1	ATCAAACGGCTACGGAGATGTCATTTGTGTATCTGTGGGAGGGG
Q0832	SA7TU149-1	SA7	TU149	4.6	R01b37	@1_kG8VOiictN1/1	ATACAAGAGCGCAAGACCCACCACAAAGAAAGACTGAGGAATTA	@1_kG8VOiictN1/2	NCNGCGGACATGTGATTTATTAACCAGCGTTACATCTTATAATG
Q0833	SA7TU149-2	SA7	TU149	4.9	R05b43	@5_08sKHiictN1/2	NTACAAGAGCGCAAGACCCACCACAACAGAAGTAAAGCATGTAG	@5_08sKHiictN1/1	ACCGCGGACATGTGATTTATGTTACATCTGGTGTGAGGCTACCT
Q0834	SA7TU15-1	SA7	TU15	12.1	R01b26	@3_1PsOHiictN1/1	ATACAAGATCGCAAGACCCACCACAACAAAGAACCATCACAGCC	@3_1PsOHiictN1/2	NTGAACTCCATGTGGTGGAAATATTTCTATGTACCTTTCCAACG
Q0835	SA7TU150-1	SA7	TU150	4.6	R02b13	@5_c4OvYiictN1/2	ATACAAGAGCGCAAGACCCACCACAAACATGACAACCCCATAGA	@5_c4OvYiictN1/1	TGTTTCTGTCCGAGCACAAGTACAGTGGAGAGATGGCCTCAGAC
Q0836	SA7TU150-2	SA7	TU150	14.8	R02b39	@7_1E9LJiictN1/1	ATACAAGAGCGCAAGACCCACCACAAGAACTAGAAGAATCAAAT	@7_1E9LJiictN1/2	NGTTTCTGTCCGAGCACAAGGTACTTCTTTGAATTTGTTTTTAA
Q0837	SA7TU150-3	SA7	TU150	8.1	R08b08	@3_7svaNiictN1/2	NTACAAGAGCGCAAGACCAACCACAAAGTCTTTCAACTGCACTG	@3_7svaNiictN1/1	TGTTTCTGTCCGAGCACAAGCATGTATGGTAACATCTTCACTGT
Q0838	SA7TU150-4	SA7	TU150	14	R08b30	@7_cNw9SiictN1/2	ATACAAGAGCGCAAGACACACCACAACCTCTGCATCTTCTTTCT	@7_cNw9SiictN1/1	TGTTTCTGTCCGAGCACAAGGAGTTTCAGAGAAGAGCTGGATGA
Q0839	SA7TU150-5	SA7	TU150	15.1	R09b34	@3_B0RKNiictN1/2	NTNCAAGAGCGCAAGACCCACCACAATCGCAGGAGGAGAATTAT	@3_B0RKNiictN1/1	TGTTTCTGTCCGAGCACAAGGAAGCTTTCCAGAGGACATGTATT
Q0840	SA7TU150-6	SA7	TU150	4.9	R09b57	@5_29u8UiictN1/2	ATACAAGAGCGCAAGACCCACCACAACACAAAAGCAGCTCAAAC	@5_29u8UiictN1/1	TGTTTCTGTCCGAGCACAAGGGGAGGCTAAGAAAGGTGGGTGTT
Q0841	SA7TU150-7	SA7	TU150	3	R10b07	@5_GwBFIiictN1/1	ATACAAGAGCGCAAGACCCACCACAACGTTTATCTTGTGCTCGG	@5_GwBFIiictN1/2	NGTTTCTGTCCGAGCACAAGATAAACGTTGTGGTGGGTCTTGCG
Q0842	SA7TU152-1	SA7	TU152	19.4	R03b12	@5_449cJiictN1/1	ATACAAGAGCGCAAGACCCACCACAACAACAACAACAACAACAA	@5_449cJiictN1/2	TTTTCTCCGACCCATTCGTATGTTCCTTAAAGCCCAACGATAAA
Q0843	SA7TU152-2	SA7	TU152	12.7	R03b42	@7_4ck4JiictN1/1	ATACAAGAGCGCAAGACCCACCACAATAACCATCTGCGATGTTT	@7_4ck4JiictN1/2	NTNTCTCCGACCCATTCGTAAGAGATGAGAATCATTATTCATTG
Q0844	SA7TU152-3	SA7	TU152	2.7	R07b10	@5_eNHRHiictN1/1	ATACAAGAGCGCAAGACCCACCACAAAGAAAAGAAAAAGGAGAG	@5_eNHRHiictN1/2	NTNTCTCCGACCCATTCGTATGTCTTTTTTACTACTCTCCTTTT
Q0845	SA7TU153-1	SA7	TU153	3.5	R09b62	@3_emLQQiictN1/2	ATACAAGAGCGCAAGACCCACCACAAAAGACTTCCTTCTTCTTC	@3_emLQQiictN1/1	GTAATCGAAATCTCCGATGAACATGGGGGAAGATGGGTTTGGGT
Q0846	SA7TU154-1	SA7	TU154	16.2	R06b23	@3_4gewaiictN1/2	NTACAAGAGCGCAAGACCCACCACAATAACAACAACGTGTAATA	@3_4gewaiictN1/1	TCATGGATCGTTCTCACAGGGAAACAGCAGCACGATCCTCCTTC
Q0847	SA7TU154-2	SA7	TU154	4.4	R09b63	@5_6RJiYiictN1/2	NTACAAGAGCGCAAGACACACCACAAGATTTCTTCACCAATGAG	@5_6RJiYiictN1/1	TCATGGATCGTTCTCACAGGCAGGAGGCGCTTTGCCGTATATCA
Q0848	SA7TU154-3	SA7	TU154	11.3	R09b64	@3_5imRQiictN1/1	ATACAAGATCGCAAGACCCACCACAAGATTTCTTCACAAATGAG	@3_5imRQiictN1/2	TCATGGATCGTTCTCACAGGACGGAGGCACTTGTCCGTATATCA
Q0849	SA7TU154-4	SA7	TU154	15.9	R09b64	@1_9OwOHiictN1/1	ATACAAGAGCGCAAGACCCACCACAAGATTTCTTCACAAATGAG	@1_9OwOHiictN1/2	NCATGGATCGTTCTCACAGGCAGGAGGCGCTTGGCCGTATATCA
Q0850	SA7TU154-5	SA7	TU154	14.7	R09b64	@5_0CGcciictN1/2	NTNCAAGAGCGCAAGACCCACCACAAGATTTCTTCACCAATGAG	@5_0CGcciictN1/1	TCATGGATCGTTCTCACAGGCAGGAGGCGCTTGGCCGTATATCA
Q0851	SA7TU155-1	SA7	TU155	16.2	R03b18	@5_i0CSYiictN1/1	ATACAAGAGCGCAAGACCCACCACAAAAAGAGAAGAAGCGATGC	@5_i0CSYiictN1/2	GACGGGCCATAAATCTTTGACCCCGAAAACCCAAAACCCGAATA
Q0852	SA7TU155-2	SA7	TU155	3.1	R05b23	@1_2kvbHiictN1/2	NTNCAAGAGCGCAAGACCCACCACAACCGTAGTCACAAGGCTCG	@1_2kvbHiictN1/1	GACGGGCCATAAATCTTTGAGAGCGGATTCATCGGGGAGGCCAA
Q0853	SA7TU155-3	SA7	TU155	6.6	R05b35	@5_erhQFiictN1/2	NTACAAGAGCGCAAGACCCACCACAACCGCAGTCACGAGGCTTG	@5_erhQFiictN1/1	GACGGGCCATAAATCTTTGAGAGCGGATTCATCGGGGAGGCCAA
Q0854	SA7TU155-4	SA7	TU155	3	R07b17	@5_beziBiictN1/1	ATACAAGAGCGCAAGACCCACCACAATGGACAAACCGACAAACT	@5_beziBiictN1/2	NGNCGGGCCATAAATCTTTGAAAGTAGAGTGATAATGCATTTCG
Q0855	SA7TU156-1	SA7	TU156	3	R10b05	@1_Fc4dHiictN1/2	NTNCAAGATCGCAAGACCCACCACAAATTGACAACACATCTGGA	@1_Fc4dHiictN1/1	GCCGCTTACTCGATCACTTTCTCTGATGGTTGCGCTTGATCTTT
Q0856	SA7TU158-1	SA7	TU158	4.7	R09b41	@3_ibWaLiictN1/1	ATACAAGATCGCAAGACCCACCACAATAAACTCTTCCAGCAACT	@3_ibWaLiictN1/2	NTCGAAGAGGACCAAAATGGAAACGCTGAAAAGTAGTCTGCCGG
Q0857	SA7TU16-1	SA7	TU16	3	R01b19	@1_zymnGiictN1/1	ATACAAGAGCGCAAGACCCACCACAAGGTTATCCACAACACCCT	@1_zymnGiictN1/2	NGNATTCGGAAAAGCTGGACCGGGAGGGTATTGAGGATATGCTG
Q0858	SA7TU160-1	SA7	TU160	3.4	R05b33	@3_FVznEiictN1/2	NTNCAAGAGCGCAAGACCCACCACAAAATCAGAGACTAAACTTG	@3_FVznEiictN1/1	TTCTCCTTCTCGCCATGTTTGCCACTCGAGGTTTGGATAATGTT
Q0859	SA7TU161-1	SA7	TU161	2.8	R03b07	@7_5BLyLiictN1/2	NTNCAAGAGCGCAAGACCCACCACAAGATCAGACCACCAATCAC	@7_5BLyLiictN1/1	AAGCGGCACGCAGAGCTAGAGTTCAAAAATCCACATGCGACGTC
Q0860	SA7TU161-2	SA7	TU161	4	R03b30	@5_H51oEiictN1/1	ATACAAGAGCGCAAGACCCACCACAAAGAAAGATCAGAAGTTGA	@5_H51oEiictN1/2	NANAGGCACGCAGAGCTAGACGAACCACCGATTTAAAGATGCGG
Q0861	SA7TU161-3	SA7	TU161	3	R03b38	@1_mGNqRiictN1/2	ATACACACACGCAAGACCCACCACAATATGCATCCCCTTATATA	@1_mGNqRiictN1/1	AAGGAGGCACGCAGAGCTAGAAACTGTTGTTGGAGTAAGTTTGA
Q0862	SA7TU161-4	SA7	TU161	5.8	R06b37	@1_RKb5YiictN1/1	ATACAAGAGCGCAAGACCCACCACAAGCTCTTGTATTGCTCTTA	@1_RKb5YiictN1/2	NAGAGGCACGCAGAGCTAGACCACATTCAAGGACGTATTAGTGT
Q0863	SA7TU161-5	SA7	TU161	10.1	R09b64	@1_FenfaiictN1/1	ATACAAGAGCGCAAGACCCACCACAAAGCTCGTCAAGAACTTTG	@1_FenfaiictN1/2	AAGAGGGCACGCAGAGCTAGAAGAATGTCCCGTAGTAGTCTATC
Q0864	SA7TU17-1	SA7	TU17	2.6	R03b02	@7_6lT4ciictN1/1	ATACAAGAGCGCAAGACCCACCACAAGATTTCTTCACCAATGAG	@7_6lT4ciictN1/2	NTGGCTGTGAAGTCATCTCGCAACTCATATCATCAAAATCTACA
Q0865	SA7TU17-2	SA7	TU17	20.2	R09b64	@3_fFswaiictN1/2	NTACAAGAGCGCAAGACCCACCACAAGATTTCTTCACAAATGAG	@3_fFswaiictN1/1	TTGGCTGTGAAGTCATCTCGCAACTCATATCATCAAAATCTACG
Q0866	SA7TU17-3	SA7	TU17	15.4	R09b64	@5_0q4OWiictN1/1	ATACAAGAGCGCAAGACCCACCACAAGATTTCTTCACCAATGAG	@5_0q4OWiictN1/2	TTGGCTGTGAAGTCATCTCGCAACTCATATCATCAAAATCTACG
Q0867	SA7TU18-1	SA7	TU18	2.9	R07b34	@1_8nHlUiictN1/2	ATACAAGAGCGCAAGACCCACCACAAAAGAAACCTAGGCTAACG	@1_8nHlUiictN1/1	CAAAAGCCTGGGATCTGGTAAGAGAGAACTGTACCGATGAGGTT
Q0868	SA7TU18-2	SA7	TU18	16.5	R08b26	@5_0ecONiictN1/2	NTNCAAGAGCGCAAGACCCNCCACAATGCTTCTACTTCCGAATG	@5_0ecONiictN1/1	CAAAAGCCTGGGATCTGGTATATTTGGAATACTAGGAATGACAA
Q0869	SA7TU18-3	SA7	TU18	15.4	R09b11	@5_23v7DiictN1/2	NTNCAAGAGCGCAAGACCCACCACAAGCTTTCTCATGATACCAG	@5_23v7DiictN1/1	CAAAAGCCTGGGATCTGGTACTGCTTATGCCGTTGGGATCGTTG
Q0870	SA7TU20-1	SA7	TU20	3.3	R04b29	@1_0IV5FiictN1/1	ATACAAGAGCGCAAGACCCACCACAAATAACCAGGAAACTTTAG	@1_0IV5FiictN1/2	NGNAGTGTCCCGACCATATAAACTAATTCCCACTAAACATGTTT
Q0871	SA7TU21-1	SA7	TU21	8.5	R08b06	@5_1eicaiictN1/1	ATACACAGCCGCAAGACCCACCACAATCCTCAAAACTTAACCAG	@5_1eicaiictN1/2	ATTTTGTTGTTGGGCTTTGCAGACTAGTTTAGAGAGTGACACGT
Q0872	SA7TU26-1	SA7	TU26	14.3	R03b21	@3_2RZcLiictN1/1	ATACAAGAGCGCAAGACCCACCACAAAATCTTCCCACAACGGGG	@3_2RZcLiictN1/2	NGAATCTTTATGAAAGCGAAGAAGGTGGTTCCGAGTTGGGTATC
Q0873	SA7TU26-2	SA7	TU26	24.1	R09b29	@3_jMXCEiictN1/2	NTNCAAGAGCGCAAGACCCACCACAAAGGGAAGAAATATATCAC	@3_jMXCEiictN1/1	TGCATCTTTATGAAAGCGAAGACTGTGGCGTCTTGGAGGACGAA
Q0874	SA7TU27-1	SA7	TU27	10.4	R06b30	@5_A30hSiictN1/1	ATACAAGAGCGCAAGACCCACCACAATAGATTACTCAGAGAGTT	@5_A30hSiictN1/2	AGCCTTAGGCGTGTTGAAGAGAGACGGCGTTGAAGATGGCTGGA
Q0875	SA7TU28-1	SA7	TU28	18.7	R06b22	@1_TZxbRiictN1/2	ATACAAGAGCGCAAGAGCCACCACAAACCCTAAGAAAAACAACT	@1_TZxbRiictN1/1	TTGCTCGCCACCTTCCTTCTTCTCCATTTATAACTGGTGGTATG
Q0876	SA7TU28-2	SA7	TU28	6.2	R08b19	@1_pEtVEiictN1/2	NTNCAAGAGCGCAAGACACACCACAACCGTTCCAACCGCAGCCA	@1_pEtVEiictN1/1	TTGATCGCCAACTTCCTTCTTCGCCTCTTCTTCTTCTCTCTTCC
Q0877	SA7TU28-3	SA7	TU28	3.5	R09b32	@3_6LJLNiictN1/2	NTNCAAGAGCGCAAGACACACCACAAATACACATCATCGCATAA	@3_6LJLNiictN1/1	TTGATCGCCAACTTCCTTCTGGTACGATTACTTGACTGAGTTAG
Q0878	SA7TU28-4	SA7	TU28	6.7	R09b37	@7_L6KnViictN1/2	ATACAAGAGCGCAAGACCCACCACAAGTCCAATCCACCTTATTG	@7_L6KnViictN1/1	TTGATCGCCAACTTCCTTCTTCCAAGACTCGATTCTTATACTTG
Q0879	SA7TU29-1	SA7	TU29	10.1	R03b06	@1_1IksJiictN1/2	NTNCAAGATCGCAAGACNCACCACAACGAACAAATAAAAGCAGC	@1_1IksJiictN1/1	GTGCAGGCTGATTCGAGATTAATGGCAATGCTGTTAATGGCCAC
Q0880	SA7TU29-2	SA7	TU29	5	R04b11	@1_WnsDGiictN1/2	ATNCAAGAGCGCAAGACCCACCACAACTGTCCAATTCTCTCGTG	@1_WnsDGiictN1/1	GTGCAGGCTGATTCGAGATTCACATGGGATGATATTCGAGAGGT
Q0881	SA7TU31-1	SA7	TU31	2.5	R06b17	@3_62GCGiictN1/2	ATNCAAGAGCGCAAGACACACCACAAAAAAAAGCAAGTACTGCA	@3_62GCGiictN1/1	TCTGATTTAGTGCCGACAGTGTATGGACCAAATATAATTCTCTC
Q0882	SA7TU31-2	SA7	TU31	8.6	R08b21	@5_7ko5LiictN1/2	NTNCAAGAGCGCAAGACNCNCCACAACTGAGTAATGCAGAAGAT	@5_7ko5LiictN1/1	TCTGATTTAGTGCCGACAGATAGACAAGTTTGGATAGATTAGAA
Q0883	SA7TU31B-1	SA7	TU31B	7.4	R05b42	@7_4fzbLiictN1/1	ATACAAGAGCGCAAGACCCACCACAACAACAATCATTCTTTCAG	@7_4fzbLiictN1/2	NTTCCTCTGTTCCACAGCTACTAATGTCAAGCCCTTGTAACCGG
Q0884	SA7TU31C-1	SA7	TU31C	8.5	R01b22	@5_NUwwYiictN1/2	ATACAAGAGCGCAAGACCCACCACAATGAACAACTTATTTGATT	@5_NUwwYiictN1/1	GTAGCGTTCGCAGCCACCCAGAACCTCAAACGAAAGTAACCCAC
Q0885	SA7TU31C-2	SA7	TU31C	4	R01b26	@5_jgE5RiictN1/2	ATACAAGAGCGCAAGACGCACCACAAAACATCCATCATATGAGA	@5_jgE5RiictN1/1	GTAGCGTTCGCAGCCACCAGTCAATATTTTTGCCTATCAAGAGT
Q0886	SA7TU31C-3	SA7	TU31C	16.6	R02b24	@7_1kbvFiictN1/1	ATACAAGAGCGCAAGACCCACCACAATCAGACAAGAAACTAACT	@7_1kbvFiictN1/2	NTATCGTTCGCAGCCACGATTGATTGAGAAAAACCCGCCATGGA
Q0887	SA7TU31C-4	SA7	TU31C	18.1	R02b24	@3_0GBKHiictN1/2	NTACAAGAGCGCAAGACNCACCACAATCAGACAAGAAACTAACT	@3_0GBKHiictN1/1	GTAGCGTTCGCAGCCACCGTTAACGATTTCTCTTTTTTCAAATT
Q0888	SA7TU31C-5	SA7	TU31C	12.6	R02b34	@3_6bWKLiictN1/1	ATACAAGAGCGCAAGACCCACCACAATCAGACAAGAAACTAACT	@3_6bWKLiictN1/2	GTNGCGTTCGCAGCCACCGTTAACGATTTTTCCTTTTTTTCAGA
Q0889	SA7TU31C-6	SA7	TU31C	7.5	R06b08	@7_6qWfUiictN1/2	ATACAAGATCGCAAGACCCACCACAAGAAGAGAGAACTAAATTT	@7_6qWfUiictN1/1	GTAGCGTTCGCAGCCACCTATTGTAAAAGTAAAAACACATAGAC
Q0890	SA7TU31C-7	SA7	TU31C	5.4	R07b08	@5_Pkj8WiictN1/2	ATACACTACCGCAAGACCCACCACAATACCAGATGAGGTGGTTA	@5_Pkj8WiictN1/1	GTAGCGTTCGCAGCCACCACCAGGTCTTGAACATCTAGTAAAGA
Q0891	SA7TU31C-8	SA7	TU31C	4.9	R07b09	@1_3NMeaiictN1/1	ATACAAGAGCGCAAGACCCACCACAAAACCAGAAACGAGGGTGC	@1_3NMeaiictN1/2	GTAGCGTTCGCAGCCACCACCTTAGAGAGAATGAGAAATAGAAA
Q0892	SA7TU31C-9	SA7	TU31C	10.3	R08b20	@7_6TFkMiictN1/2	NTNCAAGAGCGCAAGAAACACCACAAGAAGCCACCACAACAATT	@7_6TFkMiictN1/1	GGAGCGTTCGAAGCCACCGGAGATGATCGGAGATGATGTTGAGG
Q0893	SA7TU32-1	SA7	TU32	2.9	R03b14	@1_4JcMNiictN1/2	NTNCAAGAGCGCAAGACGGACCACAAATCTAAAACATAATTGGA	@1_4JcMNiictN1/1	GCGGTGTATGCTCTAAGCTGAGTCCGATTTTAAGGTTTGATGTT
Q0894	SA7TU33-1	SA7	TU33	9.1	R02b35	@5_5pmXXiictN1/2	ATACAAGAGCGCAAGACCCACCACAACACCATCTGCAGGGATAT	@5_5pmXXiictN1/1	AACAGAATGATTCCTGGAGTGAAGAGAGCTGTTGTACCTTTAGC
Q0895	SA7TU33A-1	SA7	TU33A	2.9	R03b11	@1_qJ2kUiictN1/1	ATACAAGAGCGCAAGACCCACCACAACCTACAATTTCTATTCCT	@1_qJ2kUiictN1/2	GGCTAGCAAGAGTGTCAGTTGGAGATGTCATTTTTGTATCTGTG
Q0896	SA7TU33A-2	SA7	TU33A	6.7	R05b17	@5_366BMiictN1/2	NTNCAAGAGCGCAAGACCCACCACAAACCAGAATACATTGATCT	@5_366BMiictN1/1	GGCTAGCAAGAGTGTCAGTATTGCTCATTCCGTCCCTAAAAGAG
Q0897	SA7TU33A-3	SA7	TU33A	2.6	R05b40	@7_DqsrEiictN1/1	ATACAAGAGCGCAAGACCCACCACAATGATGACCATGAAATCTC	@7_DqsrEiictN1/2	NGNTAGCAAGAGTGTCAGTGAAGATGCAGAAATGGTAGAGATTG
Q0898	SA7TU33A-4	SA7	TU33A	13.6	R09b48	@7_1IqZEiictN1/2	NTNCAAGAGCGCAAGACACACCACAACAAAACCAATTGGTACTC	@7_1IqZEiictN1/1	GGCTAGCAAGAGTGTCAGTGTGAAGGAAGAAGAGAGTTTCCTGG
Q0899	SA7TU33C-1	SA7	TU33C	4.2	R03b42	@5_IdYlIiictN1/2	NTACAAGATCGCAAGACCCACCACAAATCAATTGATATGTTTGC	@5_IdYlIiictN1/1	GAATACGTCTATATGCAAAGGTGGGATGAATAATGGAGGGTGTG
Q0900	SA7TU33C-2	SA7	TU33C	4.4	R06b20	@5_LIQoMiictN1/2	NTNCAAGAGCGCAAGAAACACCACAAGAGGGATATTCATTCATG	@5_LIQoMiictN1/1	GAATACGTCTATATGCAAAGGAGGAGGTGTGAATTTGATTGACC
Q0901	SA7TU33C-3	SA7	TU33C	6.1	R07b31	@5_1RmdYiictN1/2	NTACAAGAGCGCAAGACCCACCACAACCACCATATAAGCTTAAG	@5_1RmdYiictN1/1	GAATACGTCTATATGCAAAGGTTGTTTGGGTGGATGTATGTAAA
Q0902	SA7TU33D-1	SA7	TU33D	3	R05b28	@1_IYS2XiictN1/2	ATACAAGAGCGCAAGACACACCACAACTTTCTTGAACGTTTAGA	@1_IYS2XiictN1/1	TCCATGTTGATTCAAGCTCGAGCTTGAAAACGTTAAGAAAGAGC
Q0903	SA7TU33D-2	SA7	TU33D	4.5	R05b33	@5_29cgBiictN1/2	NTNCAAGATCGCAAGACACACCACAAAATCAGAGACTAAACTTG	@5_29cgBiictN1/1	TCCATGTTGATTCAAGCTCGAGGACGAATCCATAGTTTGTTGAT
Q0904	SA7TU33D-3	SA7	TU33D	4	R06b22	@3_JgWyLiictN1/2	NTNCAAGATCGCAAGACCCACCACAAACAATCTAAGACAAGGAG	@3_JgWyLiictN1/1	TCCCTGTTGATTCAAGCTCGAGTGAGGATGTGTAGTGAAGGTGT
Q0905	SA7TU33E-1	SA7	TU33E	5.3	R08b30	@5_GrMUEiictN1/2	NTNCAAGAGCGCAAGAACCACCACAATCACAAATACAGAACCAA	@5_GrMUEiictN1/1	TATCTGGCTTTCCAATGACGTTCTGTTCTGGTGACGCTGGGACG
Q0906	SA7TU33E-2	SA7	TU33E	20.5	R08b32	@3_1SLXKiictN1/1	ATACAAGAGCGCAAGACCCACCACAATCACAAATACAGAACCAA	@3_1SLXKiictN1/2	NANCTGGCTTTCCAATCACCTTCTGTTCTGGTGACGCTGGTACG
Q0907	SA7TU33F-1	SA7	TU33F	11.7	R05b26	@7_30txLiictN1/1	ATACAAGATCGCAAGACCCACCACAACACACTGATTAAAGTCAG	@7_30txLiictN1/2	NANTAAGAGAAATCCATGAACTGAAGCAACCCCATATGGTATAA
Q0908	SA7TU33F-2	SA7	TU33F	3.8	R08b21	@7_akm0XiictN1/2	ATACAAGAGCGCAAGACCCACCACAAGCCCAAGACTGTCATTGG	@7_akm0XiictN1/1	GAGTAAGAGAAATCCATGAACCGACTGAAGCTCTGATACCATGA
Q0909	SA7TU33G-1	SA7	TU33G	7.5	R03b06	@1_6ImyciictN1/2	NTACAAGAGCGCAAGATACACCACAATATAAGGTCTTTTTAAAG	@1_6ImyciictN1/1	GTTCTGGCATCTTCCCTGTGCTTTTGTTGGCCTTTGCGAAATGT
Q0910	SA7TU33G-2	SA7	TU33G	16.9	R03b06	@1_11BHIiictN1/2	NTACAAGAGCGCAAGACCCACCACAAGAACAGACAATCACGCCA	@1_11BHIiictN1/1	GGTCTGGCATCTTCCCTGCCTATGCTAGGTGGTGCCTTCTATCT
Q0911	SA7TU33G-3	SA7	TU33G	11	R03b22	@1_1j5xHiictN1/1	ATACAAGAGCGCAAGACCCACCACAAGAACTTTTTAATCTTTTG	@1_1j5xHiictN1/2	NGTCTGGCATCTTCCCTGAAAGCGTAGTGGCGCTAGCAAGAGAG
Q0912	SA7TU33G-4	SA7	TU33G	3.6	R05b40	@1_bqNyYiictN1/2	ATACAAGAGCGCAAGACCCACCACAACCTGAATACAACATTAAC	@1_bqNyYiictN1/1	GGTCTGGCATCTTCCCTGAGAAACGAACTAAGCCAAGGTTTTGT
Q0913	SA7TU33G-5	SA7	TU33G	7.2	R05b42	@3_ff5iaiictN1/1	ATACAAGATCGCAAGACCCACCACAACCTGAATACAACATTAAC	@3_ff5iaiictN1/2	GGTCTGGCATCTTACCTGAGAAACGAACTAAACCAAGGCTTTGT
Q0914	SA7TU33G-6	SA7	TU33G	6.5	R05b43	@7_BHIjBiictN1/1	ATACAAGAGCGCAAGACCCACCACAACCTGAATACAACATTAAC	@7_BHIjBiictN1/2	NGNCTGGCAGCTTCCCTGAGAAACGAACTAAACCAAGGGTTTGT
Q0915	SA7TU33G-7	SA7	TU33G	5.7	R09b13	@3_ud3zaiictN1/2	NTACAAGAGCGCAAGACCCACCACAACCAACTCAAACTTATGAA	@3_ud3zaiictN1/1	GGGTCTGGCATCTTCCCTGTGAATTTGAAGAAGACCCTTTTCAC
Q0916	SA7TU33G-8	SA7	TU33G	5	R09b57	@5_FTOCQiictN1/2	NTACAAGAGCGCAAGAACCACCACAATTCGACCAATACACACAA	@5_FTOCQiictN1/1	GGTCTGGCATCTTCCCTGAGGAGTAGACACGGAATCCGCTGGTA
Q0917	SA7TU34-1	SA7	TU34	12.2	R02b36	@1_dkXyBiictN1/2	NTNCAAGAGCGCAAGACCAACCACAACAACAACCACGCATTGCC	@1_dkXyBiictN1/1	GATGTGGAAGGAGAATGATCCAGAAGATTACACAGCAGAAGGCC
Q0918	SA7TU34-2	SA7	TU34	9.9	R07b05	@1_2YDfJiictN1/2	ATACAAGATCGCAAGACACACCACAAAAAAGGAAGGAAAGGAAC	@1_2YDfJiictN1/1	GAAGCTGCTGATGAGGAAGGAGCTTGATCTGTTTGCTTCTTTGG
Q0919	SA7TU35-1	SA7	TU35	3.4	R09b49	@7_EvYOUiictN1/2	ATACAAGAGCGCAAGNCCCACCACAAAAAAAAGCAAGTACTGCA	@7_EvYOUiictN1/1	CCATGTAATCTCGCATGACTGGATTTTTCTTTTTTTCTTTATTC
Q0920	SA7TU35A-1	SA7	TU35A	8.6	R02b24	@5_cRWCZiictN1/2	NTACAAGAGCGCAAGACCCACCACAAGCAATTACAAGAGGAGCA	@5_cRWCZiictN1/1	GCAGGCATGCAAGCTTAGACAATTTTACTCTATGGTCTTGTTCT
Q0921	SA7TU35A-2	SA7	TU35A	11	R03b21	@5_2ANzDiictN1/2	NTNCAAGAGCGCAAGACCCACCACAAAATCTTCCCACAACGGGG	@5_2ANzDiictN1/1	GCAGGCATGCAAGCTTAGTCTGAGGAAGTATGATGTTGAGGTCG
Q0922	SA7TU35A-3	SA7	TU35A	3	R03b36	@7_8AY0LiictN1/1	ATACAAGAGCGCAAGACCCACCACAATCCCACACGTCCTCCCAT	@7_8AY0LiictN1/2	NCNGGCATGCAAGCTTGNTNCAAGAAGAAGAAGGTGGAGGAGGC
Q0923	SA7TU35A-4	SA7	TU35A	6.5	R04b11	@1_sXl2CiictN1/1	ATACAAGAGCGCAAGACCCACCACAAAAAAAAACGATAAGCTGG	@1_sXl2CiictN1/2	NCNGGCATGCAAGATTAGCACTCAAAGAGGAGGATATCGCTGTT
Q0924	SA7TU35A-5	SA7	TU35A	5.3	R04b12	@5_erPSYiictN1/1	ATACACACACGCAAGACCCACCACAAAAAAAAACGATAAGCTGG	@5_erPSYiictN1/2	GCAGGCATGCAAGCTTAGAACTCAAAGAGGAGGATATCGCTGTT
Q0925	SA7TU35A-6	SA7	TU35A	7.6	R09b33	@5_fjAWOiictN1/2	NTNCAAGAGCGCAAGACCCACCACAACCATATGTTTACAACTCT	@5_fjAWOiictN1/1	GCAGGCATGCAAGCTTAGGAGTAGGAGAGTAGTATGGTGGGGGT
Q0926	SA7TU35A-7	SA7	TU35A	9.7	R09b34	@5_2s9xLiictN1/2	NTNCAAGAGCGCAAGACCCACCACAACCATATGTTTACAACTCT	@5_2s9xLiictN1/1	GCAGGCATGCAAGCTTAGGAGTAGGAGAGTAGTATGGTGGGGGG
Q0927	SA7TU35B-1	SA7	TU35B	2.6	R03b30	@3_593sZiictN1/1	ATACAAGAGCGCAAGACCCACCACAAATTAAGGATCTGGAGTCC	@3_593sZiictN1/2	NTAAACCAATCGAGCTTAGGGGGTTTCTCTTGAAACTAAAAGTC
Q0928	SA7TU35B-2	SA7	TU35B	6.9	R06b22	@3_ky2KViictN1/2	ATACAAGATCGCAAGACCCACCACAATAACAACAACGTGTAATA	@3_ky2KViictN1/1	GTAAACCAATCGAGCTTAGAGAAATGTTGCATCGTTTTCACAGG
Q0929	SA7TU35B-3	SA7	TU35B	17.3	R06b22	@5_3vG6WiictN1/1	ATACAAGATCGCAAGACCCACCACAATAACAACAACGTGTAATA	@5_3vG6WiictN1/2	GTCAACCAATCGAGCTTAGCGAAATGTTGCATCGTTCTCACAGG
Q0930	SA7TU36-1	SA7	TU36	4.9	R01b36	@3_d008HiictN1/1	ATACAAGAGCGCAAGACCCACCACAACGACGTGAGTATTCATCA	@3_d008HiictN1/2	NAGGAAAGAGCACGGTGACTTGCATTTTCTTGTCCGCGTGGTTG
Q0931	SA7TU36-2	SA7	TU36	3	R04b18	@3_2ny4JiictN1/2	NTNCAAGAGCGCAAGACCCACCACAATGGGGAAAGGTCGTGCAC	@3_2ny4JiictN1/1	CAGGAAAGAGCACGGTGAAGCTGAGGAAGATCCAGATTGCCACG
Q0932	SA7TU36-3	SA7	TU36	3.2	R06b39	@1_sL41LiictN1/1	ATACAAGAGCGCAAGACCCACCACAAAAGTTGCATTATCTTCAT	@1_sL41LiictN1/2	NANGAAAGAGCACGGTGNTNGACGTCCTGATGTAGATGGTGCAT
Q0933	SA7TU36-4	SA7	TU36	6.3	R07b42	@3_LAWjKiictN1/2	NTACAAGAGCGCAAGACCCACCACAAACTCTAACCTAATGAAGA	@3_LAWjKiictN1/1	CAGGAAAGAGCACGGTGAGAGTGATGAAACAGAGAGTGAGAATC
Q0934	SA7TU36-5	SA7	TU36	8.4	R09b37	@3_Ha9FCiictN1/2	NTNCAAGAGCGCAAGACACACCACAATATGAGAAGACAGCATAA	@3_Ha9FCiictN1/1	CAGGAAAGAGCACGGTGAAAAACGGAGGAATCGCCTTGGAAGTC
Q0935	SA7TU36-6	SA7	TU36	2.9	R10b10	@5_B5eOBiictN1/1	ATACAAGAGCGCAAGACCCACCACAAAAGTTGCATTATCTTCAT	@5_B5eOBiictN1/2	NANGGAAAGAGCACGGTNATGGACGTCCTGATGTAGATGGTGCA
Q0936	SA7TU36B-1	SA7	TU36B	3.2	R01b35	@7_5umwYiictN1/2	ATACAAGAGCGCAAGACCCACCACAATACTTCCTGAGTCTTAAA	@7_5umwYiictN1/1	CGACGCAATCTTGGTTCAAGAGAATGACGGCGATTGCAGTAGGG
Q0937	SA7TU36B-2	SA7	TU36B	4	R02b50	@1_bNuLFiictN1/2	NTACAAGAGCGCAAGACCCACCACAATCCCACACGTCCTCCCAT	@1_bNuLFiictN1/1	CGACGCAATCTTGGTTCAAGAGGAAGAAGGTGGAGGAGGCGTGG
Q0938	SA7TU36B-3	SA7	TU36B	3	R03b30	@7_0VbsRiictN1/2	ATACAAGAGCGCAAGACCCACCACAAAGTCTCAAAAGTAGCTCG	@7_0VbsRiictN1/1	CGACGCAATCTTGGTTCAAGATTCAATCAAAGGACGACGACAAG
Q0939	SA7TU36B-4	SA7	TU36B	2.7	R03b45	@7_ZyeBIiictN1/1	ATACAAGAGCGCAAGACCCACCACAATCCCACACGCCCTCCCAT	@7_ZyeBIiictN1/2	NGACGCAATCTTGGTTCAAGAAGAAGAAGGTGGAGGAGGCGTGG
Q0940	SA7TU36B-5	SA7	TU36B	3.7	R04b24	@3_8t2IIiictN1/1	ATACAAGAGCGCAAGACCCACCACAATACTTCATGAGTCTTAAA	@3_8t2IIiictN1/2	NGACGCAATCTTGGTTCAAGAGAATGACGGCGATCGCAGGAGGG
Q0941	SA7TU36B-6	SA7	TU36B	6.6	R06b24	@1_8P6GIiictN1/1	ATACAAGAGCGCAAGACCCACCACAACTCAATGCAAGATCAGAT	@1_8P6GIiictN1/2	NGACGCAATCTTGGTTCAAGTATCATACATTATTGTGGCATTGG
Q0942	SA7TU36B-7	SA7	TU36B	4.9	R07b08	@3_Ep2BUiictN1/2	ATACAAGAGCGCAAGACACACCACAAGCTTGAGATGAGCCTCAA	@3_Ep2BUiictN1/1	CGACGCAATCTTGGTTCAAGACATACAAGCGGAAGACCAACCAT
Q0943	SA7TU36B-8	SA7	TU36B	3	R07b46	@1_Dqm5DiictN1/2	NTNCAAGAGCGCAAGACACACAACAATCCCACACGTCCTCCCAT	@1_Dqm5DiictN1/1	AGACGCAATCCTGGTTCAAGAAGAAGAAGGTGGAGGAGGCGTGG
Q0944	SA7TU36B-9	SA7	TU36B	3.6	R10b07	@5_0UteDiictN1/2	NTNCAAGAGCGCAAGACCCACCACAATACTTCCTGAGTCTTAAA	@5_0UteDiictN1/1	CGACGCAATCTTGGTTCAAGAGAATGACGGCGATCGCAGTAGGG
Q0945	SA7TU36B-10	SA7	TU36B	9.8	R10b09	@5_0fr6NiictN1/1	ATACAAGAGCGCAAGACCCACCACAATACTTCATGAGTCTTAAA	@5_0fr6NiictN1/2	NGNCGCAATCTTGGTTCAGGAGAATGACGGCGATCGCAGTAGGG
Q0946	SA7TU36C-1	SA7	TU36C	2.9	R01b28	@5_aEQnViictN1/1	ATACAAGAGCGCAAGACCCACCACAATCGGCATTTCTCTTGGCC	@5_aEQnViictN1/2	CCTTAGGTCAAGCCGTGCCTGTTCGTGGGGCAAGACTTACCCCC
Q0947	SA7TU36C-2	SA7	TU36C	2.9	R03b41	@5_CLNEViictN1/2	ATACAAGAGCGCAAGACCCACCACAAACCAGAATACATTGATCT	@5_CLNEViictN1/1	CCTTAGGTCAAGCCGTGCCTAAAAGAGGTATTCATCGGTATTAG
Q0948	SA7TU36C-3	SA7	TU36C	2.7	R04b01	@3_FtOMRiictN1/1	ATACAAGAGCGCAAGACCCACCACAACTCATCACCCTTGAGAGA	@3_FtOMRiictN1/2	ACTTAGGTCAAGCCGTGAATCTAGTAATGCTTGCATTGATGGTT
Q0949	SA7TU36C-4	SA7	TU36C	5.9	R05b18	@3_5Ra7HiictN1/2	NTACAAGAGCGCAAGACCCACCACAATCGGCCTTTCTCTTGGCC	@3_5Ra7HiictN1/1	CCTTAGGTCAAGCCGTGCCTGTTCGTGGGGAAAGACTAACCCCC
Q0950	SA7TU36C-5	SA7	TU36C	3.2	R05b23	@1_o9NvHiictN1/2	NTACAAGAGCGCAAGACCCACCACAATCAGCCTTTCTCTTGGCC	@1_o9NvHiictN1/1	CCTTAGGTCAAGCCGTGCCTGTTCGTGGGGAAAGACTTACCCCC
Q0951	SA7TU36C-6	SA7	TU36C	3.2	R05b30	@7_J8YOSiictN1/2	ATACAAGAGCGCAAGACCCACCACAATCGGCCTTTCTCTTGGCC	@7_J8YOSiictN1/1	CCTTAGGTCAAGCCGTGCCTGTTCGTGGGGCAGGACTTACCCCC
Q0952	SA7TU36C-7	SA7	TU36C	4.3	R06b20	@7_3XwNLiictN1/2	ATNCAAGAGCGCAAGACCCNCCACAATCGGCCTTTCTCTTGGCC	@7_3XwNLiictN1/1	CCTTAGGTCAAGCCGTGCCTGTTCGTGGGGCAAGACTAACCCCC
Q0953	SA7TU36C-8	SA7	TU36C	2.7	R06b21	@5_MCfvWiictN1/2	ATACAAGAGCGCAAGACCCACCACAATTGGCCTTTCTCTTGGCC	@5_MCfvWiictN1/1	CCTTAGGTCAAGCCGTGCCTGTTCGTGGGGCAAGACTAACCCCC
Q0954	SA7TU36C-9	SA7	TU36C	7.4	R06b22	@7_ngWUbiictN1/2	NTACAAGATCGCAAGNCCCACCACAATCGGCCTTACTCTTGGCC	@7_ngWUbiictN1/1	CCTTAGGTCAAGCCGTGCCTGTTCGTGGGGCAAGACTTACCCCC
Q0955	SA7TU36C-10	SA7	TU36C	3	R07b09	@5_z75HPiictN1/2	NTACAAGATCGCAAGACCCACCACAAATGTGTAAGGATGTTGTG	@5_z75HPiictN1/1	CCTTAGGTCAAGCCGTGCCTGGTTGATCGAAATTTGCGAGGGAT
Q0956	SA7TU36C-11	SA7	TU36C	2.9	R08b27	@7_CN18SiictN1/2	ATACAAGAGCGCAAGACCCACCACAACAGCAAGAGGTGAACATT	@7_CN18SiictN1/1	CCTTAGGTCAAGCCGTGCCTCAATTAGTCGACATCTTACCGTCT
Q0957	SA7TU36C-12	SA7	TU36C	6.3	R09b48	@7_1jf9BiictN1/1	ATACAAGAGCGCAAGACCCACCACAATCGGCCTTTTTTTGGCCG	@7_1jf9BiictN1/2	NCNTAGGTCAAGCCGTNCCTGTTCGTGGGGCAAGACTTACCCCC
Q0958	SA7TU36D-1	SA7	TU36D	15.1	R06b20	@7_zasKciictN1/2	NTNCAAGAGCGCAAGACCCACCACAAACCCTAAGAAAAACAACT	@7_zasKciictN1/1	TAAGCAGCCTCACTCTTCTCCATTTATAACTGGTGGTATGTGGC
Q0959	SA7TU36D-2	SA7	TU36D	6.2	R09b48	@1_0IlmIiictN1/2	NTACAAGAGCGCAAGACCCACCACAAGCCCAAATGACTATATAA	@1_0IlmIiictN1/1	TAAGCAGCCTCACTCTTCTCCGAGATTCGGGTAGGTCTATGGTG
Q0960	SA7TU36E-1	SA7	TU36E	2.5	R01b19	@1_0JxqIiictN1/1	ATACAAGAGCGCAAGACCCACCACAACATCGAGTTGAAGCTGAT	@1_0JxqIiictN1/2	NCCAGCTTGAGACATACAAGCCAGTGAGGTATGAGTTCGAACCT
Q0961	SA7TU61-1	SA7	TU61	3.5	R01b03	@3_ge1aLiictN1/2	NTACAAGAGCGCAAGACCCACCACAACAATCACACAAACCACGA	@3_ge1aLiictN1/1	GTCTTCGGAGCCAACAACATTAATGAGATAGATACATAATAGCT
Q0962	SA7TU61-2	SA7	TU61	3	R02b10	@5_BU8cLiictN1/1	ATACAAGAGCGCAAGACCCACCACAAGAAGCTGTCCTAACTTTG	@5_BU8cLiictN1/2	NTTTTCGGGAGCCAACAACATTACTCAATTCTTTTATCTAAAAA
Q0963	SA7TU61-3	SA7	TU61	5.8	R05b34	@3_5xwWMiictN1/2	NTACAAGAGCGCAAGACACACCACAACAATCACACAAACCACGA	@3_5xwWMiictN1/1	GTCTTCGGAGCCAACAACATCAACGACATTAATGAAATATATAC
Q0964	SA7TU61-4	SA7	TU61	3.1	R06b25	@5_zzoiQiictN1/1	ATACAAGAGCGCAAGACCCACCACAACAATCACACTAACCACGA	@5_zzoiQiictN1/2	NGTCTTCGGAGCCAACAACATCAACGACATTAATGAAATAGATA
Q0965	SA7TU61-5	SA7	TU61	2.9	R08b10	@5_i6MVMiictN1/2	NTACAAGAGCGCAAGACCCACCACAACAATCACACTTACCATAA	@5_i6MVMiictN1/1	GTCTTCGGAGCCAACAACATCAACGACATTAATGAAATAGATAC
Q0966	SA7TU61-6	SA7	TU61	6.9	R08b23	@5_8BBvHiictN1/2	NTACAAGAGCGCAAGACCCACCACAATGAAACAACTCACTATAG	@5_8BBvHiictN1/1	GTCTTCGGAGCCAACAACATTGCCACAACCAACTCTTCCAACCA
Q0967	SA7TU61-7	SA7	TU61	10.8	R08b30	@1_5hRaXiictN1/2	ATACAAGAGCGCAAGACCCACCACAAATACACATCATCGCATAA	@1_5hRaXiictN1/1	GTCTTCGGAGCCAACAACATCGCATACAGTGGAATGCAACTTTT
Q0968	SA7TU70-1-1	SA7	TU70-1	15.3	R06b33	@7_6DVdHiictN1/2	NTNCAAGAGCGCAAGACACACCACAAGATGATAACGAAACCCTA	@7_6DVdHiictN1/1	TGCACGTCTGAACCTCTCTGCAACCTGAGGTGATATGCTTTTCG
Q0969	SA7TU70-2-1	SA7	TU70-2	14.4	R03b06	@3_cWUjQiictN1/2	NTACAAGAGCGCAAGACCCACCACAAACCACTTGTCTTTACTCT	@3_cWUjQiictN1/1	AACGAGTCGGAGAAATTGGAAAAGGGAGAACAATCACAACTCGA
Q0970	SA7TU70-2-2	SA7	TU70-2	2.9	R03b50	@7_30aaLiictN1/2	NTACAAGAGCGCAAGACCCACCACAAGATGACTAACAGTTCCAT	@7_30aaLiictN1/1	AACGAGTCGGAGAAATTGGAAACTTGGGCGGTTCTTTTGGTTGG
Q0971	SA7TU70-2-3	SA7	TU70-2	3.5	R03b55	@5_0hMCGiictN1/1	ATACAAGAGCGCAAGACCCACCACAAGATGACTAACAGTTCCAT	@5_0hMCGiictN1/2	AANGAGTCGGAGAAATTGGAAACTTGGGCGGTTCTTTTTGGTGT
Q0972	SA7TU70-2-4	SA7	TU70-2	10.5	R09b48	@5_4yywUiictN1/1	ATACAAGATCGCAAGACCCACCACAACCACCACAACCCAACAGC	@5_4yywUiictN1/2	AACGAGTCGGAGAAATTGGACGAAGTGAACGAGTAGCTCGGCCA
Q0973	SA7TU70-2-5	SA7	TU70-2	3.9	R10b37	@7_iUugHiictN1/1	ATACAAGAGCGCAAGACCCACCACAAGATGACTAACAGTTCCAT	@7_iUugHiictN1/2	NANGAGTCGGAGAAATTGGAAACTTGGGCGGTTCTTTGGGTTGG
Q0974	SA7TU71-1	SA7	TU71	18.7	R03b12	@7_1eQnEiictN1/1	ATACAAGAGCGCGAGACCCACCACAACAATAAGAATCCAAACCC	@7_1eQnEiictN1/2	NCNTCTTCAGGCTTTCATGCGTATGTTTTCCACGTTAAATTCTC
Q0975	SA7TU71-2	SA7	TU71	5.3	R04b11	@5_gRBlbiictN1/2	NTACAAGATCGCAAGACCCACCACAACGAGAGGGATGTTTAGAG	@5_gRBlbiictN1/1	GCTTCTTCAGGCTTTCATGCTCTTATTGGTTTATATTCTTTTGT
Q0976	SA7TU71-3	SA7	TU71	6	R06b25	@5_1zuFIiictN1/2	NTACAAGAGCGCAAGACCCACCACAAACTCAGGAGAGCAAAATA	@5_1zuFIiictN1/1	GCTTCTTCAGGCTTTCATGCTTCACCACTTGCCAAAAATCATCA
Q0977	SA7TU71-4	SA7	TU71	3.2	R07b13	@3_4xdABiictN1/2	NTNCAAGATCGCAAGANACACCACAACTCGGCCACCGACGATGA	@3_4xdABiictN1/1	GCTTCTTCAGGCTTTCATGCCTCTCTCTCTCTCTCTCTCTCTCT
Q0978	SA7TU71-5	SA7	TU71	7.9	R10b24	@3_ABCEMiictN1/2	NTNCAAGAGCGCAAGACCCACCACAACCACCACTGATCCAAAGG	@3_ABCEMiictN1/1	GCTTCTTCAGGCTTTCATGCTTGCAGTTTTGATACTTCAACATA
Q0979	SA7TU80-1	SA7	TU80	3.7	R08b02	@3_IifeJiictN1/1	ATACAAGAGCGCAAGACCCACCACAATTTACTCCACTACACCAG	@3_IifeJiictN1/2	TGTGGTGGAATTCAGAAGAGGTGGGAGAGTAGAGTTTGTAGTTC
Q0980	SA7TU81-1	SA7	TU81	3.5	R03b45	@1_XC73JiictN1/2	NTNCACACACGCAAGACAAACCACAAGTATCTTCTTTGGATTTC	@1_XC73JiictN1/1	TCAACGACGACGACGAGTAGGAGGAATGGTGAAATCCAAAGAAG
Q0981	SA7TU81-2	SA7	TU81	16	R08b05	@7_4dMVGiictN1/2	ATACAAGAGCGCAAGACACACCACAATCCTCAAAACTTAACCAG	@7_4dMVGiictN1/1	TCAACGACGACGACGAGTAGTGTGAGAGCGAGACGGCGAGAGAC
Q0982	SA7TU91-1	SA7	TU91	5.8	R01b20	@5_06VBKiictN1/2	NTACAAGAGCGCAAGAAACACCACAATAACTCTACTTTCGTTCT	@5_06VBKiictN1/1	GCTGTCATGTCGGCACTAGAAACCTGTGGAGTATGGACCTACAC
Q0983	SA7TU91-2	SA7	TU91	4	R05b12	@1_0YtWEiictN1/2	NTNCAAGAGCGCAAGACACACCACAATAGTTTCCCATGACCACT	@1_0YtWEiictN1/1	GCTGGTCATGTCGGCACTAGATCCGAAGTAAGTCAACCATTGCT
Q0984	SA7TU91-3	SA7	TU91	2.6	R05b21	@1_1LauNiictN1/2	NTNCAAGAGCGCAAGACTCACCACAATAGTTTCCCATNACCACT	@1_1LauNiictN1/1	GCTGTCATGTCGGCACTAGATCCGAAGTAAGTCAACCATTGCTT
Q0985	SA7TU92-1	SA7	TU92	16.1	R06b22	@7_ZFBSaiictN1/2	ATACAAGAGCGCGAGAACCACCACAAACATACTCGACCATTTCT	@7_ZFBSaiictN1/1	ACATNGATACCGCCCGTCACGTAGCGCTTCTGGACCATGGTGTT
Q0986	SA7TU92-2	SA7	TU92	3.5	R10b37	@7_5o2yUiictN1/2	ATACAAGAGCGCAAGACCCACCACAACAACAGTGTTCACTTTCC	@7_5o2yUiictN1/1	ACATAGATACCGCCCGTCACGGAGTCTGATTGGTTCGCGGTAGA
Q0987	SA7TU94-1	SA7	TU94	6	R10b24	@1_oxScHiictN1/2	NTNCCTACCCGCAAGACACACCACAACCACCACTGATCCAAAGG	@1_oxScHiictN1/1	TGCAATTCAATCATGGTTCCTTTAACCACTTCTTTGATTTTCTT
Q0988	SA7TU95-1	SA7	TU95	2.9	R04b02	@7_lmziYiictN1/1	ATACAAGATCGCAAGACCCACCACAATTCAATCGAAATCAGACT	@7_lmziYiictN1/2	NAGTTGGGGGAAGTGCAATATGTTATCCACAGTAGTAGTCTGAT
Q0989	SA7TU95-2	SA7	TU95	6.1	R07b12	@7_6CeOSiictN1/1	ATACACACACGCAAGACCCACCACAACTCAACACCTTTAGTTTC	@7_6CeOSiictN1/2	GAGTTGGGGGAAGTGCAATAGATAGGGCAAGGTGTCCAGAAGTG
Q0990	SA7TU95-3	SA7	TU95	8.4	R09b19	@7_1ogPJiictN1/2	NTACAAGAGCGCAAGACCCACCACAACCATCGTTAATTTTCTAA	@7_1ogPJiictN1/1	GAGTTGGGGGAAGTGCAATATAGAGTACACACTACTACAAAACT
Q0991	SA7TU95-4	SA7	TU95	4.3	R09b48	@5_EgcHXiictN1/2	ATACAAGAGCGCAAGACCCACCACAAAGAACGTCCCATAACATC	@5_EgcHXiictN1/1	GAGTTGGGGGAAGTGCAATAGTAAGACGCTTTGGAGAATGGTAT
Q0992	SA7TU96-1	SA7	TU96	2.7	R01b05	@3_b5xJHiictN1/2	NTACAAGAGCGCAAGACCCACCACAATTTTCCACTTTGCTGTTG	@3_b5xJHiictN1/1	TCCTTCAGTTCTGTGGGCTTATCCTGGAGATCACAAGTGCCAAT
Q0993	SA7TU96-2	SA7	TU96	7.1	R01b21	@7_1ZAEIiictN1/1	ATACAAGAGCGCAAGACCCACCACAATAACATCAAAACCTCCAG	@7_1ZAEIiictN1/2	NCATTCAGTTCTGTGGGATTACTTCAACCTTTGCCGGTGCCTGA
Q0994	SA7TU96-3	SA7	TU96	2.7	R03b41	@1_jPKfWiictN1/2	ATACAAGAGCGCAAGACCCACCACAAACTCCGTCAGGACGAGGA	@1_jPKfWiictN1/1	TCCTTCAGTTCTGTGGGCTTATCAACAGTAAGAAAGAATATCGA
Q0995	SA7TU96-4	SA7	TU96	2.6	R06b42	@1_O8qPFiictN1/2	NTACAAGAGCGCAAGACCCACCACAAAGCCGGATTTGATGCTAA	@1_O8qPFiictN1/1	TCCTTCAGTTCTGTGGGCTTACCGATAGCAAAGAAATCTTCACC
Q0996	SA7TUAT001-1	SA7	TUAT001	2.7	R01b18	@7_k8QeaiictN1/1	ATACAAGAGCGCAAGACCCACCACAAAAGAACATTCCTTTCCGA	@7_k8QeaiictN1/2	TAACGGCCTTCGAGGATATGCTTTTGTGGAGTATGAGCCTGGGA
Q0997	SA7TUAT001-2	SA7	TUAT001	7.1	R02b35	@5_7p1yBiictN1/2	NTNCAAGAGCGCAAGACCCACCACAAACACTTCAAGCGGTATCA	@5_7p1yBiictN1/1	TAACGGCCTTCGAGGATATGATAGAGAACAGAGTCTTCGAGGAA
Q0998	SA7TUAT001-3	SA7	TUAT001	13.1	R10b37	@1_087TBiictN1/2	NTNCAAGAGCGCAAGACNCACCACAAAGATATCATCTCGCAAAC	@1_087TBiictN1/1	TAACGGCCTTCGAGGATATGTGATGAGCTTGAAAAGGAGTGTTT
Q0999	SA7TUAT001-4	SA7	TUAT001	15.7	R10b38	@3_EEWSUiictN1/2	ATACAAGAGCGCAAGACAAACCACAAAGACATCATCTTCCAAAC	@3_EEWSUiictN1/1	TAACGGCCTTCGAGGATATGTGATGAGCTTGAAAAGGAGTGTTT
Q1000	SA7TUAT002-1	SA7	TUAT002	6.3	R02b07	@5_24JeHiictN1/2	NTNCAAGAGCGCAAGACCCACCACAACAAAAAAAAAAGTTACAA	@5_24JeHiictN1/1	TGCAACTGCTTCAAGGTGACTGGTACGGTTCAGAACAGAGATAT
Q1001	SA7TUAT002-2	SA7	TUAT002	2.7	R06b12	@5_FEHjSiictN1/2	ATACAAGAGCGCAAGACCCACCACAACATCGAGTTGAAGCTGAT	@5_FEHjSiictN1/1	TGCAACTGCTTCAAGGTGACCAAACAGGAAGCTCAGAGACTACT
Q1002	SA7TUAT002-3	SA7	TUAT002	3.1	R09b32	@3_0RgvYiictN1/1	ATACAAGAGCGCAAGACCCACCACAAGAGGATAAAACATTCCAT	@3_0RgvYiictN1/2	TGCAACTGCTTCAAGGTGACAGGTACGTTTACCGACAACATGTT
Q1003	SA7TUAT002-4	SA7	TUAT002	18.8	R10b09	@7_37XdDiictN1/2	NTNCAAGAGCGCAAGACACACCACAACTGCTGAAACCGTTGAGA	@7_37XdDiictN1/1	TTCAACTGCTTCAAGGCGACCAGAAAGTCCATAGCCATCCAGAA
Q1004	SA7TUAT003-1	SA7	TUAT003	5.7	R02b15	@7_5uB7JiictN1/2	NTNCAAGAGCGCAAGACCCACCACAAGCTCTAATCGAAGACGAC	@7_5uB7JiictN1/1	AGCAAATAAAGAGCCGTGGAGTTGTCTATATCTAACGGCGTTGA
Q1005	SA7TUAT003-2	SA7	TUAT003	7.5	R04b09	@7_k23QaiictN1/1	ATACAAGAGCGCAAGACCCACCACAAAGAACGTCCCATAACATC	@7_k23QaiictN1/2	AGCAAATAAAGAGCCGTTGAGAATGGTAATGGACGTTTTCCAAG
Q1006	SA7TUAT003-3	SA7	TUAT003	7.9	R05b23	@7_p7BzaiictN1/2	NTACAAGAGCGCAAGACCCACCACAAAGAACATCCCATAACATC	@7_p7BzaiictN1/1	AACAAATAAAGAGCCGTGGAGAATGGTATGGGACGTTTTCAAAG
Q1007	SA7TUAT003-4	SA7	TUAT003	13	R05b26	@5_eU0sTiictN1/1	ATACAAGAGCGCAAGACCCACCACAAAGAACGTCCCATAACATC	@5_eU0sTiictN1/2	NGCAAATAAAGAGCCGTGGAGAATGTTATAGGACGTTTTCCAAG
Q1008	SA7TUAT003-5	SA7	TUAT003	3.1	R06b16	@1_XQtSSiictN1/2	ATACAAGAGCGCAAGACCCACCACAAAGAACGTCCCATAACATC	@1_XQtSSiictN1/1	AGCAAATAAAGAGCCGTGGAGAATGTTATAGGACGGTTTTCAAG
Q1009	SA7TUAT003-6	SA7	TUAT003	19.2	R06b23	@5_2EwmIiictN1/2	NTACAAGAGCGCAAGACCCACCACAAAGAACATCCCATAACATC	@5_2EwmIiictN1/1	AGCAAATAAAGAGCCGTGGAGAATGGTATGGGACGTTTTCCAAG
Q1010	SA7TUAT003-7	SA7	TUAT003	5.1	R06b24	@7_b3nFGiictN1/1	ATACAAGAGCGCAAGACCCACCACAATGAACGTCCCATAACATC	@7_b3nFGiictN1/2	AGNAAATAAAGAGCCGTGGAGAATGGTATGGGACGTTTTCAAAG
Q1011	SA7TUAT003-8	SA7	TUAT003	9	R09b41	@1_2wNRUiictN1/1	ATACAAGAGCGCAAGACCCACCACAAATAACGTCCCATAACATC	@1_2wNRUiictN1/2	AGCAAATAAAGAGACGTGGAGAATGGTATGGGACGTTTTCCAAA
Q1012	SA7TUAT003-9	SA7	TUAT003	6.9	R09b45	@7_6stwYiictN1/2	ATACAAGAGCGCAAGACCCACCACAAAGAACGTCCCATAACATC	@7_6stwYiictN1/1	AGCAAATAAAGAGCCGTGGAGAATGGTACGGGACGTTTTCCAAG
Q1013	SA7TUAT003-10	SA7	TUAT003	15.6	R09b48	@7_6jloKiictN1/2	NTACAAGAGCGCAAGACCCACCACAAAGAACGTCCCATAACATC	@7_6jloKiictN1/1	AGCAAATAAAGAGCCGTGGAGAATGGTATGGGAAGTTTTCCAAG
Q1014	SA7TUAT003-11	SA7	TUAT003	10.4	R09b48	@5_58lnIiictN1/1	ATACAAGAGCGCAAGACCCACCACAAAGAACGTCCCATAACATC	@5_58lnIiictN1/2	NGAAAATAAAGAGCCGTGGAGAATGGTATGGGATATTTTCCAAG
Q1015	SA7TUAT003-12	SA7	TUAT003	7.8	R09b52	@7_5hkNDiictN1/1	ATACAAGAGCGCAAGACCCACCACAAAGAACGTCCCGTAACATC	@7_5hkNDiictN1/2	NGCAAATAAAGAGGCGTGGAGAATGGTATGGGACGTTTTCCAAG
Q1016	SA7TUAT003-13	SA7	TUAT003	3.2	R09b55	@1_qnAjKiictN1/2	NTACAAGAGCGCAAGACCCACCACAAAGAACGTCTCATAACATC	@1_qnAjKiictN1/1	AGCAAATAAAGAGCCGTGGAGAATGGTATGGGACGTTTTCCAAG
Q1017	SA7TUAT003-14	SA7	TUAT003	2.5	R09b62	@1_B9drAiictN1/1	ATACAAGAGCGCAAGACCCACCACAAAGAACGTCCCATAACATC	@1_B9drAiictN1/2	NGNAAATAAAGAGACGTNGAAAATGGTATGGGACGTTTTCCAAG
Q1018	SA7TUAT003-15	SA7	TUAT003	3.7	R10b05	@1_7ofDbiictN1/1	ATACAAGAGCGCAAGACCCACCACAAGGAACGTCCCATAACATC	@1_7ofDbiictN1/2	NGAAAATAAAGAGCCGTGNAGAATGGTATGGGACGTTTTCCAAG
Q1019	SA7TUAT003-16	SA7	TUAT003	3	R10b27	@7_4uZXEiictN1/2	NTNCAAGAGCGCAAGACACACACAAAGAACGTCCCATAACATCC	@7_4uZXEiictN1/1	AGCAAATAAAGAGCCGTGGAGAATGGTATGGGACGTTTTCCAAG
Q1020	SA7TUAT004-1	SA7	TUAT004	3.5	R01b27	@1_zeiCbiictN1/1	ATACAAGAGCGCAAGACCCACCACAAAACAGGCCATGTGCTACC	@1_zeiCbiictN1/2	NCAGTTTGCTTTGGATGTNATTCACAAAAGAATCAAACTGAGTG
Q1021	SA7TUAT004-2	SA7	TUAT004	5.7	R03b06	@3_IUeFGiictN1/2	ATNCAAGAGCGCAAGACACACCACAACTTGCACGACAAAGACCA	@3_IUeFGiictN1/1	GCAGTTTGCTTTGTATGTCATTTGGCTGTCTAGTGAGTGTCTGC
Q1022	SA7TUAT004-3	SA7	TUAT004	12.1	R05b25	@5_0TYWTiictN1/2	ATACAAGAGCGCAAGACCCACCACAAATATAATAAAAAAATCCA	@5_0TYWTiictN1/1	GCAGTTTGCTTTGGATGTCATATCAATATTTGGACATGTTGCAA
Q1023	SA7TUAT004-4	SA7	TUAT004	4.5	R06b42	@7_iHKDMiictN1/2	NTNCAAGAGCGCAAGACCCACCACAACATCTAGAAAACATGATG	@7_iHKDMiictN1/1	GCAGTTTGCTTTGGATGTCAAGACCTGCCTTTTTTAGTGTGAAC
Q1024	SA7TUAT004-5	SA7	TUAT004	15.2	R09b47	@7_e5xJPiictN1/2	NTACAAGAGCGCAAGACACACCACAACACAATAGTATCACCTGT	@7_e5xJPiictN1/1	GCAGTTTGCTTTGGATGTCACAGGATTGATACAACACAACGAGG
Q1025	SA7TUAT005-1	SA7	TUAT005	7.7	R02b40	@1_ov9qKiictN1/2	NTACAAGAGCGCAAGACCCACCACAATTTGATTACAGAGGCCCA	@1_ov9qKiictN1/1	CAAAAAGCTTTGCGGGAATATGAGATTTCTATCCACGGCAGGCA
Q1026	SA7TUAT006-1	SA7	TUAT006	13.4	R06b28	@3_2TmcHiictN1/2	NTNCAAGAGCGCAAGACACACCACAACCATCCATAAAATGAACA	@3_2TmcHiictN1/1	GAATCAGGAGGACGGATGTTTGTTACTGTAATTAGGCTCTTAGT
Q1027	SA7TUAT006-2	SA7	TUAT006	9	R06b28	@3_279JJiictN1/1	ATACAAGAGCGCAAGACCCACCACAACCATCCATAAAATGAACA	@3_279JJiictN1/2	NAATCACGAGGACGGATGTTTGTTACTGTAATTAGGCTCTTAAC
Q1028	SA7TUAT006-3	SA7	TUAT006	8.7	R10b24	@1_QLGrTiictN1/2	NTACAAGAGCGCAAGACCCACCACAATATTAGCTTCTTCTTCTT	@1_QLGrTiictN1/1	GAATCACGAGGACGGATGTTGTATACGTGACCGGGTTTGGTAAT
Q1029	SA7TUAT007-1	SA7	TUAT007	11.3	R10b36	@5_2sOaXiictN1/2	ATACAAGAGCGCAAGACCCACCACAATAAGAAGATGAAATCATG	@5_2sOaXiictN1/1	AACATCCGTCCTCGTGATTCTCTCTGACTTTGTCTGTTTCCCGA
Q1030	SA7TUAT008-1	SA7	TUAT008	2.8	R01b01	@5_lyvVbiictN1/2	NTACAAGAGCGCAAGNCCCACCACAACACCCCCAGTCAAATCTC	@5_lyvVbiictN1/1	CACAAGGAGTAAGGCGTTGGGGGTTTGTACGTAGGTGGTTTGGC
Q1031	SA7TUAT008-2	SA7	TUAT008	4	R01b03	@7_AxpoMiictN1/2	NTNCAAGATCGCAAGAGACACCACAAATAGAGAAACACACAAAA	@7_AxpoMiictN1/1	CACAAGGAGTAAGGCGTTGGAGGAGACGGTGGATCGGTGGGTTT
Q1032	SA7TUAT008-3	SA7	TUAT008	9.4	R01b11	@1_l0EYRiictN1/2	ATACAAGAGCGCAAGACCCACCACAACAACCACCACTGAAGACC	@1_l0EYRiictN1/1	CACAAGGAGTAAGGCGTTGGAGGTTGAGGTAAGGAACTCAAAAA
Q1033	SA7TUAT008-4	SA7	TUAT008	10.9	R01b12	@5_4wKHEiictN1/1	ATACAAGAGCGCAAGACCCACCACAACAACTACCACTGAAGACC	@5_4wKHEiictN1/2	NANAAGGAGTAAGGCGTTGGAGGTTGAGGTAAGGAACTCAAAAA
Q1034	SA7TUAT008-5	SA7	TUAT008	3.2	R01b21	@1_T76ABiictN1/1	ATACAAGAGCGCAAGACCCACCACAATATAGAAGACAAGGCCCT	@1_T76ABiictN1/2	NANAAGGAGTAAGGCGNTGGTGGAGATTTGTATTCGACCTTCGG
Q1035	SA7TUAT008-6	SA7	TUAT008	3.8	R02b22	@7_KfYGRiictN1/1	ATACAAGATCGCAAGACCCACCACAACCTGAGATTACCATTCAA	@7_KfYGRiictN1/2	CACAAGGAGTAAGGCGTTGGGAAGAGATCTGAAGAAGTTTCTGA
Q1036	SA7TUAT008-7	SA7	TUAT008	2.7	R03b20	@5_KzNoGiictN1/1	ATACAAGAGCGCAAGACCCACCACAAGCACATACTTTGTCTTCT	@5_KzNoGiictN1/2	NANAAGGAGTAAGGCGTTGGGGTGGTTTTCCACCGCATTAGGTT
Q1037	SA7TUAT008-8	SA7	TUAT008	4.4	R03b56	@1_6F3SSiictN1/2	ATACAGGTGCGCAAGACCCACCACAACAAGTCTCCTCCGCTCAA	@1_6F3SSiictN1/1	CACAAGGAGTAAGGCGTTGGTGCGGTTTAGATTCCCTACGGACG
Q1038	SA7TUAT008-9	SA7	TUAT008	3.4	R05b24	@1_1Ng0CiictN1/1	ATACAAGAGCGCAAGACCCACCACAAAATCAAACAAACTTTAGA	@1_1Ng0CiictN1/2	NANAAGGAGTAAGGCGTTGGTTGTGTCTTTGGCTGATGGTGGAG
Q1039	SA7TUAT008-10	SA7	TUAT008	5.3	R05b34	@3_IKyDKiictN1/2	NTACAAGAGCGCAAGACCCACCACAAAATCAAACAAACTTTAGA	@3_IKyDKiictN1/1	CACAAGGAGTAAGGCGTTGGTTGTGTCTTTGGCTGATGGGGGGG
Q1040	SA7TUAT008-11	SA7	TUAT008	13.2	R05b35	@5_5rjBBiictN1/2	NTNCAAGAGCGCAAGANACACCACAAAATCAAACAAACTTTAGA	@5_5rjBBiictN1/1	CACAAGGAGTAAGGCGTTGGTTGTGTCTTTGGCTGATGGTGGGG
Q1041	SA7TUAT008-12	SA7	TUAT008	2.8	R06b17	@5_5AcPSiictN1/2	ATACAAGAGCGCAAGACCCACCACAACACCCCCAGTCAAATCTC	@5_5AcPSiictN1/1	CACAAGGAGTAAGGCGTTGGGGGTTTGTACGTAGGCGGGGGGGG
Q1042	SA7TUAT008-13	SA7	TUAT008	14.1	R09b22	@1_14CXOiictN1/2	NTNCAAGAGCGCAAGACCCACCACAACACAAGGACAAAGACAAA	@1_14CXOiictN1/1	CACCAGGAGTCAGGCGTTGGATATTCCGGAGATAAATCCTTGGC
Q1043	SA7TUAT008-14	SA7	TUAT008	21.6	R09b25	@7_2AEJEiictN1/1	ATACAAGATCGCAAGACCCACCACAACCATGAACTTTCTCCAGA	@7_2AEJEiictN1/2	NANAAGGAGTAAGGCGTTGGTGCTGCAGTGTGATGGTTCAGAGC
Q1044	SA7TUAT008-15	SA7	TUAT008	5.4	R09b29	@5_6ae8DiictN1/1	ATACAAGAGCGCAAGACCCACCACAAGCTCAATATCAAGAAGGT	@5_6ae8DiictN1/2	NANAAGGAGTAAGGCGTTGGGTGACGACCTAGACTCTTGAATCC
Q1045	SA7TUAT008-16	SA7	TUAT008	3.6	R09b58	@7_sF5NaiictN1/2	ATACAAGAGCGCAAGACCCACCACAACCGCCTCTCTTTCCCTTA	@7_sF5NaiictN1/1	CACAAGGAGTGATGCGTTGGGAGCGAGGGAACGGGCCGAAGATC
Q1046	SA7TUAT008-17	SA7	TUAT008	5.5	R09b64	@7_4NO6ciictN1/2	NTACAAGAGCGCAAGACCCACCACAATATTGGCAAACTCCTTCA	@7_4NO6ciictN1/1	CACAAGGAGTAAGGCGTTGGCGGAGGAGAGTTGTATTGATAGTA
Q1047	SA7TUAT008-18	SA7	TUAT008	6.2	R10b27	@7_JJrpViictN1/1	ATACAAGAGCGCAAGACCCACCACAACAGATTAGTCAGAGAGTT	@7_JJrpViictN1/2	CACAAGGAGTAAGGCGTTGGCGAGAGAGGGTGTCGGAGAAGGGT
Q1048	SA7TUAT009-1	SA7	TUAT009	3.2	R01b04	@3_1BNpIiictN1/1	ATACAAGAGCGCAAGACCCACCACAAAGATAAACTCATAAATGA	@3_1BNpIiictN1/2	NTCATCGCAACAAGAGCAAAGTGGAGATGAACTCAGCCAGGTAA
Q1049	SA7TUAT009-2	SA7	TUAT009	9.8	R01b22	@3_MUyoRiictN1/2	ATACAAGAGCGCAAGACCCACCACAATTCCGTCCCGGGATGCAG	@3_MUyoRiictN1/1	GTCATCGCAACAAGAGCAAACAAAAGAAAAAAAGGGGAAATAGA
Q1050	SA7TUAT009-3	SA7	TUAT009	4.8	R02b22	@5_gynwaiictN1/2	NTACAAGATCGCAAGACCCACCACAACAACAAGATAGGATCAGC	@5_gynwaiictN1/1	TGCATCGCAACAAGATCAAAGAATCTGACATATATAGCTTTGGA
Q1051	SA7TUAT009-4	SA7	TUAT009	22.4	R03b06	@7_6M2ABiictN1/2	NTNCAAGAGCGCAAGANACACCACAAAGATATTCGACCATTCTT	@7_6M2ABiictN1/1	GTCATCACAACAAGAGCAAAGAAGAGATGGACTCTTGTTTTCCA
Q1052	SA7TUAT009-5	SA7	TUAT009	2.8	R04b07	@5_0CaGZiictN1/1	ATACAAGATCGCAAGACCCACCACAACCCATTAATATCCCAAAC	@5_0CaGZiictN1/2	GTCATCGCAACAAGAGCAAAAGAATAAGAAACATTACAAACATG
Q1053	SA7TUAT009-6	SA7	TUAT009	2.7	R06b30	@3_6X3TQiictN1/2	ATACAAGAGCGCAAGACCCACCACAACCCATTAATATCCCAAAC	@3_6X3TQiictN1/1	GTCATCGCAACAAGAGCAAAAGAATAAGAAACATTACAAACATT
Q1054	SA7TUAT009-7	SA7	TUAT009	3.9	R09b13	@1_Bu4LJiictN1/2	NTACAAGAGCGCAAGACACACCACAACCTATTAATATCCCAAAC	@1_Bu4LJiictN1/1	GTCATCGCAACAAGAGCAAAAGAATAAGAAGCAGAATACGAAAC
Q1055	SA7TUAT009-8	SA7	TUAT009	5.6	R09b19	@3_CFJfWiictN1/2	ATACAAGAGCGCAAGACCCACCACAACCTATTAATATCCCAAAC	@3_CFJfWiictN1/1	GTCATCGCAACAAGAGCAAAAGAATAAGAAACAGAATACGAAAC
Q1056	SA7TUAT009-9	SA7	TUAT009	6.5	R10b13	@5_AYPGXiictN1/2	ATACAAGAGCGCAAGACCCACCACAATAGTACCAACGTTAACTA	@5_AYPGXiictN1/1	GTCCTCGCAACAAGAGCAAAGAAGCAAGAAAAAGGAAACATAAG
Q1057	SA7TUAT009-10	SA7	TUAT009	3.9	R10b19	@5_aXbxYiictN1/2	ATACAAGAGCGCAAGACCCACCACAAAGCTCAGTTCCATTTGTA	@5_aXbxYiictN1/1	GTCATCGCAACAAGAGCAAACTTTAAACAGCGACATGCATACTT
Q1058	SA7TUAT011-1	SA7	TUAT011	2.9	R01b28	@3_0Rh4LiictN1/2	NTNCAAGAGCGCAAGACNCNCCACAAAACTCACTTTTGTCTTGT	@3_0Rh4LiictN1/1	TCGTCAAAGGATATTACCAAGAGTGAGAGATCTTCTCTTACTTA
Q1059	SA7TUAT011-2	SA7	TUAT011	16.1	R02b36	@1_1zfqEiictN1/2	NTNCAAGAGCGCAAGACCCACCACAACGAGAGTTAATAATCATA	@1_1zfqEiictN1/1	TCGTCAAAGGATATGACCAAGACGGGAACAAAGTTACTGATGAA
Q1060	SA7TUAT011-3	SA7	TUAT011	7.1	R02b37	@3_d7GEKiictN1/2	NTACAAGAGCGCAAGACCCACCACAAAGAGAGTTAATAATCATA	@3_d7GEKiictN1/1	TCGTCAAAGGATATGACCAAGACGGGAACAAAGTTACTGATGAA
Q1061	SA7TUAT011-4	SA7	TUAT011	7.3	R10b37	@1_033IPiictN1/2	NTACAAGATCGCAAGACCCACCACAACCGTACCAAGGGTATGGA	@1_033IPiictN1/1	TCGTCAAAGGATATGACCAAGAAATAGGACCCACACACGCCTCT
Q1062	SA7TUAT012-1	SA7	TUAT012	6.4	R03b06	@1_0gvDIiictN1/2	NTACAAGAGCGCAAGACACACCACAACAACAACAACAACAATTA	@1_0gvDIiictN1/1	ACACGTGGTGCTATTCGACACATTCGACGAGAAGGCTTCTTTTC
Q1063	SA7TUAT012-2	SA7	TUAT012	7.4	R03b12	@1_2MLsLiictN1/2	NTNCAAGAGCGCAAGAAACACCACAACAACAACAACAACAACAA	@1_2MLsLiictN1/1	AGAAGTGGTGATATTCGACACATTCGACGAGAAGGCTTCTTTTC
Q1064	SA7TUAT012-3	SA7	TUAT012	3.6	R04b03	@5_ocegYiictN1/1	ATACAAGAGCGCAAGACCCACCACAACTGTCCAATTCTCTCGTG	@5_ocegYiictN1/2	NCACGTGGTGCTATTCGAGAGGTCGGGACCCTGGATAGTAAAGT
Q1065	SA7TUAT012-4	SA7	TUAT012	14	R08b26	@1_zg6hHiictN1/2	NTNCAAGAGCGCAAGACCCACCACAATGCTTCTACTTCCGAATG	@1_zg6hHiictN1/1	ACACGTGGTGCTATTCGACATGCAAAAAGTGAATTCCAAATATG
Q1066	SA7TUAT012-5	SA7	TUAT012	4.7	R09b45	@3_GiRzBiictN1/2	NTNCAAGAGCGCAAGACACACCACAAAGATACTCGACCATACTC	@3_GiRzBiictN1/1	ACACGTGGTGCTATTCGACACAGGGGCTACACATAGTTTTGTGA
Q1067	SA7TUAT013-1	SA7	TUAT013	10.7	R01b22	@7_57c1ViictN1/2	ATACAAGAGCGCAAGACCCACCACAATAGTATTGCAGAAAATAA	@7_57c1ViictN1/1	GTTCGCATTTGAGAGACACAAGCGGGTAGCTTAGGAATCTTTCA
Q1068	SA7TUAT013-2	SA7	TUAT013	11.7	R02b35	@7_bavSQiictN1/2	ATACAAGAGCGCAAGACGCACCACAATATTTGATCATATGCTTA	@7_bavSQiictN1/1	GGTCGCATTTGAGAGACACAAGACACATCAACTTCAATCTAGAA
Q1069	SA7TUAT013-3	SA7	TUAT013	8.2	R03b17	@3_by0gYiictN1/2	NTACAAGAGCGCAAGACCCACCACAACTTCTTCCCCTTCCTTCT	@3_by0gYiictN1/1	TGTCGCATTTGAGAGACACATTGCGGGTGGAACTCGTCGCTGGA
Q1070	SA7TUAT013-4	SA7	TUAT013	5.7	R03b19	@7_xqWNBiictN1/1	ATACAAGAGCGCAAGACCCACCACAACTGCATCTTTCACCAACT	@7_xqWNBiictN1/2	NGNCGCATTTGAGAGAANCACGGGTCAGCCTATCGACGTGGTTG
Q1071	SA7TUAT013-5	SA7	TUAT013	6	R05b24	@3_JnFhJiictN1/2	ATACAAGAGCGCAAGACACACCACAACCGCCACAACCGCCGTCA	@3_JnFhJiictN1/1	GGTCGCATTTGAGAGACACAAGATGTGAAAAATGGTAAAAAAGG
Q1072	SA7TUAT013-6	SA7	TUAT013	9.5	R05b38	@1_YiGfDiictN1/2	NTNCAAGAGCGCAAGACNCACCACAAAGCTACAATGAAGATTAG	@1_YiGfDiictN1/1	GGTCGCATTTGAGAGACACATGGCTACTGAGCTGAGACTGAACA
Q1073	SA7TUAT013-7	SA7	TUAT013	6.7	R09b55	@5_GU3qViictN1/2	ATACAAGATCGCAAGACCCACCACAAAGAGAGAGTAACAAATAC	@5_GU3qViictN1/1	GTTCGCATTTGAGAGACACAGAAACGCCGCGTCTGGACGGCAGT
Q1074	SA7TUAT013-8	SA7	TUAT013	17.5	R10b33	@5_67n9SiictN1/2	ATACAAGAGCGCAAGACCCACCACAACAATTACACTAACCATGA	@5_67n9SiictN1/1	GGTCGCATTTGAGAGACACATTGTGAAATGACACACATTCTCTT
Q1075	SA7TUAT014-1	SA7	TUAT014	12.3	R04b20	@7_1nXwUiictN1/1	ATACAAGAGCGCAAGACCCACCACAAACGCAGTCTGATTTGGGA	@7_1nXwUiictN1/2	GGGTTCAAGTTGTCCCAAAGTTCACCGGTGCATCGAAAATAACT
Q1076	SA7TUAT014-2	SA7	TUAT014	3.1	R06b20	@3_4mqsJiictN1/2	NTNCAAGAGCGCAAGACNCACCACAACTCAACACCTTTAGTTTC	@3_4mqsJiictN1/1	GGGTTCAAGTTGTCCCAAAGGGTTTTTCTTGGTGAGGTTTTTAA
Q1077	SA7TUAT014-3	SA7	TUAT014	9.2	R06b27	@7_2OhEGiictN1/1	ATACAAGAGCGCAAGACCCACCACAACTAAAGAGAGGGGACGCA	@7_2OhEGiictN1/2	GGNTTCAAGTTGTCCAAAAGTGTGATCAGACAGGTTTTGTCCAG
Q1078	SA7TUAT014-4	SA7	TUAT014	2.9	R06b28	@1_2s8WXiictN1/2	ATACAAGAGCGCAAGACCCACCACAAAAATTAGCCTTCAAATAG	@1_2s8WXiictN1/1	GGGTTCAAGTTGTCCCAAAGCAAGCATTATATTCAATTGCACAG
Q1079	SA7TUAT014-5	SA7	TUAT014	9.6	R07b08	@5_1COQSiictN1/2	ATACAAGATCGCAAGACCCACCACAACTCAACACCTTTTAGCTT	@5_1COQSiictN1/1	GGGTTCAAGTTGTCCCAAAGGGTTTTCCTTGGTGAGGTTTTTAA
Q1080	SA7TUAT014-6	SA7	TUAT014	3.6	R09b45	@3_KA6zBiictN1/2	NTNCAAGAGCGCAAGACACACCACAACTCATCACTTTTGCTTCT	@3_KA6zBiictN1/1	GGTTTCAAGTTGTCCCAAAGGGTTTTCCTTGGTGAGGTTTTTAA
Q1081	SA7TUAT014-7	SA7	TUAT014	15.7	R09b45	@5_1YkbNiictN1/2	NTACAAGAGCGCAAGACCCACCACAACGCAACACAACAAACTAA	@5_1YkbNiictN1/1	GGGTTCAAGTTGTCCCAAAGTCGATTTATTTGTTCTGTTGGATA
Q1082	SA7TUAT014-8	SA7	TUAT014	6.4	R09b47	@7_27zTGiictN1/1	AGACCAACCTGCAAGACCCACCACAACGCAACACAACAAACTAA	@7_27zTGiictN1/2	GGGTTCAAGTTTTCCCCAAGTCGATTTATTTTTTCTGTTGGGTA
Q1083	SA7TUAT014-9	SA7	TUAT014	16.4	R09b48	@7_1tijKiictN1/1	ATACAAGAGCGCAAGACCCACCACAACGCAACACAACAAACTAA	@7_1tijKiictN1/2	NGGTTCAAGTTGTCCCAAAGTCGATTTATTTGTTCTGTTGGGTA
Q1084	SA7TUAT014-10	SA7	TUAT014	4.2	R09b53	@1_rDe9YiictN1/2	NTACAAGAGCGCAAGACCCACCACAACGCAACACAACAAACTAA	@1_rDe9YiictN1/1	GGGTTCAAGTTGTCCCAAAGTCGATTTTTTTTTTTTGTTGGGTA
Q1085	SA7TUAT014-11	SA7	TUAT014	3.4	R09b58	@3_AG7HViictN1/1	ATACAAGAGCGCAAGACCCACCACAACGCAACACAACAAACTAA	@3_AG7HViictN1/2	GGGTTCAAGTTGTCCCAAAGTCGATTTATTTGTTTTGTTGGATA
Q1086	SA7TUAT015-1	SA7	TUAT015	24.2	R03b06	@1_0mvFEiictN1/2	NTNCAAGAGCGCAAGACACACCACAAAGATATTCGACCATTCTT	@1_0mvFEiictN1/1	CGAAAACAAAGACTGCCACAATGAAGGCAAAATGGCGCAGAGGG
Q1087	SA7TUAT015-2	SA7	TUAT015	9.4	R03b39	@3_y1R5JiictN1/2	NTNCACAGCCGCAAGACCAACCACAAGACTGGAGTATATATTTT	@3_y1R5JiictN1/1	CGAAAACAAAGACTGCCACATCACATTTGATCTCATCTATTTTG
Q1088	SA7TUAT015-3	SA7	TUAT015	2.7	R09b48	@7_wdSBYiictN1/1	ATACAAGAGCGCAAGACCCACCACAAAGATACTCGACCACTCTT	@7_wdSBYiictN1/2	NTAAAACAAAGACTGCCACAATAGGGTCGGTGCTACCGGAGAAA
Q1089	SA7TUAT016-1	SA7	TUAT016	10.4	R02b36	@3_ie1HViictN1/1	ATTCAAGAGCGCAAGACCCACCACAATAGATCCTTATCTCACGC	@3_ie1HViictN1/2	GGCCGCAAATAAAGAAGAAAAAGATCATAACATATGAGGGCATG
Q1090	SA7TUAT016-2	SA7	TUAT016	8	R05b26	@5_9B9WKiictN1/2	NTNCAAGAGCGCAAGACCCACCACAACCATTGTAATCTCTATCA	@5_9B9WKiictN1/1	GGCCGCAAATAAAGAAGAAAGAAGTGATGACGTTGATGGTGAAA
Q1091	SA7TUAT019-1	SA7	TUAT019	5.2	R02b36	@1_7DMMYiictN1/2	ATACAAGAGCGCAAGACCCACCACAAGCTTAGCATCATCAAGAG	@1_7DMMYiictN1/1	GTTCGGTTACAATGGGTGCTGCGGAATGAAAGGGGTGTACTTCT
Q1092	SA7TUAT019-2	SA7	TUAT019	7.9	R04b08	@1_68YCZiictN1/2	NTACAAGAGCGCAAGACCCACCACAACAGTACCTTTCGATGTTG	@1_68YCZiictN1/1	GTTCGGTTACAATGGGTGCTGAGTACTTCAGAGTTATGGCATGG
Q1093	SA7TUAT019-3	SA7	TUAT019	3.5	R05b32	@5_iDBOJiictN1/2	NTACAAGAGCGCAAGACCCACCACAAATGGAACTTATCTATTTA	@5_iDBOJiictN1/1	GTTCGGTTACAATGGGTGCTTCCTGGATGGATAGAAAATTGAGA
Q1094	SA7TUAT019-4	SA7	TUAT019	2.9	R06b28	@5_4uM8SiictN1/2	ATACAAGAGCGCAAGACCCACCACAACTAAAATCTCAATAACCT	@5_4uM8SiictN1/1	GTTCGGTTACAATGGGTGCTGTTTTGATGTTCGGTGGTCAAGTC
Q1095	SA7TUAT019-5	SA7	TUAT019	3.1	R06b33	@5_GLJLJiictN1/1	ATACAAGAGCGCAAGACCCACCACAACTCCATGGAACATTTACA	@5_GLJLJiictN1/2	NTTCGGTTACAATGGGTGCTGAAGGTTATTGTGTAAATGTTCCA
Q1096	SA7TUAT019-6	SA7	TUAT019	2.9	R07b07	@3_bU5vciictN1/2	NTACAAGAGCGCAAGANCCACCACAACAACAATCTTCGTCACCA	@3_bU5vciictN1/1	GTTCGGTTACAATGGGTGCTCAGAGCTGGCGGGGGGGGGGGGTT
Q1097	SA7TUAT019-7	SA7	TUAT019	5.1	R07b08	@7_Hsp8UiictN1/2	ATTCAAGAGCGCAAGACCCACCACAACAACAATCTTCGTCACCA	@7_Hsp8UiictN1/1	GTTCGGTTGCAATGGGGGCTCAGAGCTGGCGGGGGGGGGGGGGT
Q1098	SA7TUAT019-8	SA7	TUAT019	5.8	R08b03	@5_hi0sXiictN1/1	ATACAAGAGCGCAAGACCCACCACAAATGACTACGGGAGCAGGA	@5_hi0sXiictN1/2	GTTCGGTTACAATGGGTGGTGCTCAAAGATAAATCAAACTCAAT
Q1099	SA7TUAT019-9	SA7	TUAT019	2.9	R08b14	@1_730OYiictN1/1	ATACAAGAGCGCAAGACCCACCACAAAATGCAACAACGTAAACG	@1_730OYiictN1/2	GTTCGGTTACAATGGGTGCTTGCTTCCACAGCTTTGATATATGA
Q1100	SA7TUAT019-10	SA7	TUAT019	4.6	R08b22	@5_LJ2fLiictN1/2	NTACAAGAGCGCAAGACCCACCACAAATGGAACTTATCTATTCA	@5_LJ2fLiictN1/1	GTTCGGTTACAATGGGTGCTTCCTGGATGGATAGAAAATTGAGA
Q1101	SA7TUAT021-1	SA7	TUAT021	2.5	R01b07	@3_NA2GbiictN1/2	NTNCAAGAGCGCAAGACANACCACAACCACAGTAATCTTTATTA	@3_NA2GbiictN1/1	ATTTTGGCAAAGCAATGGACGGAAGATGTGGTGGGGGTGGGTAA
Q1102	SA7TUAT021-2	SA7	TUAT021	2.9	R01b29	@5_QywCIiictN1/2	NTACAAGAGCGCAAGACACACCACAACCACAGTAATCTTTATTA	@5_QywCIiictN1/1	ATTTTGGCAAAGCAATGGACGGAAGATGTGGTGGGGGGGGGTGA
Q1103	SA7TUAT021-3	SA7	TUAT021	10.6	R04b13	@1_fyYfWiictN1/1	ATACAAGAGCGCAAGACCCACCACAACCATAGTAATCTTAATCA	@1_fyYfWiictN1/2	ATTTTGGCAAAGCAATGGACGGAAGATGTGGTGGGGGTGGGTAC
Q1104	SA7TUAT021-4	SA7	TUAT021	8.8	R04b16	@7_xVtHRiictN1/1	ATACAAGAGCGCAAGACCCACCACAACCATAGTAATCTTAATCA	@7_xVtHRiictN1/2	ATTTTGGCAAAGCAATGGACGGAAGATGTGGTGGTGGTGGGTAC
Q1105	SA7TUAT021-5	SA7	TUAT021	3.9	R06b41	@5_xqUzOiictN1/2	NTACAAGAGCGCAAGACCCACCACAACCACAGTAATCTTTATTA	@5_xqUzOiictN1/1	ATTTTGGCAAAGCAATGGACGGAAGATGTGGTGGGGGTGGGTTC
Q1106	SA7TUAT021-6	SA7	TUAT021	3.1	R07b32	@7_0JymXiictN1/2	ATACAAGAGCGCAAGACCCACCACAACCATAGTAATCTTAATCA	@7_0JymXiictN1/1	ATTTTGGCAAAGCAATGGACGGAAGATGTGGTGGGGGGGGGTAA
Q1107	SA7TUAT022-1	SA7	TUAT022	3.3	R02b20	@3_5uyXRiictN1/2	ATACAAGAGCGCAAGACCCACCACAAATAACACTTCTAAAAGTT	@3_5uyXRiictN1/1	CCTTCCAGAAGCAAGCAAACAAACCATGATTATTAACGATCTGG
Q1108	SA7TUAT022-2	SA7	TUAT022	11.5	R02b33	@5_dhcmEiictN1/2	NTNCACTGGCGCAAGACCCACCACAATCTGAGCAGCTTCAGATG	@5_dhcmEiictN1/1	CCTTCCAGAAGCAAGCAAACCAATGCTGTGGCTGAACTGAGGTA
Q1109	SA7TUAT022-3	SA7	TUAT022	3	R10b26	@5_3IJxLiictN1/2	NTNCAAGAGCGCAAGACCCACCACAAAACCATCAAAAAAACACC	@5_3IJxLiictN1/1	CCTTCCAGAAGCAAGCAAACGGCTGATTGCTGGCCCAAAAGCAG
Q1110	SA7TUAT024-1	SA7	TUAT024	4.6	R01b24	@7_uiz7aiictN1/2	NTACACACACGCAAGACTNACCACAAAGAATACCGGAACGAAGA	@7_uiz7aiictN1/1	CCAAAAGTCGGCTGGATAAAGAAGGTAAAGGTCTGATTGAAGCG
Q1111	SA7TUAT024-2	SA7	TUAT024	3.9	R02b34	@5_4ILgBiictN1/2	NTNCAAGAGGGCAAGACACACCACAAAAGAACATTCCTTTCCGA	@5_4ILgBiictN1/1	CCACAAGTCGGCTGGATAAACACATTGGTAAAGGCTTTGCAATT
Q1112	SA7TUAT024-3	SA7	TUAT024	15.2	R09b20	@7_2Q6JJiictN1/2	NTACAAGAGCGCAAGACCCACCACAACTAAGTACAAACTGATGT	@7_2Q6JJiictN1/1	CCAAAAGTCGGCTGGATAAACCCTGGCAGCTTGTTCTGTGATTT
Q1113	SA7TUAT026-1	SA7	TUAT026	2.9	R06b20	@7_XZggQiictN1/2	NTACAAGAGCGCAAGACCCACCACAATGAATCCTTTCCGGAGAG	@7_XZggQiictN1/1	GATTGTTCGGCATGGATCTTCAGGCAATTCGGACATTCTGTTGT
Q1114	SA7TUAT026-2	SA7	TUAT026	5.9	R07b23	@7_1i65PiictN1/2	NTACAAGAGCGCAAGACCCACCACAATTCGTTTCGTGTAGTCGT	@7_1i65PiictN1/1	GATTGTTCGGCATGGATCTTCAAGCTAAATTGTAAATGATTAAG
Q1115	SA7TUAT026-3	SA7	TUAT026	5	R08b10	@5_4nonGiictN1/1	ATACAAGAGCGCAAGACCCACCACAAGCTTACTGTGACTAGGAT	@5_4nonGiictN1/2	NANTGTTCGGCATGGATTTTCTTGGATGTATCCACAAACAGCTC
Q1116	SA7TUAT027-1	SA7	TUAT027	5.2	R04b10	@5_tSqhHiictN1/1	ATACAAGAGCGCAAGACCCACCACAACTACACCTAACACAAGTA	@5_tSqhHiictN1/2	NANGCCATGCTCATCAACTCGGAGCTGGTGAGTTACTCCAGCTA
Q1117	SA7TUAT027-2	SA7	TUAT027	3	R06b20	@7_V2L8JiictN1/2	NTNCAAGAGCGCAAGACCCACCACAAAGATACTCGACCACTCTT	@7_V2L8JiictN1/1	AAGGCCATGCTCATCAACTCTAACCCTGGGTGTTGGACGGTCGA
Q1118	SA7TUAT027-3	SA7	TUAT027	15.4	R08b26	@7_02LtPiictN1/2	ATACAAGAGCGCAAGACACACCACAATGAAACAACTCACTATAG	@7_02LtPiictN1/1	AAGGCCATGCTCATCAACTCTCCCCACCATTCCCACTTCAATTC
Q1119	SA7TUAT027-4	SA7	TUAT027	6.8	R09b36	@3_3TWdLiictN1/2	NTACAAGAGCGCAAGACCCACCACAAGTCCAATCCACCTTATTG	@3_3TWdLiictN1/1	AAGGCCATGCTCATCAACTCACCCTTCTTCCAAGACTCGATTCT
Q1120	SA7TUAT027-5	SA7	TUAT027	6.1	R09b37	@1_ATkLNiictN1/2	NTNCAAGATCGCAAGACCCACCACAAGTCCAATCCACTTTCTTG	@1_ATkLNiictN1/1	AAGGCCATGCTCATCTACTCACCCTTCTTCCAAGACTCGATTCT
Q1121	SA7TUAT027-6	SA7	TUAT027	4.7	R09b52	@5_fAkfYiictN1/1	ATACAAGAGCGCAAGACCCACCACAAATATAAATAACAAATCAT	@5_fAkfYiictN1/2	NTGGCCATGCTCATCAACTCCGACATCGATAAGTAGATTAGGAG
Q1122	SA7TUAT027-7	SA7	TUAT027	3.6	R09b53	@5_nKwVEiictN1/2	NTNCAAGAGCGCAAGACCANCCACAAATATAAATAACAAATCAT	@5_nKwVEiictN1/1	AAGGCCCTGCTCATCAACTCTGACATCGATAAGCAGATTAGGAG
Q1123	SA7TUAT027-8	SA7	TUAT027	6.9	R09b57	@3_aq7jMiictN1/2	NTNCAAGAGCGCAAGAACAACCACAAATATAAATAACAAATCAT	@3_aq7jMiictN1/1	AAGGCCATGCTCATCAACTCCGACATCCATAAGTAGATTAGGAG
Q1124	SA7TUAT027-9	SA7	TUAT027	8.7	R09b57	@5_EdhLDiictN1/2	NTACAAGAGCGCAAGACACACCACAAATATAAATAACAAATCAT	@5_EdhLDiictN1/1	AAGGGCCATGCTCATCAACTCTGACATCCATAAGTAGATTAGGA
Q1125	SA7TUAT027-10	SA7	TUAT027	9.9	R09b58	@7_G5McJiictN1/2	ATACAAGAGCGCAAGACACACCACAAATATAAATAACAAATCAT	@7_G5McJiictN1/1	AAGGGCCATGCTCATCAACTCTGACATCGATAAGTAGATTAGGA
Q1126	SA7TUAT027-11	SA7	TUAT027	2.5	R09b59	@7_bZ3mOiictN1/2	NTACAAGAGCGCAAGACCCACCACAAANATAAATAACAAATCAT	@7_bZ3mOiictN1/1	AAGGCCATGCTCATCAACTCTGACATCCATAAGTAGATTAGGAG
Q1127	SA7TUAT028-1	SA7	TUAT028	3	R03b49	@7_6Uf0XiictN1/1	ATACAAGAGCGCAAGACCCACCACAAAGAACGTCCCATAACATC	@7_6Uf0XiictN1/2	GATTCCAACGGCCAAGATTAGAATGAGGAAACTCATGATGTTCG
Q1128	SA7TUAT028-2	SA7	TUAT028	3.1	R04b15	@7_fYBpCiictN1/2	NTNCAAGAGCGCAAGACAAACCACAATGTAAGCTATCTTTTAAG	@7_fYBpCiictN1/1	GAATCCAACGGCCAAGATTAGATAGATTGCAACACCTTAAAAGA
Q1129	SA7TUAT028-3	SA7	TUAT028	4.2	R05b20	@7_0EMxBiictN1/1	ATACAAGAGCGCAAGACCCACCACAATGAATCCCTTCCGGAGAG	@7_0EMxBiictN1/2	NANTCCAACGGCCAAGATTAGATTGCTTATATGGGTGGGACGTT
Q1130	SA7TUAT028-4	SA7	TUAT028	5.2	R05b22	@7_1AUCIiictN1/2	NTACAAGAGCGCAAGAAGCACCACAACTTCGAAACTACACACCA	@7_1AUCIiictN1/1	GAATCCAACGGCCAAGATTAAGAGGGTTGGTTGGGGTCGCCATA
Q1131	SA7TUAT028-5	SA7	TUAT028	2.5	R05b33	@5_XMRbNiictN1/2	NTACAGTAACGCAAGACACACCACAACTTCGAAACTACACACCA	@5_XMRbNiictN1/1	GAATCCAACGGCCAAGATTAAGAGGGTTGGGTGGGGTCGCCATA
Q1132	SA7TUAT028-6	SA7	TUAT028	2.6	R05b45	@5_dlDrRiictN1/2	ATACAAGAGCGCAAGACCCACCACAATGAATCCCTTCCGGAGAG	@5_dlDrRiictN1/1	GAATCCAACGGCCAAGATTAGATTGCTTATATGGGTGGTACGCT
Q1133	SA7TUAT028-7	SA7	TUAT028	7.4	R06b35	@1_4ImkBiictN1/2	NTNCAAGAGCGCAAGACACNCCACAATGAAAAATTGACAATATA	@1_4ImkBiictN1/1	GAATCCAACGGCCAAGATTAAATCGATTATTCTTTTCAATTACT
Q1134	SA7TUAT028-8	SA7	TUAT028	4.9	R07b09	@1_sV4wciictN1/2	NTACACACACGCAAGACCCACCACAACTCAACACCTTTTAGCTT	@1_sV4wciictN1/1	GAATCCAACGGCCAAGATTAGGCAGTAAGGAGAGTACAAGGCGT
Q1135	SA7TUAT028-9	SA7	TUAT028	10.1	R07b37	@7_4eCnbiictN1/2	NTACAAGAGCGCAAGACCCACCACAACCACAGTCCCAAGACACA	@7_4eCnbiictN1/1	GAATCCAACGGCCAAGATTATACTGGGTTCCGACTCTCAGTTGA
Q1136	SA7TUAT029-1	SA7	TUAT029	8.1	R02b39	@3_4N9KPiictN1/2	NTACAAGAGCGCAAGACACACCACAATCTACAACATAATCGATT	@3_4N9KPiictN1/1	GTTTCGTCCGATTGTCCAACAAAGGACCAAAACTCTTTGACTAA
Q1137	SA7TUAT029-2	SA7	TUAT029	3.1	R06b35	@3_BbYBIiictN1/2	NTACAAGAGCGCAAGAACCACCACAACCCTCCAAAACATATAAC	@3_BbYBIiictN1/1	GTTTCGTCCGATTGTCCAACAAGCAGTGACCCGTGACCCGGGAA
Q1138	SA7TUAT029-3	SA7	TUAT029	5.1	R08b21	@7_dOhwWiictN1/2	ATACAAGAGCGCAAGACCCACCACAAGAGAATATGAAAGAGGAG	@7_dOhwWiictN1/1	GTTTCGTCCGATTGTCTAACCAATGAACTTTTGCCTTTTGACTA
Q1139	SA7TUAT029-4	SA7	TUAT029	6.5	R10b08	@3_wfVMLiictN1/1	ATACAAGATCGCAAGACACACCACAAGAAGGAAAAAAAAGGGAA	@3_wfVMLiictN1/2	GTNTCGTCCGATTGTTCAAATTATACTCTATTTGTGCCTTCTTC
Q1140	SA7TUAT030-1	SA7	TUAT030	4.3	R04b10	@1_7ynPJiictN1/1	ATACAAGAGCGCAAGACCCACCACAAAGCTCCAACCACCTTTAA	@1_7ynPJiictN1/2	NCTTAGGCACGACACTGGTTGGGTCGTACTGTGGTTTGTCATTG
Q1141	SA7TUAT030-2	SA7	TUAT030	10	R10b10	@1_0EXoTiictN1/2	NTACAAGAGCGCAAGACCCACCACAACGGAAATAGAAAACGACA	@1_0EXoTiictN1/1	CCTTAGGCACGACACTGGTTGCAGGAGACTGTTCCTCCGTATTC
Q1142	SA7TUAT031-1	SA7	TUAT031	4.7	R01b20	@5_aDDaCiictN1/2	NTNCAAGAGCGCAAGAACCACCACAACAGCAAGAGGTGAACATT	@5_aDDaCiictN1/1	GGTGGGAAGAAGTTGCTGTCAAAGACTCGGCAAACAACATTCCT
Q1143	SA7TUAT031-2	SA7	TUAT031	5	R01b22	@1_CdIGMiictN1/1	ATACAAGAGCGCAAGACCCACCACAACAGCAAGAGGTGAACATT	@1_CdIGMiictN1/2	NGNGGGAAGAAGTTGCTGTACAAGACTCGGCAAACACCATTCCT
Q1144	SA7TUAT031-3	SA7	TUAT031	2.7	R01b23	@3_DkdwFiictN1/2	NTACAAGAGCGCAAGACCCACCACAACAGCAAGAGGTGAACATT	@3_DkdwFiictN1/1	GGTGGGAAGAAGTTGCTGTCAAAGACTCGGCAAACACNATTCCT
Q1145	SA7TUAT031-4	SA7	TUAT031	4.1	R01b24	@5_0bsoKiictN1/2	NTACAAGAGCGCAAGACCCACCACAACAGCAAGAGGTGAACATT	@5_0bsoKiictN1/1	GGTGGGAAGAAGTTGCTGTCAAAGACTCGGCAAAAACCATTCCT
Q1146	SA7TUAT031-5	SA7	TUAT031	8.1	R01b26	@7_2piWMiictN1/2	NTACAAGAGCGCAAGACCCACCACAATCGATGTCGAAACTCTAA	@7_2piWMiictN1/1	GGTGGGAAGAAGTTGCTGTCTGGTTTGTTGCTGCATATTTTCCA
Q1147	SA7TUAT031-6	SA7	TUAT031	2.7	R01b30	@1_4Tg7YiictN1/2	NTACAAGAGCGCAAGAACCACCACAACAGCAAGAGGCGAACATT	@1_4Tg7YiictN1/1	GGTGGGAAGAAGTTGCTGTCAAAGACTCGGCAAAAACCATTCCT
Q1148	SA7TUAT031-7	SA7	TUAT031	3	R01b36	@7_0NVcPiictN1/2	NTACAAGAGCGCAAGACCCACCACAACAGCAAGAGGCGAACATT	@7_0NVcPiictN1/1	GGTGGGAAGAAGTTGCTGTCAAAGACTCGGCAAACAACATTCCT
Q1149	SA7TUAT032-1	SA7	TUAT032	2.8	R01b15	@3_IKWXZiictN1/1	ATACAAGAGCGCAAGACCCACCACAAAAAGAAGAAGCTAGATAT	@3_IKWXZiictN1/2	TGGTGTTGAGCTTGAACTGCATGTCGATTTTACCAAACAAATAT
Q1150	SA7TUAT032-2	SA7	TUAT032	2.5	R01b19	@3_HqZbNiictN1/2	NTACAAGAGCGCAAGACACACCACAACCACAGTCCCAAGACACA	@3_HqZbNiictN1/1	TGGTGTTGAGCTTGAACTGCTGCTGTTGTTCGTATGGGCCTTTC
Q1151	SA7TUAT032-3	SA7	TUAT032	3.3	R06b33	@7_ktuXEiictN1/2	NTNCAAGAGCGCAAGACCCACCACAAGCAATTCATCACAGCCTT	@7_ktuXEiictN1/1	TTGGTGTTGAGCTTGAACTGCGGGAGGTTGGTTTCGAGCTGGAT
Q1152	SA7TUAT032-4	SA7	TUAT032	3.9	R07b23	@5_29hpRiictN1/2	ATACAAGAGCGCAAGACCCACCACAACAAGGCCAAACGCCACCG	@5_29hpRiictN1/1	TGGTGTTGAGCTTGAACTGCCTCCAACAGGGACGTTGCGTAGAG
Q1153	SA7TUAT032-5	SA7	TUAT032	2.7	R10b04	@5_3mLNYiictN1/2	ATACAAGAGCGCAAGACCCACCACAACCACAGTCCCAAGACACA	@5_3mLNYiictN1/1	TGGTGTTGAGCTTGAACTGCCGCTGTTGTTCGTATGGGCATTTC
Q1154	SA7TUBR100-1	SA7	TUBR100	2.6	R02b36	@5_CIqaXiictN1/2	ATACAAGAGCGCAAGACACACCACAATCAAACAGCTCAAAACCT	@5_CIqaXiictN1/1	GCGAGATGGCATTGTCAGTACCAATGATTTGGTCGCTTGGCCTT
Q1155	SA7TUBR100-2	SA7	TUBR100	18.8	R09b48	@3_Au0fciictN1/1	ATACAAGATCGCAAGACCCACCACAAGAGCTAAAGAGGAGAGCC	@3_Au0fciictN1/2	NCNAGATGGCATTGTCAGTAAGTACGTGGTGGTGTATCATCTTC
Q1156	SA7TUBR100-3	SA7	TUBR100	24.5	R09b48	@1_1X2uHiictN1/2	NTACAAGATCGCAAGACACACCACAAGAGCTAAAGAGGAGAGCC	@1_1X2uHiictN1/1	GCGAGATGGCATTGTCAGTAGGTACGTGGTGGGGTATCATCTTC
Q1157	SA7TUBR102-1	SA7	TUBR102	3.5	R07b25	@1_7HdLaiictN1/2	ATACACACACGCAAGACCCACCACAACCCCCACCGCTTCACTGG	@1_7HdLaiictN1/1	CCCGAATTTGCTGATATGCTTGGTGTTATGGTTGGAGCTCCGCT
Q1158	SA7TUBR102-2	SA7	TUBR102	4.7	R09b32	@3_7OUOciictN1/1	ATACAAGAGCGCAAGACCCACCACAACCACAACAACAACAACAA	@3_7OUOciictN1/2	NCNGAATTTGCTGATATGCTTGTGTTGATGTTGATTGTGGTGGC
Q1159	SA7TUBR102-3	SA7	TUBR102	10.9	R09b32	@3_0xhwaiictN1/1	ATACAAGAGCGCAAGACCCACCACAACCACAACAACAACAACAA	@3_0xhwaiictN1/2	NCCGAATTTGCTGATATGCTGGTGTTGATGTTGATTGTGGTGGC
Q1160	SA7TUBR102-4	SA7	TUBR102	2.6	R10b31	@1_j4vKLiictN1/2	ATNCAGTAACGCAAGACCCACCACAAATATTCAAAAAAACAAAA	@1_j4vKLiictN1/1	CCCGAATTTGCTGATATGCTTGCTCTTTGGGGATCTACTGGCCT
Q1161	SA7TUBR105-1	SA7	TUBR105	3.5	R01b19	@7_6G93NiictN1/2	NTNCAAGAGCGCAAGACCCACCACAACATCGAGTTGAAGCTGAT	@7_6G93NiictN1/1	CTTGGCTGCAAGGTAAGGAGGAAGTAGTGAGGGTAAAGATCAAG
Q1162	SA7TUBR105-2	SA7	TUBR105	12.2	R02b11	@1_8Ou7QiictN1/2	NTACAAGATCGCAAGACCCACCACAAGATCTTCATTAGTTCGAA	@1_8Ou7QiictN1/1	CTTGGCTGCAAGGGAAGGAGAGAGGAGAAGGAGAGTTCGATCTC
Q1163	SA7TUBR105-3	SA7	TUBR105	11.4	R02b34	@5_Le0GCiictN1/1	ATACAAGAGCGCAAGACCCACCACAATCTGAGCAGCTTCAGATG	@5_Le0GCiictN1/2	NTNGGCTGCAAGGTAAGGAGGTTGCTAAACTGACTCACGTCTTA
Q1164	SA7TUBR105-4	SA7	TUBR105	4	R03b52	@7_Oz55NiictN1/1	ATACAAGATCGCAAGACCCACCACAACTATCAACAAACCTCGCT	@7_Oz55NiictN1/2	NTNGGCTGCAAGGTAAGGAGAAGATGGTGTATAAGTTAAAGAAA
Q1165	SA7TUBR105-5	SA7	TUBR105	7.5	R04b22	@1_0SBFMiictN1/1	ATACAAGAGCGCAAGACCCACCACAACCTACAATTTCTATTCCT	@1_0SBFMiictN1/2	NTNGGCTGCAAGGTAAGGAGACTGACGTGGAGGCTGCAGGTGGT
Q1166	SA7TUBR105-6	SA7	TUBR105	7.2	R04b26	@3_2kXZViictN1/2	ATACAAGAGCGCAAGACCCACCACAACCTACAATTTCTATTCCT	@3_2kXZViictN1/1	CTTGGCTGCAAGGTAAGGAGACTGACGTGGAGGCTGCAGGGGGG
Q1167	SA7TUBR105-7	SA7	TUBR105	10.1	R08b15	@5_2koqViictN1/1	ATACAAGAGCGCAAGACCCACCACAACTCTTAAAACAGCTGAGA	@5_2koqViictN1/2	CTTGGCTGCAAGGTAAGGAGATTGGCTGATCTTGTGAGACATAT
Q1168	SA7TUBR106-1	SA7	TUBR106	4.1	R07b31	@1_KxhiYiictN1/1	ATACAAGAGCGCAAGACCCACCACAACCCATCTTCGATCATCAT	@1_KxhiYiictN1/2	NCATTGCTTAAGGACGAAGCTGATGGGATGATGGCTAAGGAAGT
Q1169	SA7TUBR106-2	SA7	TUBR106	8.8	R07b38	@5_2PryWiictN1/2	ATACAAGAGCGCAAGACCCACCACAACCATCTTTGATCATCATC	@5_2PryWiictN1/1	CCATTGCTTAAGGACGAAGCTGATGGGATGATGGCTAAGGAAGT
Q1170	SA7TUBR106-3	SA7	TUBR106	9.6	R07b41	@3_0sPVMiictN1/2	NTACAAGAGCGCAAGACCCACCACAACCATCTTTGATCATCATC	@3_0sPVMiictN1/1	CCATTGCTTAAGGACGAAGCTGATGGGATGATAGCTAAGGAAGT
Q1171	SA7TUBR106-4	SA7	TUBR106	3	R07b45	@5_3MEnEiictN1/2	NTNCAAGAGCGCAAGAANCACCACAAACCGTTTCTCATCTGGTC	@5_3MEnEiictN1/1	CCATTGCTTAAGGACGAAGCCATTGTTGGGACAGAACATAGGCT
Q1172	SA7TUBR106-5	SA7	TUBR106	7.3	R09b48	@3_7yjaEiictN1/2	NTNCAAGAGCGCAAGACCCACCACAAGAGCCTATAGGAGGCACT	@3_7yjaEiictN1/1	CCATTGCTTAAGGACGAAGCAAGAAGATAATTACATCCGTGATG
Q1173	SA7TUBR106-6	SA7	TUBR106	5.9	R09b61	@1_6VVPWiictN1/1	ATACAAGAGCGCAAGACCCACCACAAAGCTCGTCAAGAACTTTG	@1_6VVPWiictN1/2	CCATTGCTTAAGGACGAAGCGGCACGCAGAGCTAGAAGAATGTC
Q1174	SA7TUBR106-7	SA7	TUBR106	13.3	R09b64	@3_7DdNJiictN1/1	ATACAAGAGCGCAAGACCCACCACAAAGCTCGTCAAGAACTTTG	@3_7DdNJiictN1/2	NCATTGCTTAAGGACGAAGCGGCAGGCGAGCTAGAAGAATGTCC
Q1175	SA7TUBR108-1	SA7	TUBR108	2.8	R04b05	@5_6DFYEiictN1/1	ATACAAGAGCGGAAGACCCACCACAACAACAGCCTAGCATCTAC	@5_6DFYEiictN1/2	NGNCAACATAGGGTTTAGGGTTTACAAACTTGAAAATGAATATG
Q1176	SA7TUBR108-2	SA7	TUBR108	2.8	R06b07	@1_01a5FiictN1/2	NTNCAAGAGCGCAAGACCCACCACAATATGTCTACAGTTCTCCT	@1_01a5FiictN1/1	TTGCCACATAGGGTTTAGGGGAAGGAGAATAGTATGGTGGGGGG
Q1177	SA7TUBR108-3	SA7	TUBR108	5.8	R06b21	@7_FmRKJiictN1/2	NTACAAGAGCGCAAGACACACCACAACCCTACACCCAGTTCGTC	@7_FmRKJiictN1/1	TGGCAACATAGGTTTTAGGGCAAGACCTAGGTTTACTTTCGGTT
Q1178	SA7TUBR108-4	SA7	TUBR108	3.4	R07b09	@5_1BxpTiictN1/1	ATACAAGAGCGCAAGACCCACCACAATGAAAAAGCGAATCAAAC	@5_1BxpTiictN1/2	NGGCAACATAGGGTTTAGGGTTTCGAGGATATGGGTTTTATCCG
Q1179	SA7TUBR108-5	SA7	TUBR108	2.7	R08b09	@7_4OZCQiictN1/2	NTACACACACGCAAGACACACCACAATGCTCACACTCATACTTC	@7_4OZCQiictN1/1	TGGCAACCTAGGGTTTAGGGTTAGGGTTTCGGATGAATCGAATG
Q1180	SA7TUBR108-6	SA7	TUBR108	8.8	R09b48	@5_1UxmQiictN1/2	NTACAAGAGCGCAAGACTCACCACAAAGATACTCGACCATTTCT	@5_1UxmQiictN1/1	TGGCAACATAGGGTTTAGGGCAGAGTAAAAGAAAGAGGATGGCT
Q1181	SA7TUBR111-1	SA7	TUBR111	3.4	R03b18	@7_8jKFIiictN1/2	NTAGAAATGCGCAAGACACACCACAAGGCAACAATAACAACAAC	@7_8jKFIiictN1/1	GGAGACTGTATCTCGCCACTGTTGCCATTATTGTTGTTATTATT
Q1182	SA7TUBR111-2	SA7	TUBR111	7.5	R04b01	@3_2IvCZiictN1/2	ATACAAGAGCGCAAGACCCACCACAATGACGATGCTCACCGTTG	@3_2IvCZiictN1/1	GGAGACTGTATCTCGCCACTGCAGTTGTATCATCCTTTTCTTAA
Q1183	SA7TUBR111-3	SA7	TUBR111	4.4	R04b10	@3_8UvMNiictN1/2	NTNCAAGATCGCAAGACACACCACAAAGCTCCAACCACCTTTAA	@3_8UvMNiictN1/1	GGAGACTGTATCTCGCCACTGGATGGGTCGTACTGTGGTTTGTC
Q1184	SA7TUBR111-4	SA7	TUBR111	6.1	R08b15	@7_4JvcFiictN1/2	NTNCAAGAGCGCAAGACCCACCACAAACTAAGCCAATGAAGATA	@7_4JvcFiictN1/1	GGAGANTGTATCTCGCCACTGCAATGCCATCAATACTCAATTCT
Q1185	SA7TUBR111-5	SA7	TUBR111	4.2	R08b15	@5_33D3JiictN1/2	NTNCAAGAGCGCAAGACCCACCACAAACTAAGCCAATGAAGATA	@5_33D3JiictN1/1	GGAGACTGTATCTCGCCACTGCAATGCCTTCAACACTACGTTCT
Q1186	SA7TUBR111-6	SA7	TUBR111	3	R08b20	@7_DI7DIiictN1/2	NTACAAGAGCGCAAGACCCACCACAAACAATGAATTCATTAGCA	@7_DI7DIiictN1/1	GGAGACTGTATCTCGCCACTGTTCAGTCTGTAAGGGTCTCCTCA
Q1187	SA7TUBR111-7	SA7	TUBR111	4.4	R08b21	@3_LRTYTiictN1/2	ATACAAGAGCGCAAGACCCACCACAATCTGGCCATTTGAAGCAG	@3_LRTYTiictN1/1	GTGCGACTGTATCTCGCCACTGAACTATGAACATAACTAAGGAA
Q1188	SA7TUBR111-8	SA7	TUBR111	4.3	R08b30	@1_HPhzMiictN1/2	NTNCAAGAGCGCAAGACACACCACAAACAATGAATTCATTAGCA	@1_HPhzMiictN1/1	GGAGACTGTATCTCGCCACTGTTCAGTCCGTAAGTGTCTCCTCA
Q1189	SA7TUBR111-9	SA7	TUBR111	3	R10b07	@5_bI9UOiictN1/2	NTNCACAGCCGCAAGACAAACCACAAGAAATCACACACACCATC	@5_bI9UOiictN1/1	GGAGACTGTATCTCGCCACTGTATGCCAGCTCACTCACACTCCC
Q1190	SA7TUBR114-1	SA7	TUBR114	3.6	R02b15	@7_Mz3RMiictN1/2	NTACAAGAGCGCAAGACCCACCACAAGAAACAGCAACGAAGATA	@7_Mz3RMiictN1/1	GCACGGTATTTCTGGTCCCTTATGGAGAGTTTGCATTTGTTGCT
Q1191	SA7TUBR114-2	SA7	TUBR114	2.8	R05b23	@7_G4sDZiictN1/2	ATACAAGATCGCAAGACCCACCACAAGGATCCGGCTGATCCGAA	@7_G4sDZiictN1/1	GCAAGGTATTTCTGGTCCCTTAACATCTAGACAACTTAGCTGAA
Q1192	SA7TUBR114-3	SA7	TUBR114	5.6	R05b27	@3_vUyLaiictN1/2	ATACAAGAGCGCAAGACCCACCACAAGGATCCGGCTGATCCGAA	@3_vUyLaiictN1/1	GGCAAGGTATTTCTGGTCCCTTAGCATCTAGACAACTTAGCTGA
Q1193	SA7TUBR114-4	SA7	TUBR114	5.2	R06b19	@5_0u8eHiictN1/2	NTNCAAGAGCGCAAGACCCACCACAAGAGGGATATTCATTCATG	@5_0u8eHiictN1/1	GCAAGGTATTTCTGGTCCCTTAAAAAATTTGACAAAAAGGTTTT
Q1194	SA7TUBR123-1	SA7	TUBR123	4.5	R01b17	@3_GI9fBiictN1/2	NTNCACACGCGCAAGACTCACCACAATATAGAAGACAAGGCCCT	@3_GI9fBiictN1/1	GTGACGGTGGAAAGATGTAGACATAAGGCGGGGGGGGGGATTTT
Q1195	SA7TUBR123-2	SA7	TUBR123	8.1	R01b20	@7_5b5rEiictN1/2	NTNCAAGAGCGCAAGACCCACCACAATATAGAAGACAAGGCCCT	@7_5b5rEiictN1/1	GGGACGGTGGAAAGATGTAGACATAAGGCGGGGGGGGGGGTTTG
Q1196	SA7TUBR123-3	SA7	TUBR123	10.5	R01b21	@7_aRG8UiictN1/2	ATACAAGAGCGCAAGACCCACCACAATATAGAAGACAAGGCCCT	@7_aRG8UiictN1/1	GGGACGGTGGAAAGATGTAGACATAAGGCGGGGGGGGGGGTTTT
Q1197	SA7TUBR123-4	SA7	TUBR123	6.5	R01b27	@5_FqVfaiictN1/2	ATACAAGAGCGCAAGACCCACCACAATATAGAAGACAAGGCCCT	@5_FqVfaiictN1/1	GGGACGGTGGAAAGATGTAGACATAAGGCGGTGGGGGGGGTTTG
Q1198	SA7TUBR123-5	SA7	TUBR123	3.2	R03b35	@1_6ZA7ciictN1/2	NTACAAGATCGCAAGACCAACCACAACAACTCCCCCGCCAGCAG	@1_6ZA7ciictN1/1	GGGACGGTGGAAAGATGTAGAGGGAGCGTCTGGCGTCGTAGGAG
Q1199	SA7TUBR123-6	SA7	TUBR123	7	R03b58	@5_lhzobiictN1/2	NTACAAGAGCGCAAGACCCACCACAAACCAGCAGCCACTCTCAA	@5_lhzobiictN1/1	GGGACGGTGGAAAGATGTAGATCCCTCATGAGTTTCAAGAGTTG
Q1200	SA7TUBR123-7	SA7	TUBR123	3.1	R05b28	@7_p4zTbiictN1/2	NTACAAGATCGCAAGNCCCACCACAAGCATTAAAATATTCCAGA	@7_p4zTbiictN1/1	GGGACGGTGGAAAGATGTAGACTAGAGCTCGAGTTAATAAAGGG
Q1201	SA7TUBR123-8	SA7	TUBR123	4.6	R09b58	@7_qUEqXiictN1/2	ATACAAGAGCGCAAGACCCACCACAACAATCACACTTAGCATGA	@7_qUEqXiictN1/1	GGGACGGTGGGAAGATGTAGTCAATACCTAGAACGGTGATGAAA
Q1202	SA7TUBR124-1	SA7	TUBR124	8	R02b27	@3_1GyxFiictN1/2	NTACAAGAGCGCAAGACCCACCACAACCACCCGTTTGTTTTCGC	@3_1GyxFiictN1/1	ACCGAACTCGATCCCTAACACAAATAATACAGTTCAAAAGAGAG
Q1203	SA7TUBR124-2	SA7	TUBR124	7.8	R03b09	@1_ejikGiictN1/2	NTNCAAGAGCGCAAGACACACCACAAATATAGAGTCGAAGCCTT	@1_ejikGiictN1/1	ACCCGAACTCGATCCCTAACACGTTCATACTACTGGCCAACCTT
Q1204	SA7TUBR124-3	SA7	TUBR124	3.7	R04b17	@7_EDIHKiictN1/1	ATACACTACCGCAAGACCCACCACAAATATAGAGGCAAAGCCTT	@7_EDIHKiictN1/2	NCCCGAACTCGATCCCTAACACGTTCATACTACTGGCCAACCTT
Q1205	SA7TUBR124-4	SA7	TUBR124	6.3	R08b33	@1_kg1pGiictN1/1	ATACAAGAGCGCAAGACCCACCACAAAGATACTCTACCATTCTC	@1_kg1pGiictN1/2	NCNGAACTCGATCCCTAACATCTGAACCCGAATATAAAATACTT
Q1206	SA7TUBR138-1	SA7	TUBR138	3.2	R05b05	@3_ulDuAiictN1/2	NTNCAAGATCGCCAGACNCACCACAACGAATCCATAAATCACGT	@3_ulDuAiictN1/1	CCGCTAAAGTGTTCCCTGCTGGCGCTGTTTTCTATCTTGATCCA
Q1207	SA7TUBR138-2	SA7	TUBR138	16.1	R06b32	@3_9QfBUiictN1/1	ATACAAGAGCGCAAGACCCACCACAAGATGATAACGAAACCCTA	@3_9QfBUiictN1/2	ACGATAAAGTGTTACCTGGTCGTCGTCCTCTCTGCAACCTGAGG
Q1208	SA7TUBR139-1	SA7	TUBR139	8.7	R03b01	@1_8jdFGiictN1/2	ATNCAAGAGCGCAAGACCCACCACAAGATGACGATTTATTATGG	@1_8jdFGiictN1/1	ACACACTCGGGTTTTTGAGGTTTCTGTGGCAGCATGTGACGAGA
Q1209	SA7TUBR140-1	SA7	TUBR140	10.6	R04b27	@1_2DvFIiictN1/2	NTACAAGAGCGCAAGACACACCACAACCACCTCAGAACGACCCT	@1_2DvFIiictN1/1	CTCTGNTTTTTGGAGGAAGGTGAGGAACACGCGCCGTTACCGTT
Q1210	SA7TUBR140-2	SA7	TUBR140	9.3	R08b05	@1_TN73HiictN1/1	ATACAAGAGCGCAAGACCCACCACAATCCTCAAAACTTAACCAG	@1_TN73HiictN1/2	NTCTGCTTTTTGGAGGAAGGTGATGATCTTGCGACGGAGGAGGA
Q1211	SA7TUBR144-1	SA7	TUBR144	14.5	R02b34	@3_1MJyFiictN1/1	ATACAAGAGCGCAAGACCCACCACAAACACTTCAAGCGGTATCA	@3_1MJyFiictN1/2	NGTGCACCATCATCTTCAAAAGCTTTTACTGGACGGAGAGTGGC
Q1212	SA7TUBR144-2	SA7	TUBR144	17.7	R02b34	@7_0CrQWiictN1/2	ATACAAGATCGCAAGAAACACCACAACTAAAATCAGAGGACGTA	@7_0CrQWiictN1/1	CGTGCACCATCATCTTCAACCATTGCACCCTTAGTATCATATAT
Q1213	SA7TUBR144-3	SA7	TUBR144	4	R03b33	@5_iPngYiictN1/1	ATACAAGAGCGCAAGACCCACCACAAGCGCTACGAGAGAGAGGC	@5_iPngYiictN1/2	NGTGCACCATCATCTTCAACCTGGTTTAGGACAACGAGTCATCT
Q1214	SA7TUBR144-4	SA7	TUBR144	3.8	R03b35	@1_ZLAXGiictN1/2	ATNCAAGAGCGCAAGACCCACCACAAGCGCTACGAGAGAGAGGA	@1_ZLAXGiictN1/1	CGTGCACCATCATCTTCAACCTGGTTTAGGACAACGAGTCATCT
Q1215	SA7TUBR144-5	SA7	TUBR144	6.4	R03b38	@5_xiKQOiictN1/2	NTNCACAGCCGCAAGACACACCACAACTTCGACGCAGAGAGAGA	@5_xiKQOiictN1/1	CTTGCACCATCATCTTCAACGAGATCTCTCCAACACGTCAACCT
Q1216	SA7TUBR144-6	SA7	TUBR144	6.9	R05b23	@5_47W1CiictN1/2	NTNCAAGAGCGCAAGACACACCACAAACACTTAAACCGGTATCA	@5_47W1CiictN1/1	CGTGCAGCATCATCTTCAACAGCTTTTACTGGACGGAGAGTGGC
Q1217	SA7TUBR144-7	SA7	TUBR144	7.1	R05b26	@5_gRGRSiictN1/1	ATACAAGAGCGCAAGACCCACCACAAACCACCATGGACCACCAG	@5_gRGRSiictN1/2	AGTGCACCATCATCTTCAAATAAAAAAAACCCCTAATTTTGTTG
Q1218	SA7TUBR144-8	SA7	TUBR144	10.8	R10b06	@5_0P8fciictN1/2	NTNCAAGAGCGCAAGACACACCACAAACACTTCAACCGGTATCA	@5_0P8fciictN1/1	CGTGCACCATCATCTTCAACAGCTTTTACTGGACGGAGAGTGGC
Q1219	SA7TUBR146-1	SA7	TUBR146	6.4	R03b13	@1_gVJ9aiictN1/2	NTACAAGAGCGCAAGACACACCACAACAATAAGAATCCAAACCC	@1_gVJ9aiictN1/1	GCAAACGTGAAGGTTTCTTGATTTCTTTAGAGGTTTTGCCAAGA
Q1220	SA7TUBR146-2	SA7	TUBR146	2.5	R09b20	@3_lgmrCiictN1/2	NTNCAAGAGCGCAAGACGCACCACAACTCACCAAGAAATTCTAC	@3_lgmrCiictN1/1	GCACACGTGAAGGTTTCTTGATTGAGTTTCTTGCAGGACAAGCT
Q1221	SA7TUBR152-1	SA7	TUBR152	14.4	R02b23	@1_14LlGiictN1/2	NTNCAAGAGCGCAAGACCCACCACAATCAGACAAGAAACTAACT	@1_14LlGiictN1/1	ACATGTAACTTGCCGCCATTGATTGAGAAAAACCCGCCATGGAA
Q1222	SA7TUBR154-1	SA7	TUBR154	4.8	R08b18	@5_cMcBOiictN1/1	ATACAAGAGCGCAAGACCCACCACAAAAGATTACAAATTTTCAC	@5_cMcBOiictN1/2	NTNCTGCAGCTGGGTTGATTAAATCAAGTTGAATTCTTTTCGTC
Q1223	SA7TUBR154-2	SA7	TUBR154	4.7	R08b24	@5_8Gj8YiictN1/1	ATACAAGATCGCAAGACCCACCACAAAAGATTACAAATTTACAC	@5_8Gj8YiictN1/2	NTTCTGCAGCTGGGTTGATTAAAAAGTTGAATTCTTTTCGTCTG
Q1224	SA7TUBR156-1	SA7	TUBR156	7.5	R02b34	@3_2ksnZiictN1/1	ATACAAGAGCGCAAGACCCACCACAAAGATACTCATCCATTCTT	@3_2ksnZiictN1/2	NGGTCCGGATGGATACTTTTTCGAATATAATCTTTTATATTACA
Q1225	SA7TUBR160-1	SA7	TUBR160	3.8	R01b17	@1_CMYtNiictN1/1	ATACAAGAGCGCAAGACCCACCACAAATTTTTTTAGCCTTCTTT	@1_CMYtNiictN1/2	NTNGCGCCGGAATACCAATNTGCCATATCTACGATTANCACTCT
Q1226	SA7TUBR160-2	SA7	TUBR160	3	R03b34	@1_7ZIHCiictN1/1	ATACAAGAGCGCAAGACCCACCACAATCTCATATCTTCGCTCAA	@1_7ZIHCiictN1/2	NTNGCGCCGGAATACCAATAGAAGCAGATTCAAGCTTTATGGGC
Q1227	SA7TUBR160-3	SA7	TUBR160	3	R10b16	@5_k6xFGiictN1/1	ATACAAGAGCGCAAGACCCACCACAAATTTTTTTAGCCTTCTTT	@5_k6xFGiictN1/2	GTNGCGCCGGAATACCACTATGCCATATCTACGATTATCACCCT
Q1228	SA7TUBR162-1	SA7	TUBR162	14.8	R03b12	@3_12FbJiictN1/2	ATACAAGAGCGCAAGACNCACCACAACAACAACAACAACAACAA	@3_12FbJiictN1/1	TCCTTCGGGAACGACAATACCTGCAGGTGTAGCGCGGTTGAGAC
Q1229	SA7TUBR162-2	SA7	TUBR162	13.5	R03b13	@7_1oLcNiictN1/2	NTACAAGAGCGCAAGAGCCACCACAACAACAACAACAACAATTA	@7_1oLcNiictN1/1	TCCTTCTGGAACGACAATACCTGCAGGTGTAGAGCGGTTGAGAC
Q1230	SA7TUBR164-1	SA7	TUBR164	4.3	R06b14	@1_3UBVEiictN1/2	NTNCAAGAGCGCAAGAACCACCACAATGGTAGCTTCGTTAAAAG	@1_3UBVEiictN1/1	GACCATCCCCTTTGAAACCTTCACCACCTCCAAGAGCTTTTACC
Q1231	SA7TUBR164-2	SA7	TUBR164	3.3	R09b57	@1_2O0YbiictN1/1	ATACAAGAGCGCAAGACCCACCACAAACGATCCCCGAGTTGGAC	@1_2O0YbiictN1/2	NACCATCCCCTTTGANACCTCTCTCTCCCTTCACCTTCTCTCTA
Q1232	SA7TUBR168-1	SA7	TUBR168	2.9	R03b10	@1_dUyGTiictN1/2	ATACAGCTCCGCAAGACCCACCACAAACATCCTAGTGAAACAAA	@1_dUyGTiictN1/1	TTTAAACAAGTCCGCCCATTCTCACAGCTTTGAGTTCTCAATTA
Q1233	SA7TUBR168-2	SA7	TUBR168	9.2	R04b09	@1_HW6FXiictN1/1	ATACAAGAGCGCAAGACCCACCACAACCGAGCCTTTTCCGGCCG	@1_HW6FXiictN1/2	TTAAACAAGTCCGCCCATTCTCTATAAATATACGCCCTCTCTGT
Q1234	SA7TUBR168-3	SA7	TUBR168	4.3	R05b23	@7_0GT6FiictN1/2	NTNCAAGAGCGCAAGACACACCACAACCGACCCTTTTCCGGCCG	@7_0GT6FiictN1/1	TTAAACAAGTCCGCCCATTCGCCTAGCAAGTTGTACCTGTTCGT
Q1235	SA7TUBR168-4	SA7	TUBR168	10.8	R05b28	@5_CHNrTiictN1/2	NTACAAGAGCGCAAGACCCACCACAACCGACCCTTTTCCGGCCG	@5_CHNrTiictN1/1	TTAAACAAGTCCGCCCATTCTCTATAAATATAGGCCCTCTCTGT
Q1236	SA7TUBR168-5	SA7	TUBR168	4.2	R09b45	@5_iBs5JiictN1/1	ATACAAGAGCGCAAGACCCACCACAAAGATACTCGACCACTCTT	@5_iBs5JiictN1/2	NTNAACAAGTCCACCCGTTCAATCTTGTCTCGGTGCTTCTGCTA
Q1237	SA7TUBR170-1	SA7	TUBR170	5.9	R03b13	@3_4NPlIiictN1/2	NTACAAGAGCGCAAGACCCACCACAACCAAGCACATCCGGCAAC	@3_4NPlIiictN1/1	GAGGCCTACAAGGACGACTGTAGCTAAATCTTCTGATGCACTTA
Q1238	SA7TUBR170-2	SA7	TUBR170	2.8	R03b32	@5_nsGKCiictN1/1	ATACAAGAGCGCAAGACCCACCACAATATCTCTAAACCAGTATG	@5_nsGKCiictN1/2	NANGCCTACAAGGACGAATGAGAGTGTTGGGGTCGAAATTGGCA
Q1239	SA7TUBR170-3	SA7	TUBR170	6.8	R05b20	@7_fmKkIiictN1/2	NTACAAGAGCGCAAGACCCACCACAACCTTGGCCTCTTCCTCCT	@7_fmKkIiictN1/1	GAGGCCTACAAGGATGACTGTGTGGTGGTGGAGGATTCAGGGGA
Q1240	SA7TUBR170-4	SA7	TUBR170	3.1	R05b23	@3_8DwXZiictN1/2	ATACAAGAGCGCAAGAACCACCACAATTTTCCACTTTGCTGTTG	@3_8DwXZiictN1/1	GAGGCCTACAAGGACGACTGGAGAGGCATATCACCGAGAGAATC
Q1241	SA7TUBR170-5	SA7	TUBR170	8.9	R05b26	@1_gFpHGiictN1/2	ATNCAAGAGCGCAAGACCCACCACAAAGATACTCGACCACTCTT	@1_gFpHGiictN1/1	GAGGCCTACAAGGACGACTGGAGAGTGTTGTGAAGACGAGCAAT
Q1242	SA7TUBR170-6	SA7	TUBR170	5.3	R05b28	@7_17tBUiictN1/2	ATACAAGATCGCAAGACAAACCACAAAGATACTTGACCACTCTT	@7_17tBUiictN1/1	GAGGCCTACAAGGACGAATGGAGAGTGTTGTGAAGACGAGCAAT
Q1243	SA7TUBR170-7	SA7	TUBR170	6.7	R09b52	@5_3YKtJiictN1/1	ATACAAGAGCGCAAGACCCACCACAACCTTGGCCTCTTCCTCCT	@5_3YKtJiictN1/2	NANGCCTACAAGGACGANTGTGTGGTGGTGGAGGATTCAGGAGA
Q1244	SA7TUBR170-8	SA7	TUBR170	2.9	R09b58	@7_u9X2ciictN1/2	NTACAAGAGCGCAAGACCCACCACAACCTTGGCCTCTTCCTCCT	@7_u9X2ciictN1/1	GAGGCCTACAAGGACGACTGTGTGGTGGGGGAGGGTTCAGGAGA
Q1245	SA7TUBR172-1	SA7	TUBR172	3.1	R03b55	@5_6RPbNiictN1/2	NTACAAGAGCGCAAGACCCACCACAACCCCTTGAAATGTACTTC	@5_6RPbNiictN1/1	TCCCTCCTCCGTAAGTTCCTTAATCACATCAACTGTCTTCTTCA
Q1246	SA7TUBR172-2	SA7	TUBR172	3	R10b38	@1_1FReDiictN1/1	ATACACACACGCAAGACCCACCACAACCGTACCAAGGGTATGGA	@1_1FReDiictN1/2	NCNCTCCTCCGTAAGTTCCTTTTATTATTTACAACGACACCCAC
Q1247	SA7TUBR174-1	SA7	TUBR174	8.6	R01b30	@1_LpcvFiictN1/2	NTACAAGATCGCAAGACTCACCACAAGACTACTCGTCTTCTCAC	@1_LpcvFiictN1/1	ACGGCTTAGACAACCTGCACACCTACTAGAATAATAAAAACTGA
Q1248	SA7TUBR174-2	SA7	TUBR174	2.7	R10b29	@3_0jQDOiictN1/1	ATACAAGAGCGCAAGACCCACCACAAGCATTGCTATTTTTGAAT	@3_0jQDOiictN1/2	NCNGCTTAGACAACCTGCACCTATCATTTTATATGCTACCAACA
Q1249	SA7TUBR175-1	SA7	TUBR175	3.5	R05b27	@3_hOrhFiictN1/2	NTNCAAGAGCGCAAGACCCACCACAATGTAAGGCTGAGAAAAGA	@3_hOrhFiictN1/1	TGGACCTGTTAAGGCTGCTTTGTACCCATATACTAGCTAGATTT
Q1250	SA7TUBR176-1	SA7	TUBR176	2.9	R03b28	@3_bM1tXiictN1/1	ATACAAGAGCGCAAGACCCACCACAATGAGATGAGTATATATTT	@3_bM1tXiictN1/2	AGAAGCGTCTGGACCTGAAAAAACAATTTTGATGGGATCAGAAT
Q1251	SA7TUBR176-2	SA7	TUBR176	3.1	R05b43	@1_Hjj6NiictN1/2	NTNCAAGAGCGCAAGACCCACCACAATAAGCCTTCCCATGTCCA	@1_Hjj6NiictN1/1	AGAAGCGTCTGGACCTGAAAATGGTGTCGACAATGTATCAAATT
Q1252	SA7TUBR176-3	SA7	TUBR176	3.4	R06b10	@5_ASb6JiictN1/1	ATACAAGAGCGCAAGACCCACCACAATGAGATGAGTATATATTT	@5_ASb6JiictN1/2	NGNAGCGTCTGGACCTGAAAAAACGATTTTGATGTGATCAGAAT
Q1253	SA7TUBR176-4	SA7	TUBR176	19.4	R06b32	@5_CCLySiictN1/1	ATACAAGAGCGCAAGACCCACCACAAACAGTGAATACATCTCTC	@5_CCLySiictN1/2	AGAAGCGTCTGGACCTGAAACATTGGCATTTTTTTCATTGACCG
Q1254	SA7TUBR178-1	SA7	TUBR178	4.3	R01b27	@7_eG8ZZiictN1/2	ATACAAGAGCGCAAGACCCACCACAATAACATCAAAACCTCCAG	@7_eG8ZZiictN1/1	AACATTTTGGTGGCCTGAAGACATTAAAACGGATTCAACAATCG
Q1255	SA7TUBR178-2	SA7	TUBR178	3.9	R02b07	@7_0JjpXiictN1/2	ATACAAGAGCGCAAGACCCACCACAAAAGGCACTACATAGCAAA	@7_0JjpXiictN1/1	AACATTTTGGTGTCCTGAAGAAAGAAAGAAGGAATCTTTATGAT
Q1256	SA7TUBR178-3	SA7	TUBR178	11.6	R02b11	@1_W1ikBiictN1/1	ATACAAGATCGCAAGACCCACCACAACAATTTATCCAACAGCAC	@1_W1ikBiictN1/2	NANATTTTGGTGGCCTGAAGACGGTTGTTGAAGCTGAGGAGGTG
Q1257	SA7TUBR178-4	SA7	TUBR178	3.5	R03b08	@3_2Q8uFiictN1/2	NTACAAGATCGCAAGACCCACCACAAATCGTCAAAGCAACATGC	@3_2Q8uFiictN1/1	AACATTTTGGTGGCCTGAAGACACAGTGGACAAGGGAAAACAGA
Q1258	SA7TUBR178-5	SA7	TUBR178	13.5	R04b22	@3_4BCrRiictN1/2	ATACAAGAGCGCAAGACCCACCACAACAAGCAAACCACTTTATT	@3_4BCrRiictN1/1	AACATTTTGGTGGCCTGAAGGAGTGAGCAGGAGGAAAAGCATGG
Q1259	SA7TUBR178-6	SA7	TUBR178	4.1	R06b22	@5_3VCYEiictN1/2	NTNCAAGAGCGCAAGACACACCACAAAGATACTCTACCATTCTT	@5_3VCYEiictN1/1	AACATTTTGGTGGCCTGAAGAGAACACTGAAGGAACCGTGGTGG
Q1260	SA7TUBR178-7	SA7	TUBR178	4	R09b47	@5_bJhgYiictN1/2	NTACAAGAGCGCAAGACCCACCACAAAGATACTTGACCATTTCT	@5_bJhgYiictN1/1	AACATTTTGGTGGCCTGAAGAGGACACTCAAGGAACCGTGGTGG
Q1261	SA7TUBR178-8	SA7	TUBR178	4.3	R09b48	@3_1b9zHiictN1/1	ATACAAGAGCGCAAGACCCACCACAAAGATACTCTACCATTCTT	@3_1b9zHiictN1/2	NAAATTTTGGTGGACTGAAGAGGACACTGAAGGAACCGTGGTGG
Q1262	SA7TUBR180-1	SA7	TUBR180	2.8	R05b22	@5_EFh5NiictN1/2	NTNCAAGAGCGCAAGACCCACCACAACTTCGAAACTACACACCA	@5_EFh5NiictN1/1	GACGAGATTGGAGCCTTCAGATTATTTGATTAAAAGGAGATCCA
Q1263	SA7TUBR180-2	SA7	TUBR180	4.4	R05b26	@5_KpnZViictN1/2	ATACAAGAGCGCAAGACCCACCACAAAGATACTCGACCACTCTT	@5_KpnZViictN1/1	GACGAGATTGGAGCCTTCAGGAGCACACTCAAAGAACAGTTGTG
Q1264	SA7TUBR180-3	SA7	TUBR180	3.1	R06b25	@7_ZWDFbiictN1/2	NTACAGTAACGCAAGACCNACCACAAACATACTCGACCATTTCT	@7_ZWDFbiictN1/1	GACGAGATTGGAGCCTTCAGGAGGACACTCAAGGAACAGTTGTG
Q1265	SA7TUBR180-4	SA7	TUBR180	2.8	R09b23	@3_AjrrViictN1/2	ATACAAGAGCGCAAGAACCACCACAAAGGACGACACGTCACTCG	@3_AjrrViictN1/1	GACGAGATTGGAGCCTTCAGGGAGGCTAGTGTCGCCGATGTCTT
Q1266	SA7TUBR184-1	SA7	TUBR184	4.1	R05b06	@7_8LjxDiictN1/2	NTNCAAGAGCGCAAGAGCCACCACAAAGACGAAAGCCTTTCCTT	@7_8LjxDiictN1/1	CCTCTATGCGCATGACACTGGCAGAGCTTCTCGTGGGATAGATT
Q1267	SA7TUBR184-2	SA7	TUBR184	11.9	R05b24	@3_1AsEViictN1/2	ATACAAGAGCGCAAGACCCACCACAACTCCATTTATAGCTTTCT	@3_1AsEViictN1/1	CCTCTATGCGCATGACACTGTTCTTCTTCGTCGGTGTTTAAGAA
Q1268	SA7TUBR184-3	SA7	TUBR184	6.8	R05b25	@1_58DODiictN1/2	NTACAAGAGCGCAAGACCCACCACAAAAGAGCATTGTCCAACAG	@1_58DODiictN1/1	CCTCTATGCGCATGACACTGACTCGGACGCGGACAGTACTGATG
Q1269	SA7TUBR184-4	SA7	TUBR184	3	R06b42	@3_dlo6aiictN1/2	NTACAAGATCGCAAGACCCACCACAAGTCAGTGATCTCATAGAT	@3_dlo6aiictN1/1	CCTCTATGCGCATGACACTGGGTCTTGAGAAGTATGAGAAGAAC
Q1270	SA7TUBR186-1	SA7	TUBR186	5.4	R02b16	@5_5mwoViictN1/1	ATACAAGAGCGCAAGACCCACCACAAAGAGTACTGAAAGTGATT	@5_5mwoViictN1/2	TCCCCATGTTGAAACCAGATTCAAGAGTTGAGATTGTCTTTAAG
Q1271	SA7TUBR188-1	SA7	TUBR188	16.8	R08b26	@3_84r1JiictN1/2	NTNCAAGAGCGCAAGACCCACCACAATGAAACAACTCACTATAG	@3_84r1JiictN1/1	AAATTCCGGTTCCCATTTTCAATGCCAACTTTGCCTTCATTTCC
Q1272	SA7TUBR188-2	SA7	TUBR188	10.5	R09b54	@3_des1ZiictN1/1	ATACAAGAGCGCAAGACCCACCACAAAAGTCTTTCTCTTTGGAG	@3_des1ZiictN1/2	AAATTCCGGTTCCCATTTTACCCACTTCCTCATCCTTATGCCCT
Q1273	SA7TUBR190-1	SA7	TUBR190	4.7	R03b08	@5_BWXkIiictN1/2	NTACAAGAGCGCAAGACCCACCACAAGCTCAATATCAAGAAGGT	@5_BWXkIiictN1/1	GCAAGCAAGAGGAATGAAGGAGAAGGAGTTGGGTGACGACCTAG
Q1274	SA7TUBR190-2	SA7	TUBR190	14.5	R03b21	@5_3VvNYiictN1/1	ATACAAGAGCGCAAGACCCACCACAAAATCTTCCCACAACGGGG	@5_3VvNYiictN1/2	GCAAGCAAGAGGGATGAAGGTTCTACGGTGGGTTCGTCCAGAGA
Q1275	SA7TUBR190-3	SA7	TUBR190	2.8	R06b03	@5_duIpRiictN1/2	ATACAAGAGCGCAAGACCCACCACAACTAGCTGAAGTTGATGAG	@5_duIpRiictN1/1	GCAAGCAAGAGGAATGAAGGGACAGTTTAATTGGCTAAGAGCAT
Q1276	SA7TUBR190-4	SA7	TUBR190	4.8	R06b15	@5_CUu5UiictN1/2	ATACCTCGGCGCAAGACCCACCACAAGACTGGAATCTATTATCC	@5_CUu5UiictN1/1	GCAAGCAAGAGGAATGAAGGGTATTTGTGAATGCTATTTATAGA
Q1277	SA7TUBR190-5	SA7	TUBR190	2.5	R06b29	@3_1bpXMiictN1/1	ATACAAGATCGCAAGACCCACCACAATCTCTTCTTCTCCGCCGC	@3_1bpXMiictN1/2	NCAAGCAAGAGGAATGAAGGGTATCAAATAGGGGATTCAGGAGG
Q1278	SA7TUBR190-6	SA7	TUBR190	9.2	R08b10	@5_3TVWTiictN1/2	ATACAAGAGCGCAAGACCCACCACAACCATGTCTAGACCCTGGT	@5_3TVWTiictN1/1	GCACGCAAGAGGAATGAAGGAGAGGAGTATATGCATAGAGGGAA
Q1279	SA7TUBR190-7	SA7	TUBR190	2.7	R09b31	@3_XiAlIiictN1/2	NTACAAGAGCGCAAGACACACCACAACCATGTCAAGCCCCTGGT	@3_XiAlIiictN1/1	GCAAGCAAGAGGAATGAAGGTAGAGGTCGTGAGGGTGAGGATGA
Q1280	SA7TUBR190-8	SA7	TUBR190	3.2	R09b47	@7_XHU3NiictN1/1	AGACAAGAGCGCAAGACCCACCACAACCATGTCAAGCCCCTGGT	@7_XHU3NiictN1/2	NCNAGCAAGAGGAATGAAGGGAGAGGTCGTGAGGATGAGGATGA
Q1281	SA7TUBR190-9	SA7	TUBR190	6.3	R10b02	@5_D3VfciictN1/1	ATACAAGAGCGCAAGACCCACCACAACCACCCAGACAAAAAAAA	@5_D3VfciictN1/2	NCNAGCAAGAGGAATGAAGGAATCTGCACAGAGAAAGAGAGAAA
Q1282	SA7TUBR192-1	SA7	TUBR192	3	R10b33	@3_CmegJiictN1/2	ATACAAGAGCGCAAGACACACCACAATAATGCAATATATGACGA	@3_CmegJiictN1/1	GGCATGGTAATAGGCCCAAAAAGCAAATGTTCGCGTTAAGAGAT
Q1283	SA7TUBR194-1	SA7	TUBR194	11.7	R05b16	@5_g0z0ViictN1/2	ATACAAGAGCGCAAGACCCACCACAAACCAGAATACATTGATCT	@5_g0z0ViictN1/1	TCCACCAGACAAAAGCACAACAAGTGAGTGATGAAGAAGAAGAA
Q1284	SA7TUBR194-2	SA7	TUBR194	4.8	R05b25	@1_Jya8SiictN1/2	ATACAAGAGCGCAAGACCCACCACAAAGGTCTTTTCTTGAACTG	@1_Jya8SiictN1/1	TCCACCAGACAAAAGCACAAGAAAACTCAGCGAATACGCTTTTG
Q1285	SA7TUBR194-3	SA7	TUBR194	25.1	R08b07	@7_2jZoGiictN1/2	NTNCAAGATCGCAAGACACACCACAAGTCTACAGATTCACACAG	@7_2jZoGiictN1/1	TCCACCAGACAAAAGCACAAGAGTGAAAGCTTCGTAAAGCTCGA
Q1286	SA7TUBR194-4	SA7	TUBR194	5.8	R10b30	@5_aLC1CiictN1/1	ATACAAGAGCGCAAGACCCACCACAAAAGGCACTTGGCAAAAAG	@5_aLC1CiictN1/2	NCNACCAGACAAAAGCAGAAAACAATGTGAATGATGTGTGACCA
Q1287	SA7TUBR195-1	SA7	TUBR195	3.9	R04b03	@1_3qb8QiictN1/2	NTACAAGAGCGCAAGACCCACCACAACCACAAACAAGACATCCA	@1_3qb8QiictN1/1	GATTGGGCTGGCTTGTAAGGAATGTTGTTCTTTTAACGTAACTT
Q1288	SA7TUBR195-2	SA7	TUBR195	3.4	R04b12	@5_bZNzUiictN1/2	ATACAAGAGCGCAAGACCAACCACAACACTCAGCTTCGTACCCG	@5_bZNzUiictN1/1	GATTGGGCTGGCTTGTAAGATGCTGGAGGACAGGTTTATGATCC
Q1289	SA7TUBR195-3	SA7	TUBR195	4.6	R06b02	@1_pmhHIiictN1/1	ATACAAGAGCGCAAGACCCACCACAACCACAAACAAGACATCCA	@1_pmhHIiictN1/2	NATTGGGCTGGCTTGTAAGAAATGTCGTTCTTTAAACGTAACTT
Q1290	SA7TUBR195-4	SA7	TUBR195	2.9	R06b04	@1_ttCmCiictN1/2	NTNCAAGAGCGCAAGACNCACCACAACCACAAACAAGACATCCA	@1_ttCmCiictN1/1	GATTGGGCTGGCTTGTAAGAAATGTTGTTCTTTAAACGTAAATT
Q1291	SA7TUBR195-5	SA7	TUBR195	3.5	R06b06	@7_1EgDIiictN1/2	NTACAAGAGCGCAAGACCCACCACAACCACAAACAAGACATCCA	@7_1EgDIiictN1/1	GATTGGGCTGGCTTGTAAGAAATGCTGTTCTTTAAACGTAACTT
Q1292	SA7TUBR195-6	SA7	TUBR195	3.7	R06b07	@1_2TH2CiictN1/1	ATACAAGAGCGCAAGACCCACCACAACCACAAACAAGACATCCA	@1_2TH2CiictN1/2	NANTGGGCTGGCTTGTAAGAAGTGTTGTTCTTTAAACGTAACTT
Q1293	SA7TUBR195-7	SA7	TUBR195	3.2	R06b08	@3_AJimXiictN1/2	ATACAAGAGCGCAAGACCCACCACAACCACAAACAAGACATCCA	@3_AJimXiictN1/1	GATTGGGCTGGCTTGTAAGAAATGTTGTCCTTTAAACGTAACTT
Q1294	SA7TUBR195-8	SA7	TUBR195	2.7	R06b09	@1_60t1NiictN1/2	NTNCAAGAGCGCAAGAACCACAACAACCACAAACAAGACATCCA	@1_60t1NiictN1/1	GATTGGGCTGGCTTGTAAGAAATGTTGTTCTTTAAACGTAACTT
Q1295	SA7TUBR195-9	SA7	TUBR195	3.8	R06b11	@1_5PTxLiictN1/2	NTNCAAGAGCGCAAGACCCACCACAACCACAAACAAGACATCCA	@1_5PTxLiictN1/1	GATTGGGCTGGCTTGTAAGAAATGTTGTTCTTTAAACGCAACTT
Q1296	SA7TUBR195-10	SA7	TUBR195	3.5	R06b12	@7_DnEuNiictN1/1	ATACAAGAGCGCAAGACCGACCACAACCACAAACAAGACATCCA	@7_DnEuNiictN1/2	NANTGGGCTGGCTTGTAAGAAATGTTGTTCTTTAAACNTAACTT
Q1297	SA7TUBR195-11	SA7	TUBR195	6.6	R06b13	@7_6NNASiictN1/2	ATACAAGAGCGCAAGACCCACCACAACCACAAACAAGACATCCA	@7_6NNASiictN1/1	GATTGGGCTGGCTTGTAAGAAATGTTTTTCTTTAAACGTAACTT
Q1298	SA7TUBR195-12	SA7	TUBR195	7.7	R06b14	@5_2LLgBiictN1/1	ATACAAGAGCGCAAGACCCACCACAACCACAAACAAGACATCCA	@5_2LLgBiictN1/2	NANTGGGGCTGGCTTGTAAGAAATGTTGTTCTTTAAACGTAACT
Q1299	SA7TUBR195-13	SA7	TUBR195	5.8	R06b15	@7_mFduRiictN1/2	ATACAAGAGCGCAAGACCCACCACAACCACAAACAAGACATCCA	@7_mFduRiictN1/1	GATTGGGCTGGCTTGTAAGAAATGTTGTTCTTTAAACTTAACTT
Q1300	SA7TUBR195-14	SA7	TUBR195	5.7	R06b16	@5_0gOjOiictN1/2	NTACAAGAGCGCAAGAACAACCACAACNACAAACAAGACATCCA	@5_0gOjOiictN1/1	GATTGGGCTGGCTTGTAAGAAATGTTGTTCTTTAAACGTAACTT
Q1301	SA7TUBR195-15	SA7	TUBR195	8.8	R07b13	@3_kHn9SiictN1/2	ATACAAGAGCGCAAGAGCCACCACAACACTCAGCTTCGTACCCG	@3_kHn9SiictN1/1	GATTGGGCTGGCTTGTAAGATGCTGGAGGAAAGGTGTATGATCC
Q1302	SA7TUBR195-16	SA7	TUBR195	4	R07b16	@3_8A0zOiictN1/2	NTACAAGAGCGCAAGACCCACCACAATCACAAACAAGACATCCA	@3_8A0zOiictN1/1	GATTGGGGCTGGCTTGTAAGAAATGTTGTTCTTTAAACGTAACT
Q1303	SA7TUBR195-17	SA7	TUBR195	2.8	R07b20	@7_5XubciictN1/2	NTNCAAGAGCGCAAGACACACCACAACCACAAACAAGACATCCA	@7_5XubciictN1/1	GATTGGGCTGGCTTGTAAGAAATGTTGTTCTTTAAACGTAATTT
Q1304	SA7TUBR195-18	SA7	TUBR195	5.4	R08b13	@5_epOeWiictN1/2	ATACAAGAGCGCAAGACCCACCACAACAGTCTGATCCAACAAAT	@5_epOeWiictN1/1	GATTGGGCTGGCTTGTAAGATCCAGCTAAAGACTGGAAGGAAGA
Q1305	SA7TUBR195-19	SA7	TUBR195	5.4	R08b15	@1_7pZILiictN1/2	ATNCAAGAGCGCAAGACCCACCACAACTCTTAAAACAGCTGAGA	@1_7pZILiictN1/1	GATTGGGCTGGCTTGTAAGACATATAAGAAGAAGAAGAAGAGTC
Q1306	SA7TUBR195-20	SA7	TUBR195	13.9	R09b48	@5_0BzgYiictN1/2	NTACAAGAGCGCAAGACACACCACAACTCTTAAAACAGCTGAGA	@5_0BzgYiictN1/1	GATTGGGCTGGCTTGTAAGACATAGAGGAAGAAGAAGAGTCATT
Q1307	SA7TUBR195-21	SA7	TUBR195	3.1	R09b58	@7_Am6KJiictN1/2	NTACAAGAGCGCAAGACCCACCACAAAGATACTTGACCATTTCT	@7_Am6KJiictN1/1	GATTGGGCTGGCTTGTAAGAGGACACTCAAGGAACCGTGGTGGA
Q1308	SA7TUBR195-22	SA7	TUBR195	4.2	R10b37	@7_1RoaRiictN1/2	ATACAAGAGCGCAAGACCCACCACAAGCAACGACCAATACCATC	@7_1RoaRiictN1/1	GATTGGGCTGGCTTGTAAGAAGATAGCAACGAGCTCAGAGAAGT
Q1309	SA7TUBR198-1	SA7	TUBR198	4.2	R01b01	@3_c7nMciictN1/2	NTNCAAGAGCGCAAGACCCACCACAACACCACACATCCACCACC	@3_c7nMciictN1/1	ACGGTCCACCTTTTCCTCTTCTCTCTTCTTCTCTCACGCCTCCT
Q1310	SA7TUBR198-2	SA7	TUBR198	3.6	R02b34	@1_CSUMYiictN1/2	NTACAAGAGCGCAAGACCCACCACAACCGCCGCATTAGCACCAG	@1_CSUMYiictN1/1	ACGGTCCACCTTTTCCTCTTGTCTTTGCGGTTAAAGCTGTTGCT
Q1311	SA7TUBR198-3	SA7	TUBR198	2.9	R03b19	@1_1B8QQiictN1/2	ATACAAGAGCGCAAGACCCACCACAAGACATGCAATGCACAAAT	@1_1B8QQiictN1/1	ACGGTCCACCTTTTCCTCTTAGCCTTTAGCCTCTCTTTGATCGG
Q1312	SA7TUBR198-4	SA7	TUBR198	14.3	R03b26	@3_2lSYPiictN1/2	NTACAAGAGCGCAAGACGCACCACAAACACATAGAACAATCCTG	@3_2lSYPiictN1/1	ACGGTCCACCTTTTCCTCTTATCTCTACTTTTAGGATTTGGGTT
Q1313	SA7TUBR198-5	SA7	TUBR198	5.9	R09b36	@5_brVBUiictN1/2	ATACAAGAGCGCAAGACAAACCACAAGAAAAATAGAAGAGGAGG	@5_brVBUiictN1/1	ACGGTCCACCTTTTCCTCTTCAATTCAATATCTATATCTCTCTC
Q1314	SA7TUBR198-6	SA7	TUBR198	6.4	R09b38	@1_1dvnViictN1/2	ATACAAGAGCGCAAGACCCACCACAAGAAAAAAGAAGAGGAGGA	@1_1dvnViictN1/1	ACGGTCCACCTTTTCCTCTTCAATTCAATATCTATATCTCTCTC
Q1315	SA7TUBR198-7	SA7	TUBR198	8.6	R09b52	@3_91MDIiictN1/2	NTACAAGAGCGCAAGACNCACCACAATTCATGCCCTAGATTCAG	@3_91MDIiictN1/1	ACGGTCCACCTTTTCCTCTTCCCATCCTAATATTCTCTCTTTTC
Q1316	SA7TUBR200-1	SA7	TUBR200	8.4	R01b27	@5_5eJQWiictN1/2	ATACAAGAGCGCAAGACCCACCACAAAGACCACGCTGAAATCCG	@5_5eJQWiictN1/1	TGTGTGAGCAAAAACGAGAAACATCAAAGAGTTGAGGGGATTTC
Q1317	SA7TUBR200-2	SA7	TUBR200	5.1	R07b15	@1_JYdnbiictN1/2	NTACACACGCGCAAGACCCACCACAATTCTGCCAGTGGAGTGGA	@1_JYdnbiictN1/1	TGTGTGAGCAAAAACGAGAAAAGAGAAGAATAGGGTGGATAGCT
Q1318	SA7TUBR200-3	SA7	TUBR200	17.2	R08b31	@1_UuPuciictN1/2	NTACAAGAGCGCAAGACCCACCACAACTAATATACCACCCATGC	@1_UuPuciictN1/1	TGTGTGAGCAAAAACGAGAAAGGTTGGATGGTGATTGTAGTGTT
Q1319	SA7TUBR200-4	SA7	TUBR200	5.3	R10b12	@1_7pXCUiictN1/2	ATACAAGAGCGCAAGACCCACCACAACACTCGGCTATACCGACA	@1_7pXCUiictN1/1	TGTGGTGAGCAANAACGAGAAAAATGGTCAAACCCAGGCGGAGC
Q1320	SA7TUBR202-1	SA7	TUBR202	3.1	R02b29	@3_LZsYRiictN1/2	ATACAAGAGCGCAAGACCCACCACAAACCATCAACGTACCAGCT	@3_LZsYRiictN1/1	TTCGTCGGAATTGTTTTTCCGATCAAAGTAGAAGGGGCGTGGGG
Q1321	SA7TUBR202-2	SA7	TUBR202	8.9	R08b15	@7_U3PqXiictN1/1	ATACAAGAGCGCAAGACCCACCACAAAGTTCAAATATTATTTTT	@7_U3PqXiictN1/2	TTAGTCGGAATTGTTTTTCCGGGAGTTAGCAGCAACACAGAAAC
Q1322	SA7TUBR202-3	SA7	TUBR202	3.3	R09b41	@5_7qnLciictN1/2	NTNCAAGATCGCAAGACCCACCACAAGGACAAAAGCGCGCTACA	@5_7qnLciictN1/1	TTCGTCGGAATTGTTTTTCCTGTTGCGATTTCTTCCTGACTCGT
Q1323	SA7TUBR204-1	SA7	TUBR204	3.1	R02b29	@1_6a2sRiictN1/2	ATACAAGAGCGCAAGACCCACCACAATACCAGATGAGGTGATTA	@1_6a2sRiictN1/1	GGGCGGGAAAATCTCTAGTAAAGAAGGGTAATGTGTTGACGTTG
Q1324	SA7TUBR204-2	SA7	TUBR204	8.8	R04b12	@7_1QyhWiictN1/1	ATACAAGAGCGCAAGACCCACCACAATACTGGAATGGTCTTTAC	@7_1QyhWiictN1/2	GGGCGGGAAAATCTCTAGTAAGTTGATAGTTGTGGTCAACCATA
Q1325	SA7TUBR204-3	SA7	TUBR204	4.9	R06b22	@3_LxaQHiictN1/2	NTACAAGAGCGCAAGACCCACCACAAAGATACTCGGCCTTTTTG	@3_LxaQHiictN1/1	GGGCGGGAAAATCTCTAGTAATCTTAGAGAGAGAGAGAGTACAG
Q1326	SA7TUBR204-4	SA7	TUBR204	4.2	R07b03	@5_kVUiBiictN1/2	NTNCAAGAGCGCAAGACCCACCACAATACCAGATGAGGTGGGTA	@5_kVUiBiictN1/1	GTGCGGGAAAATCTCTAGTAAAGAAGGGTAATGTGTTGAGGTTG
Q1327	SA7TUBR204-5	SA7	TUBR204	4.5	R07b08	@3_1KhWCiictN1/2	NTNCAAGAGCGCAAGANCAACCACAATACCAGATGAGGTGGTTA	@3_1KhWCiictN1/1	GTGCGGGAAAATCTCTAGTAAAGAAGGGTAATGTGTTGAGGTTG
Q1328	SA7TUBR204-6	SA7	TUBR204	3.6	R10b13	@7_0O46YiictN1/2	NTACAAGAGCGCAAGACCCACCACAACTCGAATACAACCAACGC	@7_0O46YiictN1/1	GGGCGGGAAAATCTCTAGTAAATTCGTAGATCCGGTTAGTTATG
Q1329	SA7TUBR206-1	SA7	TUBR206	9	R01b24	@5_60JmIiictN1/2	NTACAAGAGCGCAAGACCCACCACAATATCCAAATGGCAATAGC	@5_60JmIiictN1/1	TGTGCTACCAAATGAATACTGGAGCCCATTAAGGTAGGTGGTGG
Q1330	SA7TUBR206-2	SA7	TUBR206	8.2	R04b16	@1_DechDiictN1/2	NTNCAAGAGCGCAAGACACACCACAACCATAGTAATCTTAATCA	@1_DechDiictN1/1	TGTGCTACCAAATGAATACTGGATGGTGGTGGTTACCGCAATGG
Q1331	SA7TUBR206-3	SA7	TUBR206	3.4	R08b16	@3_FZ6eHiictN1/2	NTNCAAGATCGCAAGACCCACCACAATAGATAGATGTCAAATAT	@3_FZ6eHiictN1/1	TGTGCTACCAAATGAATACTGGAGAAGAAGCTGACTCCATATTT
Q1332	SA7TUBR208-1	SA7	TUBR208	7	R07b37	@1_3oHNJiictN1/2	NTACAAGAGCGCAAGACCCACCACAAACTTTAATTACATGATAC	@1_3oHNJiictN1/1	TCCAAGTCTCCCGCATAATCATAGTCTTTTGTATCCTTCTTCTA
Q1333	SA7TUBR208-2	SA7	TUBR208	3.8	R08b33	@5_84kxSiictN1/1	ATACAAGAGCGCAAGACCCACCACAAGTCCATATTCATAATTAA	@5_84kxSiictN1/2	TCCAAGTCTCCCGCATAATCACGAGTACGAAGATCTTACCGACG
Q1334	SA7TUBR208-3	SA7	TUBR208	10.1	R09b58	@7_7qcXIiictN1/2	ATACAAGAGNGCAAGACCCACCACAAACCGAACTCGTTTCTCTC	@7_7qcXIiictN1/1	TCCCCGTCTCCCGCATAATCCGTCGTCTAGTCGTTGAGAATAAA
Q1335	SA7TUBR211-1	SA7	TUBR211	7.5	R01b21	@5_IF7DIiictN1/2	NTACAAGAGCGCAAGACACACCACAATAACATCAAAACCTCCAG	@5_IF7DIiictN1/1	AGGTTTAGTGGGCGGAATCTATAAGATGGTCCAGCAATATGTTT
Q1336	SA7TUBR211-2	SA7	TUBR211	4	R03b03	@5_DFN1RiictN1/2	ATACAAGAGCGCAAGAGCCACCACAACAAGAACGAGCATTATTC	@5_DFN1RiictN1/1	AGGTTTAGTGGGCGGAATCTCGGTTTTCTTGGTTTGCGCTCATC
Q1337	SA7TUBR211-3	SA7	TUBR211	10.1	R06b28	@5_Ybf5aiictN1/1	ATACAAGAGCGCAAGACCCACCACAATACCTCTGAGATTTGAAA	@5_Ybf5aiictN1/2	NGGTTTAGTGGGCGGAATCTATGGTTTGGTACACGATGATTCTT
Q1338	SA7TUBR212-1	SA7	TUBR212	5.3	R04b09	@1_2GO8HiictN1/1	ATACAAGATCGCAAGACCCACCACAACAACTACTTCACCAACCT	@1_2GO8HiictN1/2	NGTTGGCTTTGGGTATGTGCGCATAGGGTAGTTATTTGGAGGTG
Q1339	SA7TUBR212-2	SA7	TUBR212	2.8	R05b33	@7_PYIjSiictN1/2	ATACAAGAGCGCAAGACCCACCACAACCGCAGTCACGAGGCTTG	@7_PYIjSiictN1/1	AGTTGGCTTTGGGTATGTGCTTTGAAGCTATCGACGAGCTGTTT
Q1340	SA7TUBR212-3	SA7	TUBR212	17.2	R06b08	@1_3tLpKiictN1/2	NTACAAGAGCGCAAGACCCACCACAAATCTAAAACATAATTGGA	@1_3tLpKiictN1/1	AGTTGGCTTTGGGTATGTGCTCTAAGCGGAGTCCGATTTTAAGG
Q1341	SA7TUBR212-4	SA7	TUBR212	9.2	R09b47	@5_2wPrViictN1/1	ATACAAGAGCGCAAGACCCACCACAACAAAACCAATTGGTACTC	@5_2wPrViictN1/2	AGTTGGCTTTGGGTATGTGAAAGGTGTTTCCTTTAGCTTCTATG
Q1342	SA7TUBR212-5	SA7	TUBR212	4.1	R09b52	@7_9QJbCiictN1/2	NTNCAAGAGCGCAAGACCCACCACAACACCCCCAGTCAAATCTC	@7_9QJbCiictN1/1	AGTTGGCTTTGGGTATGTGCGTAGGTGGTTTGACAAGTGGTGAT
Q1343	SA7TUBR214-1	SA7	TUBR214	4.3	R03b35	@7_s5aqViictN1/2	ATACAAGAGCGCAAGACCCACCACAAGACTGCGATAATGATGCT	@7_s5aqViictN1/1	CGATTGGCCATCAACAATTACAACCAGTCACAATAGTTTTTCTT
Q1344	SA7TUBR27-1	SA7	TUBR27	3.6	R02b02	@3_BJ8pTiictN1/2	NTACAAGAGCGCAAGACCCACCACAAGAATACAAGGCAGATACA	@3_BJ8pTiictN1/1	TCGGGTTAACTCAGCAATCCTTTTACGTGTGGCGTATAATTCTT
Q1345	SA7TUBR28-1	SA7	TUBR28	12.2	R03b23	@5_2JNobiictN1/2	NTACAAGAGCGCAAGACCCACCACAAGAATCAGCCTCAAGTTTT	@5_2JNobiictN1/1	TTCCTTCTCCATCCAACTGCAAAGCCTCTTATCCAACTAGAGTC
Q1346	SA7TUBR32-1	SA7	TUBR32	7.6	R09b45	@1_7VgYViictN1/2	ATACAAGAGCGCAAGACCCACCACAACCACATTCGATAAAGTCT	@1_7VgYViictN1/1	GGAGAGCACCGAATGCTAAGATCCATTGGGAAATAGATGTCATC
Q1347	SA7TUBR38-1	SA7	TUBR38	6.7	R07b07	@7_gau3ciictN1/2	NTACAAGATCGCAAGACCCACCACAACAACAATCTTCGTCACCA	@7_gau3ciictN1/1	GGGTAACGCTCGAAGTTCATCCGGAAAGACATCAGCGAACTCGG
Q1348	SA7TUBR39-1	SA7	TUBR39	8.1	R02b23	@3_jFjNaiictN1/2	ATACAAGATCGCAAGACCCACCACAACGTGCATCCAAAAGACGA	@3_jFjNaiictN1/1	GTGGTAGGCATTGGAGAACAACGAACGTCTCGCTAAATAATTCT
Q1349	SA7TUBR39-2	SA7	TUBR39	4.8	R02b44	@5_79ZkSiictN1/1	ATACAAGATCGCAAGACCCACCACAACAACCTTAGCAACCCGTC	@5_79ZkSiictN1/2	GGGTAGGCATTGGAGAACAAAACAAAAGGTGTCTATTAGGTGTA
Q1350	SA7TUBR39-3	SA7	TUBR39	6.5	R04b12	@7_WN5WbiictN1/2	NTACAAGATCGCAAGNCCCACCACAACAACGACAAAACAACGAA	@7_WN5WbiictN1/1	GGGTAGGCATTGGAGAACAAATGAGCCCATAGGAAATTATCTCT
Q1351	SA7TUBR42-1	SA7	TUBR42	4	R03b01	@1_3vOLHiictN1/2	NTACAAGAGCGCAAGACCCACCACAACGACTATGCAATTCTTTC	@1_3vOLHiictN1/1	CACAAGGACATGGTCATCCATTGCACAGAACATGTTACTGATAC
Q1352	SA7TUBR42-2	SA7	TUBR42	7.7	R03b07	@3_8kl8HiictN1/2	NTACAAGAGCGCAAGACCCACCACAAAGATATTCGACCATTCTC	@3_8kl8HiictN1/1	CACAAGGACATGGTCATCCAGAAGACGGACGGTGTAGAAACCCG
Q1353	SA7TUBR42-3	SA7	TUBR42	8.6	R03b48	@1_8weYbiictN1/2	NTACAAGAGCGCAAGNCCCACCACAAACATGACAATCCCGATGA	@1_8weYbiictN1/1	CACAAGGACATGGTCATCCATAAGTATAGCGGAGAGATGGCTGT
Q1354	SA7TUBR42-4	SA7	TUBR42	4.4	R03b52	@3_FhJ4aiictN1/1	ATACAAGAGCGCAAGACCCACCACAAACATGACAATCCCGATGA	@3_FhJ4aiictN1/2	NACAAGGACATGGTCATCCATAAGTATAGCGGAGAGATGGCTGG
Q1355	SA7TUBR42-5	SA7	TUBR42	5.7	R05b45	@7_KdHeLiictN1/2	NTACAAGATCGCAAGACCCACCACAACGTTGCAGCAGCTTCCTG	@7_KdHeLiictN1/1	CACAAGGACATGGTCATCCAAATAAGATATCATAAAGAATCTCT
Q1356	SA7TUBR42-6	SA7	TUBR42	4.7	R10b15	@3_ODumbiictN1/2	NTACACAGCCGCAAGACCCACCACAACTGCTGAAACCGTTGAGA	@3_ODumbiictN1/1	CACAAGGACATGGTCATCCAGAAGAGCCTGAATCTGGATACTCC
Q1357	SA7TUBR49-1	SA7	TUBR49	2.5	R03b22	@3_gtiIbiictN1/1	ATACAAGAGCGCAAGACCCACCACAATGCTCACACTCATATTTT	@3_gtiIbiictN1/2	NANAACGGATAACGAATCNAATGAGTGTTGTGAAGATGATGTAG
Q1358	SA7TUBR49-2	SA7	TUBR49	3.8	R07b16	@7_7ZUTGiictN1/2	NTACAAGAGCGCAAGAACCACCACAACTCTCTGTCCGTTGAGCA	@7_7ZUTGiictN1/1	CAACACGGATAACGAATCGAATCAGTGGAGAGATGGTGTCTGGT
Q1359	SA7TUBR49-3	SA7	TUBR49	12.9	R09b61	@7_24LpViictN1/1	ATACAAGATCGCAAGACCCACCACAAAACAATACATGATTCTTC	@7_24LpViictN1/2	NAAAACGGGATAACGAATCGAAAACTTCGCAAACGAGAGTGAAA
Q1360	SA7TUBR51-1	SA7	TUBR51	2.6	R04b22	@1_7B3hYiictN1/1	ATACAAGAGCGCAAGACCCACCACAACCTACAATTTCTATTCCT	@1_7B3hYiictN1/2	NTATTCATGGCGGGTGGTATCAGGTAAGGAGACTGACGTGGAGG
Q1361	SA7TUBR52-1	SA7	TUBR52	7.1	R02b24	@7_1GfJRiictN1/2	ATACAAGAGCGCAAGACCCACCACAATCAGACAAGAAACTAACT	@7_1GfJRiictN1/1	CAATATCTTCCGCCACATCCACCGTTAACGATTTCTCTTTTTTC
Q1362	SA7TUBR52-2	SA7	TUBR52	3	R08b35	@5_2brpPiictN1/1	ATACAAGAGCGCAAGACCCACCACAAGGAAGTTATTCAAAAGCA	@5_2brpPiictN1/2	AANTATCTTCCGCCACATCCCTAAACGCTTGTGAAATTGCCTTC
Q1363	SA7TUBR52-3	SA7	TUBR52	5.3	R09b48	@1_5GyeWiictN1/2	ATACAAGAGCGCAAGACCCACCACAATAGATTCTTGATTTCCCT	@1_5GyeWiictN1/1	CAATATCTTCCGCCACATCCAAATGGTAGAGAGTGTGAAGGATA
Q1364	SA7TUBR54-1	SA7	TUBR54	14.2	R03b21	@3_FHXQDiictN1/2	NTACAAGAGCGCAAGACCCACCACAAAATCTTCCCACAACGGGG	@3_FHXQDiictN1/1	ACGAACGGAGATTGGATTTGAGTGAAAAGGAAGCTCGGGATGAA
Q1365	SA7TUBR56-1	SA7	TUBR56	3.2	R02b27	@5_5wxQBiictN1/2	NTNCAAGAGCGCAAGAANCACCACAATCACACATTATATGTTCC	@5_5wxQBiictN1/1	AATTGTTCGGCCAACTCAACATAGTCGAGGTGTTGAATACTTGC
Q1366	SA7TUBR56-2	SA7	TUBR56	9	R02b33	@5_2vfaJiictN1/2	ATACAAGAGCGCAAGACNCACCACAATCACACTTTCCATGTTCC	@5_2vfaJiictN1/1	AATTGTTCGGCCAACTCAACATAGTCGGGGTGTTGAATACTTGC
Q1367	SA7TUBR56-3	SA7	TUBR56	8.4	R07b11	@7_8B5HViictN1/2	ATACAAGAGCGCAAGACCCACCACAATTCACGATTGCGCTCTAT	@7_8B5HViictN1/1	AATTGTTCGGCCAACTCAACTTTATCGGATCCAGGCCAATCTAA
Q1368	SA7TUBR56-4	SA7	TUBR56	22.3	R09b48	@5_cClPciictN1/2	NTNCAAGAGCGCAAGAGCAACCACAACCACCACAACCCAACAGC	@5_cClPciictN1/1	AATTGTTCGGCCAACTCAACGAAGCTAGGTTCAGTTCACTCCAG
Q1369	SA7TUBR58-1	SA7	TUBR58	5.6	R03b03	@3_qkNxFiictN1/2	NTACACACACGCAAGACCCACCACAACCACCACTCATGGAGCAA	@3_qkNxFiictN1/1	CTTGAGTGGGCCTGGTGTATGATCTGCACTCACACTATCACTGT
Q1370	SA7TUBR58-2	SA7	TUBR58	6.2	R09b48	@7_3vnYXiictN1/2	ATACAAGATCGCAAGACCCACCACAAGAGCTAAAGAGGAGAGCC	@7_3vnYXiictN1/1	CTTGAGTGGGCCTGGTGTATCATCTTCGGCGCGTTTGTAGGATT
Q1371	SA7TUBR6-1	SA7	TUBR6	3.9	R02b23	@7_H6JwWiictN1/2	ATACAAGAGCGCAAGACCCACCACAACCTAGAAAACAACCGAGG	@7_H6JwWiictN1/1	GAACAAGAAGTGTGGCAGAAGCGGAGGAGCAGAAGGCACGAAAG
Q1372	SA7TUBR6-2	SA7	TUBR6	16.3	R02b24	@5_4DCkIiictN1/2	NTACAAGAGCGCAAGACCCACCACAACCTAGAAAACAACCGAGG	@5_4DCkIiictN1/1	GACAAGAAGTGTGGCAGAAGCGGAGGAGGAGAAGGCACGAAAGT
Q1373	SA7TUBR6-3	SA7	TUBR6	4.6	R03b11	@3_7MmWGiictN1/2	ATACAAGATCGCAAGACACACCACAACGTTTATCTTGGGCTCTG	@3_7MmWGiictN1/1	GACAAGAAGTGTGGCAGAAGCGAATATTGTCTTCCAAACATTCC
Q1374	SA7TUBR6-4	SA7	TUBR6	17.1	R03b12	@3_FFIcciictN1/2	NTNCAAGAGCGCAAGACCCACCACAACAATACACAAGATGAAAT	@3_FFIcciictN1/1	GAAAAGAAGTGTGGCAGAAGCGAAGAAAGCTATTGAGTTGGATC
Q1375	SA7TUBR6-5	SA7	TUBR6	7.3	R03b36	@3_nAF4LiictN1/1	ATACAAGAGCGCAAGACCCACCACAATCCCCAAACACCTTCATC	@3_nAF4LiictN1/2	NANAAGAAGTGTGGCAGNANCGTGGATGGGTAAAACGTTGATGG
Q1376	SA7TUBR6-6	SA7	TUBR6	3.2	R04b10	@5_0J3fJiictN1/2	NTACAAGAGCGCAAGACNCNCCACAAACTCTAACCTAATGAAGA	@5_0J3fJiictN1/1	GACAAGAAGTGTGGCAGAAGCTGCGGCCAAGACGGCTGAGAGAA
Q1377	SA7TUBR6-7	SA7	TUBR6	3.4	R10b15	@1_bWrcPiictN1/2	NTACAAGAGCGCAAGAAGCACCACAATAGTACCAACGTTAACTA	@1_bWrcPiictN1/1	GACAAGAAGTGTGGCAGAAGCAAGAAAGAGGAAACATAAGAAGC
Q1378	SA7TUBR60-1	SA7	TUBR60	12.3	R05b27	@5_3Ah8SiictN1/2	ATACAAGAGCGCAAGACCCACCACAACCATTGTAATCTCTATCA	@5_3Ah8SiictN1/1	GGGAAGAATAGATCGCAACGGCAATGGACGGAAGATGTGGTGAT
Q1379	SA7TUBR60-2	SA7	TUBR60	3.5	R05b34	@3_CqXdHiictN1/2	NTNCAAGAGCGCAAGACAAACCACAACCCTTTCTTTATTGCCAT	@3_CqXdHiictN1/1	GGGCAGAATAGATCGCAACGTATAAACGGAATCACAAAGAGGAA
Q1380	SA7TUBR60-3	SA7	TUBR60	2.5	R07b01	@7_DyAfciictN1/2	NGNCAAGAGCGCAAGAGCAACCACAATAACAATAATAATATACT	@7_DyAfciictN1/1	GGGAAGAATAGATCGCAACGGAGAAGACGCGTACCTCAGTGTAG
Q1381	SA7TUBR60-4	SA7	TUBR60	4.6	R07b09	@5_A7OYZiictN1/1	ATACAAGAGCGCAAGACCCACCACAATTCTGCCAGTGGAGCAGA	@5_A7OYZiictN1/2	GGGAAGAATAGATCGAAACGAGAGAAGAGAAGAATAGGGTGGAT
Q1382	SA7TUBR60-5	SA7	TUBR60	11.4	R07b11	@3_74CvciictN1/2	NTACAAGAGCGCAAGAAACACCACAATTCTGCCAGTGGAGTGGA	@3_74CvciictN1/1	GGGAAGGAATAGATCGCAACGAGAGAAGAGAAGAATAGGGTGGA
Q1383	SA7TUBR60-6	SA7	TUBR60	2.6	R07b12	@1_bfjLNiictN1/1	ATACAAGAGCGCAAGACCCACCACAATTCTGCCAGTGGAGTGGA	@1_bfjLNiictN1/2	NGNAAGAATAGATCGCAACGGGAGAAGAGAAGAATAGGGTGGAT
Q1384	SA7TUBR60-7	SA7	TUBR60	5	R07b16	@1_1FJPUiictN1/1	ATACAAGAGCGCAAGACCCACCACAATTCTGCCAGTGGAGCAGA	@1_1FJPUiictN1/2	GGGGAAGAATAGATCGCAACGAGAGGAGAGAAGAATAGGGTGGA
Q1385	SA7TUBR60-8	SA7	TUBR60	3.4	R09b01	@5_dYiDZiictN1/2	ATACAAGAGCGCAAGACCCACCACAAAGCCGGATTTGATGCTAA	@5_dYiDZiictN1/1	GGGGAAGAATAGATCGCAACGTCACCTTTGTTTTTCGTGTTTTG
Q1386	SA7TUBR60-9	SA7	TUBR60	2.7	R10b32	@5_RtQEGiictN1/2	ATNCAAGAGCGCAAGACCCACCACAAAATCAGCCAGCCCCTCAA	@5_RtQEGiictN1/1	GGGGAAGAATAGATCGCAACGATTGTGCTGTTTCGCGATGGAGC
Q1387	SA7TUBR62-1	SA7	TUBR62	5.1	R01b16	@5_lriyaiictN1/1	ATACAAGATCGCAAGACCCACCACAAATTGACAACACATCTGGA	@5_lriyaiictN1/2	NATGGCTAAGTGGGCTTGATGTGGCTTGCTGTGTGGCTTAATAT
Q1388	SA7TUBR62-2	SA7	TUBR62	4.3	R01b22	@1_iaPoAiictN1/2	NTNCAAGAGCGCAAGANNCACCACAACAGCAAGAGGTGAACATT	@1_iaPoAiictN1/1	CATGGCTAAGTGGGCTTGATGCTTTGTGTTCAGACATGGAAGGA
Q1389	SA7TUBR62-3	SA7	TUBR62	3.6	R03b20	@3_fa9GGiictN1/2	ATNGAAATGCGCAAGACCCACCACAATGATGACCATGAAATCTC	@3_fa9GGiictN1/1	CATGGCTAAGTGGGCTTGATCATCAAACAGTGGAGGCTCTTTTG
Q1390	SA7TUBR62-4	SA7	TUBR62	7.9	R03b33	@1_614CUiictN1/2	ATACAAGAGCGCAAGACCAACCACAAGTCAATACGTCAAATCGT	@1_614CUiictN1/1	AATGGCTAAGTGGGCTTGATTTCCTTCCTGATGAGCTTGCATAT
Q1391	SA7TUBR62-5	SA7	TUBR62	10.4	R03b54	@1_c0GKNiictN1/2	NTNCAAGATCGCAAGACGCACCACAAGAAGAGACACCACACAGA	@1_c0GKNiictN1/1	CATGGCTAAGTGGGCTTGATGTGTTGTTGTTGTTATCCTCCAGT
Q1392	SA7TUBR62-6	SA7	TUBR62	3.4	R04b32	@7_dsH4DiictN1/2	NTNCAAGAGCGCAAGACTCACCACAAAGGACTGCCAAAGAATCT	@7_dsH4DiictN1/1	CATGGCTAAGTGGGCTTGATCCTTGGATTCCAGTCTCGCTTTTT
Q1393	SA7TUBR62-7	SA7	TUBR62	4.7	R05b13	@7_nsKCGiictN1/2	ATNCAAGAGCGCAAGACCCACCACAAGATACGGGAGATGATCTT	@7_nsKCGiictN1/1	CATGGCTAAGTGGGCTTGATGTTAAGGATGCATTACGTCTCAAA
Q1394	SA7TUBR62-8	SA7	TUBR62	3.5	R06b28	@3_ieqsRiictN1/2	ATACAAGAGCGCAAGACCCACCACAATACCTCTGAGATTTGAAA	@3_ieqsRiictN1/1	CATGGCTAAGTGGGCTTGATTAGGGCAGACAAGGATCATGGATA
Q1395	SA7TUBR62-9	SA7	TUBR62	4	R06b29	@5_0nw7HiictN1/2	NTACAAGAGCGCAAGACCCACCACAAAGCTCTACCACCTGCAGA	@5_0nw7HiictN1/1	CATGGCTAAGTGGGCTTGATGTTGAGGTGTTGGTGGTTCCAGTG
Q1396	SA7TUBR62-10	SA7	TUBR62	3.4	R08b17	@1_I52RSiictN1/1	ATACACACGCGCAAGACCCACCACAACCATACAGAACGGTACCA	@1_I52RSiictN1/2	CATGGCTAAGTGGGCTTGATGGAGAGCTGTTTCGTGGTGTTACT
Q1397	SA7TUBR62-11	SA7	TUBR62	3.5	R09b18	@1_ogHhFiictN1/2	NTNCAAGAGCGCAAGACCCACCACAAGTAATAGAAAGTGATCGT	@1_ogHhFiictN1/1	CATGGCTAAGTGGGCTTGATAAAGGTGAGTACCAGATATATCAA
Q1398	SA7TUBR62-12	SA7	TUBR62	8.8	R09b31	@7_dUmOaiictN1/1	ATACAAGATCGCAAGACCCACCACAACCATGAACTTTCTCCAGA	@7_dUmOaiictN1/2	GATGGCTAAGTGGACTAGATACTGGAATAGCATGATGATGACTT
Q1399	SA7TUBR64-1	SA7	TUBR64	8	R03b24	@5_KQiUKiictN1/2	NTNCAAGAGCGCAAGACACACCACAACGGTCGAAGACAACGCTT	@5_KQiUKiictN1/1	GCCAATTTCACCCCATGTTAGGGTAGTTTTCCTTGGGTTTGATT
Q1400	SA7TUBR66-1	SA7	TUBR66	3.4	R02b34	@5_5v0qEiictN1/1	ATACAAGAGCGCAAGACCCACCACAACCAATGAACTGTGATGTG	@5_5v0qEiictN1/2	NANCTATCCCCACTCCAAAAGAGAAAAATAGCGAGGAACTCCAG
Q1401	SA7TUBR67-1	SA7	TUBR67	7.8	R03b36	@3_987fFiictN1/2	NTNCAAGAGCGCAAGAACCACCACAATCCCCAAACACCTTCATC	@3_987fFiictN1/1	CGGACTCAGTACGGATGGATTTTGGGTGGTAGAAGCGTGGATGG
Q1402	SA7TUBR67-2	SA7	TUBR67	4.5	R04b16	@7_fHhjSiictN1/2	ATACAAGAGCGCAAGAAACACCACAACCATAGTAATCTTAATCA	@7_fHhjSiictN1/1	CGGACTCAGTACGGATGGATGGTGGTGGTTACCGCAATGGCAAT
Q1403	SA7TUBR67-3	SA7	TUBR67	11.8	R05b28	@5_a7B8UiictN1/2	ATACAAGAGCGCAAGACCCACCACAACCATTGTAATCTCTATCA	@5_a7B8UiictN1/1	CGGACTCAGTACGGATGGATGGTGGTGGTTACGCAACGGCAATG
Q1404	SA7TUBR68-1	SA7	TUBR68	4.8	R01b11	@1_POiVXiictN1/2	ATACAAGATCGCAAGACCCACCACAACATCTGGAACACACACAA	@1_POiVXiictN1/1	GGGGAGTGAACCCAAGAATGAGATGGAGCTGGGGAACGTGGGCT
Q1405	SA7TUBR68-2	SA7	TUBR68	7	R09b48	@7_Tck8WiictN1/2	ATACAAGATCGCAAGACCCACCACAAAAGACAGAAACATAACCT	@7_Tck8WiictN1/1	GGGAGTGAACCCAAGAATGAATCATATAAATACAGGAGGTATGT
Q1406	SA7TUBR68-3	SA7	TUBR68	20.2	R09b48	@3_2QbMNiictN1/2	NTNCAAGAGCGCAAGACCCACCACAAAGATACTCGACCACTCTT	@3_2QbMNiictN1/1	GGGAGTGAACCCAAGAATGAGGGTAGCAAACTCGAGCATAATGA
Q1407	SA7TUBR68-4	SA7	TUBR68	2.5	R09b49	@5_0EM1JiictN1/2	NTNCAAGAGCGCAAGACCCACCACAATGGTTTATAACCTTCTGT	@5_0EM1JiictN1/1	GGGAGTGAACCCAAGAATGAGAGAGTTTAATGTCACTGGTTCAA
Q1408	SA7TUBR70-1	SA7	TUBR70	12.8	R02b34	@5_kXUQciictN1/2	NTNCAAGAGCGCAAGACAAACCACAAGCAAGGTTTGGACCAAAT	@5_kXUQciictN1/1	TCTTGAGTCGGAACTTTTGGATATGAGCATCAGAATTGGAGCTC
Q1409	SA7TUBR70-2	SA7	TUBR70	17.2	R03b50	@3_forFTiictN1/2	ATACAAGAGCGCAAGACCCACCACAAGTTCTCTTTATACCCAAT	@3_forFTiictN1/1	TCTTGAGTCGGAACTTTTGGAATCTGCGTTTTTACTGCTTTAAG
Q1410	SA7TUBR70-3	SA7	TUBR70	2.6	R09b45	@3_rG85PiictN1/2	NTACAAGAGCGCAAGACACACCACAAACAATAACCAAAACATTG	@3_rG85PiictN1/1	TCTTGAGTCGGAACTTTTGGATAAGGGAGGCTCATTATTTTCTA
Q1411	SA7TUBR72-1	SA7	TUBR72	3.2	R01b17	@5_9C9EEiictN1/2	NTNCAAGAGCGCAAGACACACCACAAAAAAAAGCAAGTACTGCA	@5_9C9EEiictN1/1	TGTACGTCACGAACTGCACACATGACTGGATTTTTCTTTTTTTC
Q1412	SA7TUBR72-2	SA7	TUBR72	10.5	R03b07	@5_0LdbHiictN1/2	NTNCAAGAGCGCAAGACACACCACAACAAAGATACTCGACCATT	@5_0LdbHiictN1/1	TGTACGTCACGAACTGCACATTATGGTTTCGGGGGCTTTCCGAA
Q1413	SA7TUBR72-3	SA7	TUBR72	7	R06b22	@7_3qcxaiictN1/1	ATACAAGAGCGCAAGACCCACCACAAATTCTTGACTGTTTGTAG	@7_3qcxaiictN1/2	NGGTACGTCACGAACTGCAAATGGTGATGAAAACAATCTTATAC
Q1414	SA7TUBR72-4	SA7	TUBR72	6.2	R07b13	@7_Wo1kQiictN1/2	NTACACACGCGCAAGACGAACCACAACCCCCACCGCTTCACTGG	@7_Wo1kQiictN1/1	TGTACGTCACGAACTGCACATGTGGTAATCAGAAACTTTCTCCT
Q1415	SA7TUBR72-5	SA7	TUBR72	4.4	R07b44	@7_0ItzUiictN1/2	ATACAAGAGCGCAAGACACACCACAACAACAACAACAGCAAAAG	@7_0ItzUiictN1/1	TTTACGTCACGAACTGCACAAGAGAAGTAGTTCTCTCCTTTAAG
Q1416	SA7TUBR72-6	SA7	TUBR72	8.1	R07b47	@7_tVFlKiictN1/2	NTACAAGAGCGCAAGACCCACCACAACAACAAGGCCTCTTCACA	@7_tVFlKiictN1/1	TGTACGTCACGAACTGCACAAGAGAAGTAGTTCTCTCCTTTAAG
Q1417	SA7TUBR72-7	SA7	TUBR72	5.2	R08b17	@3_IH3LFiictN1/1	ATACAAGATCGCAAGACCCTCCACAAAAACATGGAAACACAACA	@3_IH3LFiictN1/2	NGNACGTCACGAACTGCACAAGATAAAAAAAAAATAACAGGAAG
Q1418	SA7TUBR72-8	SA7	TUBR72	13.9	R09b22	@3_5DiRMiictN1/2	NTACAAGAGCGCAAGACCCACCACAAATACTCTGAACTTGTCTC	@3_5DiRMiictN1/1	TTTCCGTCACGAACTGCACATCAAGTCTTTCTAAGTATTACTTA
Q1419	SA7TUBR72-9	SA7	TUBR72	4.5	R09b34	@1_0Y6jYiictN1/2	NTACAAGAGCGCAAGACCCACCACAACAATCACCACAAGAAAAA	@1_0Y6jYiictN1/1	TGTACGTCACGAACTGCACATCTCATTTTCTTCATGCAAAGTCC
Q1420	SA7TUBR72-10	SA7	TUBR72	6.1	R10b02	@1_23lEMiictN1/2	NTNCAAGAGCGCAAGACCCACCACAACCACCCAGACAAAAAAAA	@1_23lEMiictN1/1	TGTACGTCACGAACTGCACAGAGAAAGAGAGAAAATGGTAAAGT
Q1421	SA7TUBR73-1	SA7	TUBR73	17.9	R01b25	@5_4jaMDiictN1/1	ATACAAGATCGCAAGACCCACCACAACAAAGAACCATCACAGCC	@5_4jaMDiictN1/2	NTGGCGATCTCAAATCCAATTAGTGGTGGAAATATTTCTATGTA
Q1422	SA7TUBR73-2	SA7	TUBR73	4.7	R09b56	@7_f9u7JiictN1/1	ATACAAGAGCGCAAGACCCACCACAATCGGCCTTTCTCTTGGCC	@7_f9u7JiictN1/2	NTNGCGATCTCAACTCCAATTCCAGAGTAAAATACTCAGAGAAA
Q1423	SA7TUBR74-1	SA7	TUBR74	13	R08b20	@5_05w9SiictN1/2	ATACAAGAGCGCAAGACCCACCACAACCGTTCCAACCGCAGCCA	@5_05w9SiictN1/1	CTCTCCATCCCACTTCTTCGCCTCTTCTTCTTCTCTCTTCCTCT
Q1424	SA7TUBR79-1	SA7	TUBR79	2.6	R05b26	@3_5LPGRiictN1/2	ATACAAGAGCGCAAGACCCACCACAACCCTTTCTTTATTGCCAT	@3_5LPGRiictN1/1	AAAAACGACTTCGAAAAGAGATTACAAAGTATAAACGGAATCAC
Q1425	SA7TUBR8-1	SA7	TUBR8	3.2	R05b26	@3_9rITGiictN1/2	NTACAAGATCGCAAGACCCACCACAACTAGAAAGCTTCACCTCG	@3_9rITGiictN1/1	CATCCGCCTTAAGACTTGGAAACAAGGTTTTTCGTTACATAACC
Q1426	SA7TUBR8-2	SA7	TUBR8	2.6	R06b26	@1_17oSQiictN1/2	ATACAAGAGCGCAAGACCAACCACAAAATTCAAGATCACGAAAA	@1_17oSQiictN1/1	CATCCGCCTTAAGACTTGGACGAAATTTTGATTCAGAAGTTGCT
Q1427	SA7TUBR82-1	SA7	TUBR82	3.1	R03b20	@1_L0yxUiictN1/2	ATACAAGAGCGCAAGACCCACCACAAGCACATACTTTGTCTTGT	@1_L0yxUiictN1/1	GTAGCCTTTGGAGCATCAGCACGGCGTTGGGGTGGTTTTCCACC
Q1428	SA7TUBR82-2	SA7	TUBR82	11.9	R03b21	@5_0VFeRiictN1/2	ATACAAGAGCGCAAGAGGCACCACAAGCACATACTTTGTCTTCT	@5_0VFeRiictN1/1	GTAGCCTTTGGAGCATCAGCACGGCGTTGGGGTGGTTTTCCACC
Q1429	SA7TUBR82-3	SA7	TUBR82	5.1	R03b23	@7_HP4AKiictN1/2	NTACACAGCCGCAAGACCCACCACAACGAATGCACCCAATTCGC	@7_HP4AKiictN1/1	GTAGCCTTTGGAGCATCAGCATGGAAACCCGCAAGGGTTATGAA
Q1430	SA7TUBR82-4	SA7	TUBR82	10.3	R05b06	@5_cdnhHiictN1/1	ATACACACGCGCAAGACCCTCCACAAGCCTGTAGCAGAAAGTTA	@5_cdnhHiictN1/2	NTNGCCTTTGGAGAATCAGATATTGGACGTGTTAGCCCCGTTGA
Q1431	SA7TUBR82-5	SA7	TUBR82	2.6	R06b16	@3_3CAqPiictN1/1	ATACAAGAGCGCAAGACCCACCACAATACAGCAGATATAGCTAC	@3_3CAqPiictN1/2	GTNGCCTTTGGAGCATCAGCTGCGTCAGTAACAGTTTCAGTAGC
Q1432	SA7TUBR82-6	SA7	TUBR82	2.9	R09b41	@3_uQyFIiictN1/2	NTACAAGAGCGCAAGACACACCACAACAACTACTTCAACAACCT	@3_uQyFIiictN1/1	GTAGCCTTTGGAGCATCAGCGACTGTCTTTGGTATTGTGGGTTT
Q1433	SA7TUBR84-1	SA7	TUBR84	4	R05b19	@5_tDfyFiictN1/2	NTACAAGAGCGCAAGACCCACCACAAAGATACTCGACCACTCTT	@5_tDfyFiictN1/1	TGGAGCCATGGTATAATCAGTGTGTTATGACAGAATAAGAGAAA
Q1434	SA7TUBR84-2	SA7	TUBR84	5.1	R06b24	@7_FJ9EEiictN1/2	NTNCAAGAGCGCAAGACCCACCACAAACATACTCGACCATTTCT	@7_FJ9EEiictN1/1	TTGGAGCCATGGTATAATCAGTGTGTTATGGCAGAGCAACAATA
Q1435	SA7TUBR84-3	SA7	TUBR84	5.6	R09b48	@5_njbEXiictN1/2	ATACAAGAGCGCAAGACCCACCACAAAGATACTCAACCATTCTC	@5_njbEXiictN1/1	TGGAGCCATGGTATAATCAGTGTGTTATGGCAGAATAAGAGAAA
Q1436	SA7TUBR85-1	SA7	TUBR85	2.8	R02b19	@1_crZPHiictN1/1	ATACAAGAGCGCAAGACCCACCACAATATGAGTGCTCTCCTATT	@1_crZPHiictN1/2	NCTCATCACCTGCACATACACTTGACACCTATCGTAATGATAAA
Q1437	SA7TUBR85-2	SA7	TUBR85	3.4	R03b46	@1_t231NiictN1/1	ATACAAGAGCGCAAGACACACCACAAGATGAGTGCTCTCCTATT	@1_t231NiictN1/2	NCNCATCACCTGCACATAAACTTGACACCTATCGTGATGATAAA
Q1438	SA7TUBR85-3	SA7	TUBR85	5.2	R06b24	@3_Z0YvLiictN1/2	NTNCAAGAGCGCAAGACCCACCACAAGGATGGAAGAAATGTAAC	@3_Z0YvLiictN1/1	ACTCATCACCTGCACATCCAGCAGTCCCTGTAGCCCTTGATTGA
Q1439	SA7TUBR85-4	SA7	TUBR85	13.5	R09b57	@3_0ledRiictN1/1	ATACAAGAGCGCAAGACCCACCACAAATATAAATAACAAATCAT	@3_0ledRiictN1/2	AAGGCCATGCTCATCACNTGCACATCCATAAGTAGATTAGGAGG
Q1440	SA7TUBR92-1	SA7	TUBR92	2.8	R01b16	@7_GusdHiictN1/1	ATACAAGAGCGCAAGACACACCACAATCGATGTCGAAACTCTAA	@7_GusdHiictN1/2	NCNACTGTCTCGGGATTAGGATAGGCGTCAACCCTTTATCTAGC
Q1441	SA7TUBR92-2	SA7	TUBR92	6.2	R08b13	@5_9XKlSiictN1/1	ATACAAGAGCGCAAGACCCACCACAAAATCCCCAAGCTCCAAAC	@5_9XKlSiictN1/2	TCCACTGTCTCGGGATTAGGGTTCTTTGGAATCTCGTGGGGAGG
Q1442	SA7TUBR92-3	SA7	TUBR92	10.2	R08b19	@5_4IJ8BiictN1/2	NTNCAAGAGCGCAAGANGCACCACAAAATCCCCAAGCTCCAAAC	@5_4IJ8BiictN1/1	TCCCCTGTCTCGGGATTAGGGTTCTTTGAAATCTTGTGGGTAGG
Q1443	SA7TUBR92-4	SA7	TUBR92	11	R08b20	@7_10fcFiictN1/2	NTNCAAGAGCGCAAGACCCACCACAAAACCCCCAAGCTCCAAAC	@7_10fcFiictN1/1	TCCACTGTCTCGGGGTTAGGGTTCTTTGGAATCTCGTGGGGAGG
Q1444	SA7TUBR92-5	SA7	TUBR92	2.7	R09b32	@3_ie1HbiictN1/2	NTACAAGAGCGCAAGACANACCACAATATGTCTACAGTTCTCCT	@3_ie1HbiictN1/1	TCCACTGTCTCGGGATTAGGGGAAGGAGAATAGTATGGTGGGGG
Q1445	SA7TUBR94-1	SA7	TUBR94	12.3	R04b14	@7_0ZtaCiictN1/2	NTNCAAGAGCGCAAGACCAACCACAATACTGGAATGGTCTTTAC	@7_0ZtaCiictN1/1	TGGTGTTCATAGCAGCCAAGTGAGATGATGCGCCTGAGTCAGCT
Q1446	SA7TUBR94-2	SA7	TUBR94	17.8	R05b07	@5_2EOMHiictN1/2	NTACAAGAGCGCAAGACCAACCACAACAGAACTCTTCTTCATCT	@5_2EOMHiictN1/1	TGGTGTTCATAGCAGCCAAGATCATGGTAAGAGGTTTATCAAAA
Q1447	SA7TUBR94-3	SA7	TUBR94	2.9	R10b37	@5_NIgGZiictN1/2	ATACAAGAGCGCAAGACCCACCACAACATTCATTGTTGAACCTT	@5_NIgGZiictN1/1	TGGTGTTCATAGCAGCCAAGTCTATCAGAGACAATGTTTAGATA
Q1448	SA7TUBR96-1	SA7	TUBR96	13.4	R07b08	@7_13WsEiictN1/2	NTNCAAGAGCGCAAGACACACCACAAACCAATATTTGCACAAAT	@7_13WsEiictN1/1	AGGCTAAAACCGGACGAAATCTATCTTAAAATAATGGACTTTGG
Q1449	SA7TUBR96-2	SA7	TUBR96	3.5	R10b22	@1_6MI4JiictN1/1	ATACAAGAGCGCAAGACCCACCACAACTCTAGAATTCCCGTATG	@1_6MI4JiictN1/2	NGNCTAAAACCGGACGAAATTGTTGCCTTTCCAGTTACGCATAT
Q1450	SA7TUBR98-1	SA7	TUBR98	3.7	R09b34	@5_W2GdRiictN1/2	ATACCCATCCGCAAGAACCACCACAACCATATGTTTACAACTCT	@5_W2GdRiictN1/1	CCACTTTGTCCTGCAACCTTTGGAGAATGAGAGTAACATGGAGG
Q1451	SA7TUBR99-1	SA7	TUBR99	2.7	R01b03	@5_0YToViictN1/1	ATACAAGAGCGCAAGACCCACCACAATTTGACAAAGACAACCAC	@5_0YToViictN1/2	GCTCTGTCTNACCGTCCTTCCTCTCGGTTTTTTTTCTAGAGCTC
Q1452	SA7TUBR99-2	SA7	TUBR99	3.3	R01b34	@5_6c7yFiictN1/2	NTACAAGAGCGCAAGACCCACCACAATTTGACAAAGACAACCAC	@5_6c7yFiictN1/1	GCTCTGTCTCACCGTCCTTCCTCTCGGTTTCTTTCCTCGAGCTC
Q1453	SA7TUBR99-3	SA7	TUBR99	3.4	R03b22	@5_GEEiWiictN1/2	ATACAAGAGCGCAAGACCCACCACAATTTGACAAAGACAACCAC	@5_GEEiWiictN1/1	GCTCTGTCTCACCGTCCTTCCTCTCGGTTTCTTTCCTAGAGGTC
Q1454	SA7TUBR99-4	SA7	TUBR99	5.4	R07b12	@5_qFgMRiictN1/2	ATACAAGAGCGCAAGAACCACCACAACCCCCACCGCTTCACTGG	@5_qFgMRiictN1/1	GCTCTGTCTCACCGTCCTTCCATTGATATGCTTGGTGTTATGGT
Q1455	SA7TUBR99-5	SA7	TUBR99	3.1	R09b49	@3_UOumIiictN1/2	NTACAAGAGCGCAAGACCCACCACAATTTGACAAAGACAACCAC	@3_UOumIiictN1/1	GCTCTGTCTCACCGTCNTTCCTCTCGGTTTTTTTCCTTGAGCTC
Q1456	SA7TUBR99-6	SA7	TUBR99	3.4	R10b28	@3_pYAdaiictN1/2	ATACAAGATCGCAAGACACACCACAAATGGAACTTATCTATTCA	@3_pYAdaiictN1/1	GCTCTGTCTCACCGTCCTTCAGATCCTTACTATTCGGCACACAC
Q1457	SA7YY118A-1	SA7	YY118A	8.1	R01b27	@1_7rTCGiictN1/2	ATNCAAGAGCGCAAGACCAACCACAACATTTCAGGAGGGACAAA	@1_7rTCGiictN1/1	CACGACGTTGTAAAACGACCTGCAATCATTCCCCACCAAGGAGT
Q1458	SA7YY118A-2	SA7	YY118A	2.8	R04b12	@1_ANzzWiictN1/1	ATACACAGCCGCAAGACCCACCACAAACAAATCAAACTTTGGAA	@1_ANzzWiictN1/2	GACGACGTTGTAAAACGACATGCAATCATTCCCCACCATATAAA
Q1459	SA7YY118A-3	SA7	YY118A	13.8	R08b23	@3_isoUKiictN1/2	NTNCAAGAGCGCAAGACACACCACAATGAAACAACTCACTATAG	@3_isoUKiictN1/1	CACGACGTTGTAAAACGACCTGCAATCATTCCCCACCATTCCCA
Q1460	SA7YY119-1	SA7	YY119	10.3	R04b31	@7_HlbFOiictN1/1	ATACAAGAGCGCAAGACCCACCACAATAAATCAAATCTAACTCT	@7_HlbFOiictN1/2	NTNTCCCCAAGGAAGTANCACCAAATCGCTTTCTTCATAGTAAC
Q1461	SA7YY119-2	SA7	YY119	16.8	R09b48	@3_6knYViictN1/1	ATACAAGATCGCAAGACCCACCACAAGAGACAGAAACATAACCT	@3_6knYViictN1/2	CTGTCCCCAAGGAAGTACCATGGAAGGGATCAGGGGTGCGACCC
Q1462	SA7YY155-1	SA7	YY155	5.9	R01b26	@5_1BtsCiictN1/1	ATACAAGAGCGCAAGACCCACCACAAAGAACGTCCCATAACATC	@5_1BtsCiictN1/2	NNNATGCATACGCAAAGGAAGACGCCTTGGAGAATGGTATGGGA
Q1463	SA7YY155-2	SA7	YY155	11.2	R08b30	@7_6fU1biictN1/2	NTNCAAGAGCGCAAGAGCTACCACAATAGTTTATTACATAAGTT	@7_6fU1biictN1/1	ATGATGCATACGCAAAGGAAAACAAGCTGCTAAAACGTAAGCTT
Q1464	SA7YY156-1	SA7	YY156	3.6	R04b04	@7_JsThQiictN1/1	ATACAAGAGCGCAAGACCCACCACAAAACACCAACAATTGTTAA	@7_JsThQiictN1/2	NCAAAATCTCGGTACGCTTCATTTTGTTTCCCTATTGTCTTTCC
Q1465	SA7YY156-2	SA7	YY156	3.3	R09b48	@1_4cvpCiictN1/2	NTNCAAGAGCGCAAGACAAACCACAACAATGTTTCGTTTCTCCG	@1_4cvpCiictN1/1	GCACAATCTCGGTACGCTTCAAAGTCGTATCCTTTCGTGAATCT
Q1466	SA7YY158-1	SA7	YY158	7.5	R03b06	@7_XcroCiictN1/2	NTNCAAGAGCGCAAGACTNACCACAACGAACAAATAAAAGCAGC	@7_XcroCiictN1/1	ATTGCACAAATAAAAATTCTGCTGATTCGGGATTAATGGCAATG
Q1467	SA7YY159-1	SA7	YY159	4.6	R02b23	@1_IQFfBiictN1/2	NTNCAAGAGCGCAAGACCNACCACAACATATCTGACCACCACAA	@1_IQFfBiictN1/1	AAGGTGAAGTGACGGTGGACAAAAAGAAGATGGTCGGATTGGGG
Q1468	SA7YY159-2	SA7	YY159	10.3	R02b24	@3_6tovDiictN1/2	NTNCAAGAGCGCAAGACACACCACAACAATCACACAAACCACAA	@3_6tovDiictN1/1	AAGGTGAAGTGACGGTGGACAAAAAGAAGATGGTCGGATTGGGG
Q1469	SA7YY159-3	SA7	YY159	6.1	R06b30	@1_KdAfFiictN1/2	NTNCAAGAGCGCAAGACCCACCACAATAGATTACTCAGAGAGTT	@1_KdAfFiictN1/1	AAGGTGAAGTGACGGTGGAATTTGCCCGCGTTGAAGAGAGACGG
Q1470	SA7YY159-4	SA7	YY159	10.2	R08b29	@7_gitSQiictN1/2	ATACAAGAGCGCAAGACCAACCACAACCTCTGCATCTTCTTTCT	@7_gitSQiictN1/1	AAGGTGAAGTGACGGTGGACTGATCAGATGACGAATGCAAAGCT
Q1471	SA7YY159-5	SA7	YY159	6.4	R09b28	@3_BQycRiictN1/1	ATACAAGATCGCAAGACCCACCACAACATCCACCAACACAGCAT	@3_BQycRiictN1/2	AAGGTGAAGTGACGGTGGAAGCTATGATGGTGGATGTTGATACG
Q1472	SA7YY159-6	SA7	YY159	2.7	R09b48	@1_B3S1ViictN1/2	ATACAAGAGCGCAAGACCCACCACAAAGATACTCTACCATTCTT	@1_B3S1ViictN1/1	AAGGTGAAGTGACGGTGGACAGAGTAAAGAGGTTATGGAGACGA
Q1473	SA7YY160-1	SA7	YY160	12.1	R03b43	@5_d9BaZiictN1/1	ATACAAGAGCGCAAGACCCACCACAAGACTGAATAGAAGAAGAA	@5_d9BaZiictN1/2	AACACAACAGCCAAAATAAGAAGATGAAGACGAGTACGTTGCCG
Q1474	SA7YY160-2	SA7	YY160	7.8	R03b44	@5_GQfuLiictN1/2	NTNCAAGAGCGCAAGACACACCACAAGACTGAATAGAAGAAGAA	@5_GQfuLiictN1/1	AACCCACCAGCCACAAGACGAAGGTGAAGACGAGTACGTTGCAG
Q1475	SA7YY161-1	SA7	YY161	3.3	R03b07	@3_6UjBOiictN1/2	NTNCAAGAGCGCAAGAACCACCACAACAGACAATGGAAAAGGCG	@3_6UjBOiictN1/1	CGGATTATATGGGGTTTTTCCCTTGAGGGGAGTCTCTCTGTTTG
Q1476	SA7YY161-2	SA7	YY161	3	R05b10	@7_53ntLiictN1/2	NTNCAAGAGCGCAAGACACACCACAACAGACAATGGAAAAGGCG	@7_53ntLiictN1/1	CCGGCTTATATGGGGTTTTTCCATTGAGGGGAGTCTCTCTGTTT
Q1477	SA7YY161-3	SA7	YY161	2.7	R08b20	@1_IjfgSiictN1/1	ATACAAGAGCGCAAGACCCACCACAACAGACAATGGAAAAGGCG	@1_IjfgSiictN1/2	CGGATTATATGGGGTTTTTCCGTTGAGGGGAGTCTCTCTGTTTG
Q1478	SA7YY162-1	SA7	YY162	3	R06b29	@1_mHo6FiictN1/2	NTNCAAGAGCGCAAGACCCACCACAACCACAGTCCCAAGACACA	@1_mHo6FiictN1/1	TGCATAATGGTATCGGCGTAGTGTACAGGCCGTTTCCGGGTCTT
Q1479	SA7YY162-2	SA7	YY162	3.5	R07b25	@7_273mGiictN1/2	NTNCAAGAGCGCAAGACACACCACAACCACAGTCCCAAGACACA	@7_273mGiictN1/1	TGCATAATGGTATCGGCGTAGTGTACAGGCCGGTTCCGGGTCTA
Q1480	SA7YY162-3	SA7	YY162	3	R08b34	@1_XUZXTiictN1/2	ATACAAGATCGCAAGACCCACCACAACTAAAACAACAGACACTC	@1_XUZXTiictN1/1	TTCCTAATGGTATCGGCGTAAGGCGAGGTTGTTGGGGGGGTCGG
Q1481	SA7YY162-4	SA7	YY162	2.9	R10b14	@1_ClIGKiictN1/2	NTACAAGAGCGCAAGACCAACCACAACCACAGTCCCAAGACACA	@1_ClIGKiictN1/1	TGCATAATGGTATCGGCGTAGTGTACAGGCCGTTTTCGGGTCTA
Q1482	SA7YY168-1	SA7	YY168	23.6	R06b39	@3_0GWiWiictN1/2	ATACAAGAGCGCAAGACCCACCACAACCATATAACACTGCCTCA	@3_0GWiWiictN1/1	CGCAAAGATGGGTCGATTATTCAGCATTTCTCGATCCCTGTTGA
Q1483	SA7YY168-2	SA7	YY168	3.3	R09b48	@3_mlAqRiictN1/1	ATACAAGAGCGCAAGACCCACCACAACGAACTGTTTCCTTGGCT	@3_mlAqRiictN1/2	CGCAAAGATGGGTCGATTATCACCGTCGATTTATTCCCATTGGC
Q1484	SA7YY168-3	SA7	YY168	3.5	R10b04	@7_HJafciictN1/1	ATACAAGAGCGCAAGACAAACCACAATAACCTTCCGTAGATGCT	@7_HJafciictN1/2	NGNAAAGATGGGTTGATTATTGATATCAAAACTGAAAAAGATGA
Q1485	SA7YY170-1	SA7	YY170	2.7	R01b22	@3_OFaGKiictN1/2	NTACAAGAGCGCAAGACCCACCACAAGCTTGAGATGAGCCTCAA	@3_OFaGKiictN1/1	GAAGCTGCTGATGAGGAAGGCCGGTGATCTGAGGGTACTTGAAG
Q1486	SA7YY170-2	SA7	YY170	3.2	R02b36	@7_I1qLRiictN1/1	ATACCATAGCGCAAGACCCACCACAACTCCCCTCAGACAAATCT	@7_I1qLRiictN1/2	GAAGCTGCTGATGAGGAAGGTGATAGGGTTTTGATAAGTGGGGA
Q1487	SA7YY170-3	SA7	YY170	12.7	R04b27	@3_865NJiictN1/2	NTACAAGAGCGCAAGACCCACCACAACCACCTCAGAACGACCCT	@3_865NJiictN1/1	GAAGCTGCTGATGAGGAAGGTGAGGAACACGCGCCGTTACCGTT
Q1488	SA7YY170-4	SA7	YY170	7.7	R08b05	@5_RATLRiictN1/2	ATACAAGAGCGCAAGACCCACCACAATCCTCAAAACTTAACCAG	@5_RATLRiictN1/1	GGAAGCTGCTGATGAGGAAGGTGATGATCTTGCGACGGAGGAGG
Q1489	SA7YY170-5	SA7	YY170	4.9	R08b14	@3_ncDPSiictN1/2	ATACAAGAGCGCAAGACCCACCACAACTCTTAAAACAGCTGAGA	@3_ncDPSiictN1/1	GAAGCTGCTGATGAGGAAGGTAAGGAGATTGGCTGATCTTGTGA
Q1490	SA7YY170-6	SA7	YY170	3	R10b34	@5_hfnaLiictN1/2	NTACAAGAGCGCAAGAACCACCACAACAATGTCTATCCTTCTCC	@5_hfnaLiictN1/1	GAAGCTGCTGATGAGGAAGGAGAAGGCGGAGGAAGGAGACGGGG
Q1491	SA7YY171-1	SA7	YY171	2.9	R03b16	@1_frpgHiictN1/2	NTNCAAGAGCGCAAGACCCACCACAAACCATCCCGACTGGAACA	@1_frpgHiictN1/1	ATGATTATTCGCGCTGTTCCAGTCGGGATGGTTTGTGGTGGGTC
Q1492	SA7YY171-2	SA7	YY171	13.5	R08b05	@7_1uxgWiictN1/2	ATACAAGAGCGCAAGACCCACCACAAGCGATATGACTGGACAAA	@7_1uxgWiictN1/1	ATGATTATTCGCGCTGTTCCCTCAACTTAAGCTGCATCAAAGTT
Q1493	SA7YY171-3	SA7	YY171	2.8	R09b53	@3_pYumIiictN1/2	NTACAAGAGCGCAAGACACACCACAACATAATGATTTACCCAAA	@3_pYumIiictN1/1	ATGATTATTCGCGCTGTTCCGACATTCTCTCACCCCTCCGACCA
Q1494	SA7YY172-1	SA7	YY172	9.4	R02b34	@7_2cvuciictN1/2	NTACAAGAGCGCAAGACACACCACAAGGAACTACTTCAAAAACA	@7_2cvuciictN1/1	GGGTCAGGTTCCACTTGAGACAGCTTCTTTATGTCCTTCTCACT
Q1495	SA7YY173-1	SA7	YY173	3.3	R08b37	@7_BkNGIiictN1/2	NTACAAGAGCGCAAGACACACCACAACTACAGCCGTAGACTGCC	@7_BkNGIiictN1/1	CCGGGTCATAGTGAGGTTCTTGGTTTGATTTGGCGGTGGGGTTT
Q1496	SA7YY173-2	SA7	YY173	2.9	R09b38	@7_GZeuPiictN1/2	ATACAAGAGCGCAAGAAACACCACAACTACAGCCGTAGACTGCC	@7_GZeuPiictN1/1	CCGGGTCATAGTGAGGTTCTTGGTTTGATTTGGCGGGGGGGTTT
Q1497	SA7YY177-1	SA7	YY177	3.6	R03b14	@5_KB4YMiictN1/2	NTACAAGAGCGCAAGACCCACCACAAACAAAAGGTATGTGTCAT	@5_KB4YMiictN1/1	CTCAAACCCTCTCTGCCATCATGTACACAGCCTTGAGGAAGCTT
Q1498	SA7YY177-2	SA7	YY177	9.4	R05b03	@1_1o78BiictN1/1	ATACAAGATCGCAAGACCCACCACAACATTGACCAGATCAAAGC	@1_1o78BiictN1/2	NTNAAACCCTCTCTGGNATCATACATCATTTTGATTGTTAGTAT
Q1499	SA7YY177-3	SA7	YY177	7.9	R08b26	@7_4M7zSiictN1/2	ATACAAGAGCGCAAGACCCACCACAATGAAACAACTCACTATAG	@7_4M7zSiictN1/1	CTCAAACCCTCTCTGCCATCAACATTACCACAACCAACTATTCC
Q1500	SA7YY178-1	SA7	YY178	12.5	R03b06	@3_1tNdaiictN1/1	ATACAAGAGCGCAAGACCCACCACAAAGATACTCGACCATTCTC	@3_1tNdaiictN1/2	GAGCTGTCGGAAGCAAACTCGAAAGTCTTTCCCGCTTAAAGCAA
Q1501	SA7YY178-2	SA7	YY178	2.5	R03b36	@5_b8qIXiictN1/1	ATACAAGAGCGCAAGACCCACCACAACAGCAAAAAAAAAAAAGA	@5_b8qIXiictN1/2	GAGCTGTCGTAAGCAAAATCTTCAACCGCTTCCTAAACAATCCA
Q1502	SA7YY178-3	SA7	YY178	12.8	R08b14	@7_1SWZRiictN1/1	ATACAAGAGCGCAAGACCCACCACAACAGTACGACCTCCTCCTC	@7_1SWZRiictN1/2	GAGCTGTCGGAAGCAAACTCAAAGCCGCCATAAAGACAGTGACG
Q1503	SA7YY178-4	SA7	YY178	17.7	R09b48	@3_21GOFiictN1/1	ATACAAGAGCGCAAGACCCACCACAAAGATACTCGACCACTCTT	@3_21GOFiictN1/2	NAGCTGTCGGAAGCAAACTCGAGCATAATGATAGTAACAATGGT
Q1504	SA7YY179-1	SA7	YY179	4.8	R01b05	@1_5uVJNiictN1/2	NTNCAAGAGCGCAAGACACACCACAAACCATCCCGACTGGAACA	@1_5uVJNiictN1/1	AAGGCGCGATGAAGAGTAAATTCAAAAGCCGCAGCGTTGGAATC
Q1505	SA7YY179-2	SA7	YY179	3.3	R01b28	@3_4exkBiictN1/2	NTNCAAGAGCGCAAGAGCCACCACAAAAAGAAGAAGCTAGATAT	@3_4exkBiictN1/1	AAGGCGCGATGAAGAGTAAATCATAATAGCAGCAAGCAGAGGAA
Q1506	SA7YY179-3	SA7	YY179	3.8	R03b06	@5_3LMkQiictN1/2	NTACAAGAGCGCAAGACACACCACAAACCACTTGTCTTTACTCT	@5_3LMkQiictN1/1	AAGGCGCGATGAAGAGTAAAGACAAGTGGTTTGTGGTGGGTCTT
Q1507	SA7YY179-4	SA7	YY179	5	R03b58	@3_70wIJiictN1/1	ATACAAGAGCGCAAGACCCACCACAAGACTGTTGACATCGATCA	@3_70wIJiictN1/2	NAGGCGCGATGAAGAGTAAACCTTTAGTTATAACAGGACCAGTT
Q1508	SA7YY179-5	SA7	YY179	3.4	R04b12	@1_OxvYTiictN1/2	ATACCATAGCGCAAGACCCACCACAAGACTTTAGGCAAACCACT	@1_OxvYTiictN1/1	AAGGCGCGATGAAGAGTAAAGAGTCAAGTCGTTACCAAGTGGTT
Q1509	SA7YY179-6	SA7	YY179	11.2	R05b24	@1_E4roAiictN1/2	NTNCAAGAGCGCAAGACNCACCACAACCGCCACAACCGCCGTCA	@1_E4roAiictN1/1	AAGGAGCGATGAAGAGTAAAAAGCGTTCGGGTAAAGGAGATTCA
Q1510	SA7YY179-7	SA7	YY179	32.8	R06b22	@7_MelQMiictN1/2	NTACAAGAGCGCAAGACCCNCCACAATAGAAACTAAACCGTCTA	@7_MelQMiictN1/1	AAGGCGCGATGAAGAGTAAACAGAGTACAACAACAGAGAGCTAT
Q1511	SA7YY179-8	SA7	YY179	4.3	R09b48	@3_VthyFiictN1/2	NTACACACGCGCAAGACCCACCACAAAGATACTTGACCATTTCT	@3_VthyFiictN1/1	AAGGCGCGATGAAGAGTAAAAGCAAGAGGATGACTCAGTGATCA
Q1512	SA7YY180-1	SA7	YY180	13.7	R01b12	@1_cQzWEiictN1/2	NTNCAAGATCGCAAGACACACCACAACAACGAGAGCAGCAACTC	@1_cQzWEiictN1/1	AGGGATTGATGCATAAAAGGAGCGATCATGGTGCTTGGTTTTGC
Q1513	SA7YY180-2	SA7	YY180	3.2	R01b22	@5_eQfQaiictN1/1	ATACACACACGCAAGACACACCACAAGTAACATCAATATTTCTA	@5_eQfQaiictN1/2	AGGGATTGATGCATAAAAGGAGGATTTGAAAACTGTGGCCTTGG
Q1514	SA7YY180-3	SA7	YY180	3.2	R05b33	@3_wQXMPiictN1/2	NTACAAGAGCGCAAGAATCACCACAAAGATACTCAACCATTCAT	@3_wQXMPiictN1/1	AGGGATTGATGCATAAAAGGAACCGTGGTGGACAGAGTAAAGAG
Q1515	SA7YY180-4	SA7	YY180	3.2	R06b11	@1_7OwOSiictN1/2	ATACAAGATCGCAAGACCCACCACAATCTCTTCCAGCTCTTCCT	@1_7OwOSiictN1/1	AGGGATTGATGCATAAAAGGAAGAGCTGGAAGAGATTGTGGTGG
Q1516	SA7YY180-5	SA7	YY180	3.4	R06b28	@7_9dSXZiictN1/2	ATACAGATACGCAAGACCCACCACAATACCTCTGAGATTTGAAA	@7_9dSXZiictN1/1	AGGGATTGATGCATAAAAGGATCATGGATATATGGAATGGAGAT
Q1517	SA7YY180-6	SA7	YY180	9.6	R09b45	@3_hKhILiictN1/2	ATNCCACGACGCAAGACCCACCACAACACAATAGTATCACCTGT	@3_hKhILiictN1/1	AGGGATTGATGCATAAAAGGAGGCAATTCTTATGGATGGTTTTT
Q1518	SA7YY180-7	SA7	YY180	5.6	R09b47	@7_KiydJiictN1/2	ATACAAGAGCGCAAGACNCNCCACAACACAATAGTATCACCTGT	@7_KiydJiictN1/1	AGGGATTGATGCATAAAAGGAGGCAATTCTTATGGATGGGTTTG
Q1519	SA7YY180-8	SA7	YY180	8.2	R09b48	@3_pda7WiictN1/2	ATACCACGACGCAAGACCCACCACAACACAATAGTATCACCTGT	@3_pda7WiictN1/1	AGGGATTGATGCATAAAAGGAGGCAATTCTTATGGATGGTTTTG
Q1520	SA7YY180-9	SA7	YY180	4.7	R10b38	@3_8eAWXiictN1/2	ATACAAGAGCGCAAGACCCACCACAAAGATATCATCTCGCAAAC	@3_8eAWXiictN1/1	AGGGATTGATGCATAAAAGGAGTGTTTGCATTTAAAATCACTCT
Q1521	SA7YY180-10	SA7	YY180	4.2	R10b38	@3_rJwJXiictN1/2	ATACAAGAGCGCAAGACACACCACAAAGACATCATCTTCCAAAC	@3_rJwJXiictN1/1	ATGGATTGATGCATAAAAGGAGTGTTTGCATTTAAAATCACTCT
Q1522	SA7YY181-1	SA7	YY181	2.5	R02b14	@5_WjbHGiictN1/2	ATNCAAGAGCGCAAGACCCACCACAACTTTGAAGAAAAGTAAGC	@5_WjbHGiictN1/1	CTTCCACGACATCCCTCACTCTCTGGTTATTGTCGGGGGTGTCC
Q1523	SA7YY181-2	SA7	YY181	2.7	R07b05	@5_6uvmZiictN1/1	ATACAAGAGCGCAAGACCCACCACAACTTTGAAGAAAAGTAAGC	@5_6uvmZiictN1/2	NTTCCACGACATCCCTCACTCTCTGGTTATTGTCGGTGGTTTTC
Q1524	SA7YY181-3	SA7	YY181	3	R08b27	@5_bxpJJiictN1/2	NTACAAGAGCGCAAGACCCACCACAACTTTGAAGAAAAGTAAGC	@5_bxpJJiictN1/1	CTTGCACGACATCCCTCACTCTCTGGTTATTGTCGGGGGTTTCC
Q1525	SA7YY182-1	SA7	YY182	22.8	R09b37	@3_1Be7QiictN1/1	ATACAAGAGCGCAAGACCCACCACAAAATAACAGGAAGGCTGTG	@3_1Be7QiictN1/2	NGGAAGATGAACAGCCGAGATCATTTAGTAGTAAGCCGGTGATG
Q1526	SA7YY184-1	SA7	YY184	13.8	R09b13	@3_6x9LJiictN1/1	ATACAAGAGCGCAAGACCCACCACAACCAACTCAAACTTATGAA	@3_6x9LJiictN1/2	NGCTCTCTCAAGATCCCATGTGAATTTGAAGAAGACCCTTTTCA
Q1527	SA7YY201-1	SA7	YY201	12.2	R02b09	@3_b6qBbiictN1/2	NTACAAGATCGCAAGACCNACCACAAGATCTTCATTAGTTCGAA	@3_b6qBbiictN1/1	AAGGAATTGAATGGGAGGACGAAGAAGAGAGAGAGATAAGCATT
Q1528	SA7YY201-2	SA7	YY201	2.9	R06b16	@3_O39BBiictN1/2	NTNCAAGAGCGCAAGANCCACCACAACTTTCACTTTGTATTTTT	@3_O39BBiictN1/1	AAGCCTTGAATGGGAGGACAAAGATCTTTGGCTCACATCTTGTC
Q1529	SA7YY201-3	SA7	YY201	3.9	R07b41	@1_0w6SMiictN1/2	NTACAAGAGCGCAAGACNCACCACAACAATCCAACTCTTACATT	@1_0w6SMiictN1/1	AAGCCTTGAATGGGAGGACGTTGAGTGGGAGGCCTTTGCTTTCT
Q1530	SA7YY206-1	SA7	YY206	16.6	R01b22	@1_4zAlIiictN1/2	NTACAAGAGCCCAAGACACACCACAAAACATCCATCATATGAGA	@1_4zAlIiictN1/1	TAATACAGGTTTTCATCTCGTAGAGGTTGGGTTACGGTGGGTGG
Q1531	SA7YY206-2	SA7	YY206	15	R01b24	@7_1g90EiictN1/1	ATACAAGAGCGCAAGACCCACCACAAAACATCCATCATATGAGA	@7_1g90EiictN1/2	NANTACAGGTTTTCATCTCGTAGAGCTTGGGTTACGGTGGTTGG
Q1532	SA7YY206-3	SA7	YY206	5.2	R01b25	@7_vgJvNiictN1/1	ATACAAGAGCGCAAGACCCACCACAAAACATCCATCATATGAGA	@7_vgJvNiictN1/2	NANTACAGGTTTTCATCTAGTAGAGCTTGGGTTACGGNGGGTGG
Q1533	SA7YY206-4	SA7	YY206	3.8	R07b42	@3_2ii8WiictN1/1	ATACAAGAGCGCAAGACCCACCACAAACTCTAACCTAATGAAGA	@3_2ii8WiictN1/2	TAATACAGGTTTTCATGTCGGCTTGAAGGGATAAGACCACCTCC
Q1534	SA7YY207-1	SA7	YY207	4.8	R01b25	@1_2265FiictN1/2	NTNCAAGAGCGGAAGAAACACCACAAACAAATTGCAATGACAAA	@1_2265FiictN1/1	AACTCTTCACTCTCTTTGACGATTTGCAGCGCCGCCGTCTGAGA
Q1535	SA7YY207-2	SA7	YY207	3	R03b35	@3_jjzoRiictN1/2	ATACAAGAGCGCAAGACCCACCACAACGCAACCCTTTCCGTACC	@3_jjzoRiictN1/1	AACTCTTCACTCTCTTTGACTTCAATGAAAACGGAGAGGGTGAA
Q1536	SA7YY208-1	SA7	YY208	7.1	R01b22	@5_3PuRUiictN1/2	ATACAAGAGCGCAAGACCAACCACAACAGCAAGAGGTGAACATT	@5_3PuRUiictN1/1	TTCGTTGATGCAGTGTTCAGACATGGAAGGAAGAGTTGCTGTCA
Q1537	SA7YY208-2	SA7	YY208	7.3	R01b24	@5_bIMjUiictN1/1	ATACAAGAGCGCAAGACCCACCACAACAGCAAGAGGTGAACATT	@5_bIMjUiictN1/2	TTCGTTGATGAAGTGTTCAGACATGGAAGGAAGAAGTTGCTGTC
Q1538	SA7YY208-3	SA7	YY208	2.5	R01b28	@5_dvPXKiictN1/2	NTNCAAGAGCGCAAGACCCNCCACAACAGCAAGAGGTGAACATT	@5_dvPXKiictN1/1	TTCGTTGATGAAGTGTTCAGACATGGAAGGAAGAGTTGCTGTGA
Q1539	SA7YY208-4	SA7	YY208	7.6	R02b38	@7_ckTIEiictN1/2	NTNCAAGAGCGCAAGACCCACCACAAAGAGAGAAGTAAGTAATT	@7_ckTIEiictN1/1	TTCGTTGATGAAGTGTTCAGAACGGTGGAGGAGGTAGAGGGAAG
Q1540	SA7YY208-5	SA7	YY208	2.9	R03b12	@1_PZv0ViictN1/2	ATACAAGAGCGCAAGACCCACCACAAGCAATATAATACCACGCC	@1_PZv0ViictN1/1	TTCGTTGATGAAGTGTTCAGCCACTATTGATGATGTTGTGAGTG
Q1541	SA7YY208-6	SA7	YY208	5.1	R04b10	@5_4rxuFiictN1/1	ATACAAGAGCGCAAGACCCACCACAAGCGACAACCCAAACGATG	@5_4rxuFiictN1/2	NTCGTTGATGAAGTGTTCAGGTTCTGGACAGAGGAGAGAAGATA
Q1542	SA7YY208-7	SA7	YY208	2.8	R05b37	@5_FHrUGiictN1/2	ATACAAGAGCGCAAGACCCACCACAACCACCACTGAAGACCACG	@5_FHrUGiictN1/1	TTCGTTGATGAAGAGTTCAGGAGGCGAGAAGAGGGCGNTTTTGT
Q1543	SA7YY209-1	SA7	YY209	7.8	R03b13	@3_4FDBKiictN1/2	NTACAAGAGCGCAAGACACACCACAACATCTAGTCAAATAACAA	@3_4FDBKiictN1/1	ACTAGGCACAACGAACAAGGAGATGGAGATGGAAAACGTGAGAA
Q1544	SA7YY209-2	SA7	YY209	6	R05b13	@1_63j9UiictN1/2	ATACAAGATCGCAAGACCCACCACAAGATACGGGAGATGATCTT	@1_63j9UiictN1/1	ACTAGGCACAACGAACAAGGACTGAGGGAAGCACCACGCTGGAA
Q1545	SA7YY209-3	SA7	YY209	7.5	R08b19	@5_CjNkBiictN1/2	NTNCAAGATCGCAAGACCCACCACAAAAGATTACAAATTTACAC	@5_CjNkBiictN1/1	ACTCGGCACACCGAACAAGAACCCTAGAAATTCATCCTTCGCCT
Q1546	SA7YY209-4	SA7	YY209	14.9	R09b48	@3_q3NUQiictN1/2	ATACAAGAGCGCAAGACACACCACAACTAGAAGAGAAGTCTGCA	@3_q3NUQiictN1/1	ACTAGGCACAACGAACAAGGCCTCTGTGACAAGATTGGGTTCGA
Q1547	SA7YY210-1	SA7	YY210	3.3	R02b40	@3_vVSwJiictN1/2	NTNCAAGAGCGCAAGACNCACCACAACACAGTTTACCAAAAAAA	@3_vVSwJiictN1/1	GAAGTCAACACTAAGCCTACGTAATGGGCCTTTTTGGGTAATTT
Q1548	SA7YY210-2	SA7	YY210	2.8	R03b27	@7_2w0vciictN1/2	NTACAAGAGCGCAAGACACACCACAACACAGTTTACCAAAAAAA	@7_2w0vciictN1/1	GAAGTCAACACTAAGCCTACGNAATGGGCCTTTCTGGGTAATTT
Q1549	SA7YY210-3	SA7	YY210	7.8	R05b26	@1_Bu3zQiictN1/2	ATACAAGAGCGCAAGACCCACCACAAAGATACTCAACCATTCAT	@1_Bu3zQiictN1/1	GAAGTCAACACTAAGCCTACGCTCTATATACATTAGCATGGGAT
Q1550	SA7YY210-4	SA7	YY210	3.3	R05b40	@5_0mawFiictN1/2	NTACAAGAGCGCAAGACCCACCACAAATACACATCATCGCATAA	@5_0mawFiictN1/1	GAAGTCAACACTAAGCCTACAGTGGAATGCAACTTTTTCAGTAG
Q1551	SA7YY210-5	SA7	YY210	12.1	R06b19	@1_1rggQiictN1/2	NTACAAGAGCGCAAGACCCACCACAAAGATACTCGACCACCCTT	@1_1rggQiictN1/1	GAAGTCAACACTAAGCCTACGCTCTGTATACATTTGCATGGGAT
Q1552	SA7YY210-6	SA7	YY210	2.9	R08b18	@3_F6N2JiictN1/2	NTNCAAGAGCGCAAGACCCACCACAACACAGTTTACCAAAAAAA	@3_F6N2JiictN1/1	GTAGTCAACACTAAGCCTACGTAATGGACCTTTCTGGGTAATTT
Q1553	SA7YY210-7	SA7	YY210	6.8	R09b03	@1_1l1PHiictN1/1	ATACAAGATCGCAAGACCCACCACAACACAAGAATGTTAAAGTT	@1_1l1PHiictN1/2	NAAGTCAACACTAAGCCTACAACTCAAACGTCTGATGCAACGGA
Q1554	SA7YY210-8	SA7	YY210	2.7	R09b47	@1_COTRDiictN1/1	ATACAAGAGCGCAAGACCCACCACAACACAGTTTACCAAAAAAA	@1_COTRDiictN1/2	NAAGTCAACAATAAGCCTATGTAATGGGCCTTTCTGGGAAATTT
Q1555	SA7YY212-1	SA7	YY212	4.2	R05b33	@7_2Oi9HiictN1/2	NTACAAGATCGCAAGACCCACCACAAAATCAGAGACTAAACTTG	@7_2Oi9HiictN1/1	GTGGTCTCTATACCTAGCTCGAGGACGAATCCATAGTTTGTTGA
Q1556	SA7YY212-2	SA7	YY212	16.8	R08b30	@3_6H4xYiictN1/2	ATACAAGAGCGCAAGACCCACCACAAGATGACGATTTATTATGG	@3_6H4xYiictN1/1	GTGGTCTCTATACCTAGCTCCTGTGAGATCCTGTGGCTGGTTCT
Q1557	SA7YY212-3	SA7	YY212	18.6	R08b31	@1_1Mn6SiictN1/2	ATACAAGAGCGCAAGACCCACCACAAGATGACGATTTATTATGG	@1_1Mn6SiictN1/1	GTGGTCTCTATACCTAGCTCCTGTGAGATCCTGTGGCTGGGTCT
Q1558	SA7YY212-4	SA7	YY212	8.1	R08b32	@1_fxmgJiictN1/2	ATACAAGAGCGCAAGACCCACCACAAGATGACGATTTATTATGG	@1_fxmgJiictN1/1	GTGGTCTCTATACCTAGCTCCTGTGAGATCCTGTGGCTGGTTTT
Q1559	SA7YY212-5	SA7	YY212	3	R09b04	@7_jhTYViictN1/2	ATACACACACGCAAGACCCACCACAATAATTTAAGTGGATTAAA	@7_jhTYViictN1/1	GGTGGTCTCTATACCTAGCTCAAAAGTCTACACCATTGACTCAT
Q1560	SA7YY213-1	SA7	YY213	9.3	R03b42	@7_j2pDEiictN1/1	ATACAAGAGCGCAAGACCCACCACAAGTATCTTCTTTGGATTTC	@7_j2pDEiictN1/2	NTNTCAACACTTCTCATGTACATAGAGGAACTGGTTTGGCTAAA
Q1561	SA7YY213-2	SA7	YY213	3.8	R08b23	@3_6gQuRiictN1/2	ATACAAGATCGCAAGACCAACCACAACCATCCGTTTGCCCACAT	@3_6gQuRiictN1/1	GTATCAACACTTCTCATGTCTTGCCTTAGCAGCATGTTATGTCT
Q1562	SA7YY214-1	SA7	YY214	5.1	R01b22	@3_3IJKHiictN1/2	NTACAAGAGCGCAAGACCCACCACAACCACAGTTATCCTTATCA	@3_3IJKHiictN1/1	GACATGATGATCTAATGGAGGATGGATGGTGGTGGTTACCGCAA
Q1563	SA7YY214-2	SA7	YY214	9.5	R03b12	@3_dBcsCiictN1/2	NTNCAAGATCGCAAGACCTACCACAAGCAATATAATACCACGCC	@3_dBcsCiictN1/1	GACCTGATGATCTAATGGAGTTAATGCTGAAATTGTTACCAAGG
Q1564	SA7YY214-3	SA7	YY214	7.8	R04b16	@5_E0fYRiictN1/1	ATACAAGAGCGCAAGACCCACCACAACCATAGTAATCTTAATCA	@5_E0fYRiictN1/2	GACATGATGATCTAATGGAGGATGGATGGTGGTGGTTACCGCAA
Q1565	SA7YY214-4	SA7	YY214	5.9	R04b26	@7_1RwKFiictN1/2	NTNCAAGAGCGCAAGACACACCACAACCTACAATTTCTATTCCT	@7_1RwKFiictN1/1	GACATGATGATCTAATGGAGGCTGATCAATTGGACTCCCCCTGT
Q1566	SA7YY214-5	SA7	YY214	13.6	R05b28	@3_aIrpKiictN1/1	ATACAAGAGCGCAAGACCCACCACAACCATTGTAATCTCTATCA	@3_aIrpKiictN1/2	NACATGATGATCTAATGGAGGATGGATGGTGGTGGTTACGCAAC
Q1567	SA7YY214-6	SA7	YY214	3.7	R06b42	@3_8VIUQiictN1/2	NTNCAAGAGCGCAAGACCCACCACAACCATAGTAATCTCTATCA	@3_8VIUQiictN1/1	GACATGATGATCTAATGGAGGATAGATGGTGGTGGGTACCGCAA
Q1568	SA7YY214-7	SA7	YY214	9.8	R08b06	@5_3NzUbiictN1/1	ATACAAGATCGCAAGACCCACCACAACCACAAGAAAAAATTGAT	@5_3NzUbiictN1/2	NACATGATGATCTAANGGAGAAGTGTAGGACCTTATGCATACGA
Q1569	SA7YY214-8	SA7	YY214	4.3	R09b03	@1_wgtVKiictN1/2	NTNCAAGATCGCAAGACACACCACAAGAAAACAACCCCCAAACT	@1_wgtVKiictN1/1	GACATGATGATCTAATGGAGTTGAGGCTTTGTTGGTGTTTATGG
Q1570	SA7YY215-1	SA7	YY215	4.7	R03b36	@5_mticPiictN1/2	NTACAAGAGCGCAAGACCCACCACAATATCTCTAAACCAGTATG	@5_mticPiictN1/1	TGACATTCTCAACTCTCCACCACAACACTGGTACGAAAAAGTAA
Q1571	SA7YY215-2	SA7	YY215	7	R06b08	@7_2sY4PiictN1/2	NTACAAGAGCGCAAGACCCACCACAAGAAGAGAGAACTAAATTT	@7_2sY4PiictN1/1	TGACATTCTCAACTCTCCACTTCCGCAGACACCTATTGTAAAAG
Q1572	SA7YY216-1	SA7	YY216	3.2	R03b16	@5_wE7XViictN1/2	ATACAAGAGCGCAAGACCCACCACAACAACACACAAGATGAAAT	@5_wE7XViictN1/1	TTGAACGTAAGAAGATGTGGCAGATGCGAAGAAAGCTATTGAGT
Q1573	SA7YY216-2	SA7	YY216	6.2	R05b26	@3_UlcuJiictN1/2	NTNCAAGAGCGCAAGACNCACCACAACCATTGTAATCTCTATCA	@3_UlcuJiictN1/1	TTGAACGTAAGAAGATATGGTGATGGTTACAACGACGGTGTGAA
Q1574	SA7YY217-1	SA7	YY217	3.2	R01b16	@7_mp04NiictN1/1	ATACAAGAGCGCAAGACCCACCACAACACGATTACATTTTTTTT	@7_mp04NiictN1/2	NTNGGAACTTCAGGCCTTCTGACAATAGAATGATGTCGTCAAAT
Q1575	SA7YY217-2	SA7	YY217	4.7	R01b30	@5_08azYiictN1/2	ATACAAGAGCGCAAGACCCACCACAACATGCTTATAGCTGGAAC	@5_08azYiictN1/1	CTTGGACTTCAGGCCTTCTGGGATGTTATTGCATTTGTATTACT
Q1576	SA7YY217-3	SA7	YY217	7.6	R01b30	@5_KfzyJiictN1/2	NTNCAAGAGCGCAAGACNCACCACAACAAGATTACATTTTTTTA	@5_KfzyJiictN1/1	CTTGGACTTCAGGCCTTCTGACAATAGAATGATGTCGTCAAATA
Q1577	SA7YY217-4	SA7	YY217	9	R06b37	@1_2u90GiictN1/1	ATACAAGAGCGCAAGACCCACCACAAAGTCTCTAACCCGCCTGC	@1_2u90GiictN1/2	NTTGGACTTCAGGCCTTCTGTCAATGGAAATCAGAAATCAAACG
Q1578	SA7YY218-1	SA7	YY218	4.9	R03b03	@3_2U5vciictN1/2	NTACAAGAGCGCAAGACNCACCACAAGACATGCAATGCACAAAT	@3_2U5vciictN1/1	TAGGTCCCTTGGAGCAAGAAACGTTTTAGTTCTTGTGATTGAAC
Q1579	SA7YY218-2	SA7	YY218	3.3	R06b20	@5_5QwuNiictN1/2	NTNCAAGAGCGCAAGACACACCACAATCCCACACGTCNTCCCAT	@5_5QwuNiictN1/1	TAGGTCCCTTGGAGCAAGAAGAAGAAGGTGGAGGAGGCGTGGAG
Q1580	SA7YY218-3	SA7	YY218	14.4	R08b29	@1_2ey5DiictN1/2	NTNCAAGAGCGCAAGACCTACCACAAAACATAGACATCACCCCA	@1_2ey5DiictN1/1	TAGGTCCCTTGGAGCAAGAAGTGTCACCATGGATATGAGGTTGC
Q1581	SA7YY218-4	SA7	YY218	2.9	R09b08	@3_89GmMiictN1/1	ATACAAGAGCGCAAGACCCACCACAATCCCACACGTCCTCCCAT	@3_89GmMiictN1/2	NANGTCCCTTGGTTCAAGAAGAGGAAGGTGGAGGAGGCGTGGAG
Q1582	SA7YY218-5	SA7	YY218	4.2	R09b53	@5_1aJyJiictN1/1	ATACAAGAGCGCAAGACCCACCACAATACATGCAATGCACAAAT	@5_1aJyJiictN1/2	NANGTCCCTTGGAGCAANAAACGTTTTAGTTCTTGTGATTGAAC
Q1583	SA7YY220-1	SA7	YY220	3.3	R02b21	@1_1S2ZGiictN1/2	ATACAAGAGCGCAAGACCCACCACAATACTTCCTGAGTCTTAAA	@1_1S2ZGiictN1/1	GAAGCTCGGGACTTGTTCAGGAGAATGACGGCGATCGCAGGAGG
Q1584	SA7YY220-2	SA7	YY220	2.7	R03b16	@3_19YpIiictN1/2	NTACAAGAGCGCAAGACCCACCACAAACCCAAACGGAAACAATC	@3_19YpIiictN1/1	GAAGCTCGGGACTTGTTCAGCACGATATGGAGAACATGTACATG
Q1585	SA7YY220-3	SA7	YY220	3.6	R03b56	@1_8CR7FiictN1/2	NTNCAAGAGCGCAAGACCAACCACAATACTTCCTGAGTCTTAAA	@1_8CR7FiictN1/1	GAAGCTCGGGACTTGTTCAGGAGAATGACGGCGAACGCAGGAGG
Q1586	SA7YY220-4	SA7	YY220	2.8	R04b27	@5_O2lQaiictN1/1	ATACAAGAGCGCAAGACCCACCACAAACCACGGAAACAATCTAT	@5_O2lQaiictN1/2	GGAAGCTCGTGACTTGTTCATCACGATATGGAGAACATGTACAT
Q1587	SA7YY220-5	SA7	YY220	4.5	R09b34	@1_1kDXXiictN1/2	ATACAAGAGCGCAAGACCCACCACAAACAGAAGAAGTACTTTGA	@1_1kDXXiictN1/1	GAAGCTCGGGACTTGTTCAGGAAATGTGTCCTGTCAATGTCACT
Q1588	SA7YY220-6	SA7	YY220	2.5	R09b52	@5_EMlvFiictN1/2	NTACAAGAGCGCAAGACCCACCACAATACTTCCTGAGTCTTAAA	@5_EMlvFiictN1/1	GAAGCTCGGGACTTGTTCAGGAGAATGACGGCGATCGCCGTAGG
Q1589	SA7YY220-7	SA7	YY220	8.6	R10b13	@1_9sT8BiictN1/2	NTNCAAGAGCGCAAGANACACCACAATACTTCATGAGTCTTAAA	@1_9sT8BiictN1/1	GAAGCTCGGTCCTTGTTCAGGAGAATGACGGCGATCGCAGTAGG
Q1590	SA7YY221-1	SA7	YY221	12.8	R01b23	@7_7126DiictN1/2	NTNCAAGAGCGCAAGACNCACCACAATAACATCAAAACCTCCAG	@7_7126DiictN1/1	CATCACCAACGTGTCTCCTGCGGGCTTACTTCAACCTTTGCCGG
Q1591	SA7YY221-2	SA7	YY221	2.6	R02b26	@5_FEvfDiictN1/2	NTNCAAGAGCGCAAGACCCACCACAACCATGTCAAGCCCCTGGT	@5_FEvfDiictN1/1	CATCACCAACGTGTCTCCTGATACTCCAGAGAGGGCTGATGAAA
Q1592	SA7YY221-3	SA7	YY221	10.4	R03b06	@7_0pIcNiictN1/2	NTACAAGAGCGCAAGACCCACCACAAATATCACATTCACTCCTC	@7_0pIcNiictN1/1	CATCACCAACGTGTCTCCTGCGGGGTTATTACAACCGTTGCCAA
Q1593	SA7YY221-4	SA7	YY221	11.9	R03b06	@7_cO3FXiictN1/2	ATACAAGAGCGCAAGACCCACCACAAGTGTAACACTTAACATTC	@7_cO3FXiictN1/1	CATCACCAACGTGTCTCCTGTATGGAACAACAACTCCTCCATGA
Q1594	SA7YY221-5	SA7	YY221	5.4	R03b30	@5_2wn8DiictN1/2	NTNCAAGAGCGCAAGACCCACCACAACCAAGATCGATGAGTATC	@5_2wn8DiictN1/1	CATCACCAACGTGTCTCCTGCTGGACTCTTGCAGCCACTGCCAG
Q1595	SA7YY221-6	SA7	YY221	5.2	R05b26	@7_F385ciictN1/1	ATACAAGAGCGCAAGACCCACCACAACCCTAAATATATGGTGAG	@7_F385ciictN1/2	NATCACCAACGTGTCTCCTGAGTTCAACCTCGATCTTCTTACTG
Q1596	SA7YY221-7	SA7	YY221	4.7	R06b06	@1_186tPiictN1/2	ATACAAGATCGCAAGAGCCACCACAAGAATCCAAAGACACTGTA	@1_186tPiictN1/1	CATCACCAACGTGTCTCCTGCTGGACTTGTCTTCTTGTCTGGTT
Q1597	SA7YY221-8	SA7	YY221	10	R06b35	@1_9k4UIiictN1/2	ATACAAGAGNGCAAGACGCACCACAACCATGTCAAGCCCCTGGT	@1_9k4UIiictN1/1	AATCCCCAACGTGTCTAATGATACTCCAGAGAGGGCTAATGAAA
Q1598	SA7YY221-9	SA7	YY221	17.4	R09b54	@7_0SywDiictN1/2	NTNCAAGAGCGCAAGACNCACCACAACCTAAAGAAGAAAAGTAC	@7_0SywDiictN1/1	CATCACCAACGTGTCTCCTGCAGCTACGGTTACGTTTATGTATG
Q1599	SA7YY221-10	SA7	YY221	4	R10b16	@3_1S78SiictN1/1	ATACAAGAGCGCAAGACCCACCACAACAACAACAACAAAACATG	@3_1S78SiictN1/2	CATCACCAACGTGTCTCCTGCAAACGTTGAAGCTGCTGTGAGTT
Q1600	SA7YY223-1	SA7	YY223	4.7	R02b32	@5_1mFOJiictN1/2	NTACAAGAGCGCAAGACCCACCACAAACTGGATACTGCAGAGGA	@5_1mFOJiictN1/1	GGTGGTGTCGTGACTCCTTTTCCGGTTTGGTCTCTAGTTTGCTC
Q1601	SA7YY223-2	SA7	YY223	4	R09b55	@5_CXNLFiictN1/2	NTACAAGAGCGCAAGACCCACCACAATCCTATAATCATCAAGTC	@5_CXNLFiictN1/1	GGTGGTGTCGTGACTCCTTTACGACGTCGTTTACCTAAACGTGG
Q1602	SA7YY224-1	SA7	YY224	3.7	R03b19	@7_2rEUKiictN1/2	NTNCAAGAGCGCAAGACACACCACAAGATTTCTTCACCAATGAG	@7_2rEUKiictN1/1	CAGGTTCCTCTTCTCGCAACTCATATCATCAAAATCTACAAACA
Q1603	SA7YY224-2	SA7	YY224	2.6	R03b25	@7_JhthFiictN1/2	NTNCAAGAGCGCAAGACACACCACAAAACTTGTCTTCATATGCC	@7_JhthFiictN1/1	CAGGTTCCTCTTCTCGCAACCCTTTCCCACGAGGTGGAGACAGT
Q1604	SA7YY224-3	SA7	YY224	3.1	R03b27	@5_270tNiictN1/2	NTNCACTGGCGCAAGACCCACCACAAGATTTCTTCACNAATGAG	@5_270tNiictN1/1	CAGGTTCCTCTTCTCGCAACTCATATCATCAAAATCTACAAACA
Q1605	SA7YY224-4	SA7	YY224	2.7	R06b26	@3_fl9sZiictN1/1	ATACAAGAGCGCAAGACCCACCACAAGATTTCTTCACCAATGAG	@3_fl9sZiictN1/2	NAGGTTCCTCTTCTCTTAAGTAATATCATCAAAATCTACAAACA
Q1606	SA7YY224-5	SA7	YY224	9.5	R08b31	@7_kNpxUiictN1/2	ATACAAGAGCGCAAGACCCACCACAATATCTTTCACCAAATCTT	@7_kNpxUiictN1/1	CAGGTTCCTCTTCTCGCAACTCAGTCTTAAAATATGGTTCAATA
Q1607	SA7YY224-6	SA7	YY224	3	R09b61	@1_BIDlbiictN1/1	ATACAAGAGCGCAAGACCCACCACAAGATTTCTTCACCAATGAG	@1_BIDlbiictN1/2	NAGGTTCCTCTTCTCGCAACCCATATCATCAAAATCTACGAACA
Q1608	SA7YY224-7	SA7	YY224	5.1	R09b63	@5_dItMWiictN1/2	ATACAAGAGCGCAAGACCCACCACAAGATTTCTTCACAAATGAG	@5_dItMWiictN1/1	CAGGTTCCTCTTCTCGCAACTCATATCATCAAAATCTACAAACA
Q1609	SA7YY225-1	SA7	YY225	8.5	R01b04	@5_JKL0ViictN1/2	ATACAAGAGCGCAAGACCCACCACAAATAGAGAAACACACAAAA	@5_JKL0ViictN1/1	TAGAGGTGGGTTGGAGATGGCCGACGAAGGGACGTGACGGTGGA
Q1610	SA7YY225-2	SA7	YY225	5.9	R03b06	@5_5Vv0ZiictN1/1	ATACAAGATCGCAAGACCCACCACAACCACAACCTTCAAACGCC	@5_5Vv0ZiictN1/2	TAGAGGTGGGTTGGAGATGGTGAAGTGCTCGTCCCATTTGGGAT
Q1611	SA7YY225-3	SA7	YY225	10.5	R03b20	@1_7Di0LiictN1/2	NTNCAAGAGCGCAAGACNCNCCACAAAATCTTCCCACAACGGGG	@1_7Di0LiictN1/1	TAGAGGTGGGTTGGAGATGGGTATCTGTAGCGCAGGACAAGCGT
Q1612	SA7YY225-4	SA7	YY225	5.5	R09b22	@1_w0t9DiictN1/2	NTNCAAGAGCGCAAGACCCACCACAACACAAGGACAAAGACAAA	@1_w0t9DiictN1/1	TAGAGGTGGGTTGGAGATGGTTGAAGAGATTAGTGGTCAGGCGT
Q1613	SA7YY225-5	SA7	YY225	2.7	R10b01	@3_FrTxWiictN1/2	ATACAAGAGCGCAAGACCCACCACAATACTTCATGAGTCTTAAA	@3_FrTxWiictN1/1	TAGAGGTGGGTTGGAGATGGAGCAAGGCAGACAGAGGATAAGGG
Q1614	SA7YY226-1	SA7	YY226	9.3	R08b26	@3_jBhFKiictN1/1	ATACACAGCCGCAAGACCCACCACAATGCTTCTACTTCCGAATG	@3_jBhFKiictN1/2	NGGACCCATGAACAATCTGGTATATTTGGAATACTAGGAATGAC
Q1615	SA7YY226-2	SA7	YY226	10.9	R09b48	@5_8cYzOiictN1/1	ATACAAGAGCGCAAGACCCACCACAACCACTAAACTGAACCGTG	@5_8cYzOiictN1/2	NGACCCATGAACAATCTGGTATATTTGAAAGGCTCGGGTTGACA
Q1616	SA7YY226-3	SA7	YY226	3.3	R10b13	@5_2jIjUiictN1/2	ATACAAGATCGCAAGAACCACCACAACCCAAAGAAAATTCTGCA	@5_2jIjUiictN1/1	GGACCCATGAACAATCTGGTTTTAAGGAGACTAATACTAGGCAT
Q1617	SA7YY228-1	SA7	YY228	13.1	R01b15	@3_55bhDiictN1/1	ATACAAGAGCGCAAGACCCACCACAAAGACCGGGAAGAATCCTG	@3_55bhDiictN1/2	NTNTCAGCTCCTGAAGATCACAACTCTCTGGTTTCACTTCCTGT
Q1618	SA7YY228-2	SA7	YY228	16.1	R03b40	@5_fUULHiictN1/2	NTACAAGAGCGCAAGACCCACCACAAGACTGGAGTATATATTTT	@5_fUULHiictN1/1	GTTTCAGCTCCTGCACATCACATTTGATCTCATCTATTTTGTTC
Q1619	SA7YY228-3	SA7	YY228	2.6	R05b08	@7_63jdNiictN1/1	ATACAAGAGCGCAAGACCCACCACAAAGATAGACAGATTGTTCT	@7_63jdNiictN1/2	NTTTCAGCTCCTGCACATCACTGTTATCATCAAACCAAATATGG
Q1620	SA7YY228-4	SA7	YY228	6.3	R07b08	@7_eoymGiictN1/2	NTNCAAGATCGCAAGACACACCACAACAACAAAACCCCCTTAGA	@7_eoymGiictN1/1	GTTTCAGCTCCTGCACATCATATTCTCTTTCTTTTGTTTTTTGT
Q1621	SA7YY228-5	SA7	YY228	14.7	R07b34	@1_I84HCiictN1/2	NTNCAAGAGCGCAAGACAGACCACAAAAGCAACCACCGAGCCAC	@1_I84HCiictN1/1	GTTTCAGCTCCTGAACATCATCTTCTTCTGCTGAACCTTACCTT
Q1622	SA7YY228-6	SA7	YY228	9.4	R07b47	@1_4iV7HiictN1/1	ATACAAGAGCGCAAGACCCACCACAATTGGACTCAGATTCTTCT	@1_4iV7HiictN1/2	NTTTCAGCTCCTGCACATCAATGATTCAAATAATAATCGTTTTA
Q1623	SA7YY228-7	SA7	YY228	3.1	R08b05	@1_fnuwFiictN1/2	NTACAAGAGCGCAAGACCCACCACAACATCTGGAGAGATGCGCA	@1_fnuwFiictN1/1	GTTTCAGCTCCTGCACATCATCCATCAATCCTTTGAAATCTAAA
Q1624	SA7YY230-1	SA7	YY230	4	R07b11	@3_beE7BiictN1/2	NTNCAAGATTGCAAGANCCACCACAACAATACAATCACTGCCTG	@3_beE7BiictN1/1	TCTCGGCCCTGGAGCTGTAACCAGAGTTCGCATCCTAGTAACAG
Q1625	SA7YY230-2	SA7	YY230	4.8	R08b23	@5_fpuHbiictN1/2	NTACAAGAGCGCAAGACNNACCACAACAATACAATCACTGCTTG	@5_fpuHbiictN1/1	TCTAGGCCCTGGAGCTGTAACCAGAGTTCGCATCCTAGTAACAG
Q1626	SA7YY230-3	SA7	YY230	10.3	R09b17	@5_Ajp0EiictN1/2	NTNCAAGAGCGCAAGACCCACCACAAAGCGACCAAGAGAAAGCA	@5_Ajp0EiictN1/1	TCTAGGCCCTGGAGCTGTAACGAGTCACAAAGAAAAGTGAGAAA
Q1627	SA7YY230-4	SA7	YY230	7.4	R09b34	@1_LwvXMiictN1/1	ATACAAGAGCGCAAGACCCACCACAACCATATGTTTACAACTCT	@1_LwvXMiictN1/2	NCTAGGCCCTGGAGCTGTAAACGTATGGTGGTGGAGGAGATTTG
Q1628	SA7YY230-5	SA7	YY230	2.5	R10b31	@1_DFRpIiictN1/2	NTACACACGCGCAAGACCCACCACAACCATCTCCCTCACAGCCA	@1_DFRpIiictN1/1	TCTAGGCCCTGGAGCTGTAATAGTAAGGGGTTGGTGGTGGTGAA
Q1629	SA7YY231-1	SA7	YY231	3.7	R03b19	@3_beRwciictN1/1	ATACAAGAGCGCAAGACCCACCACAAACACCTTCCAGATTAACA	@3_beRwciictN1/2	NGAACATCAGCTGCAAGACAAAGGAAGATGTAGAGGAAGTGCTA
Q1630	SA7YY231-2	SA7	YY231	3	R03b21	@5_9xfmEiictN1/2	NTNCAAGAGCGCAAGACACACCACAACCATCCATAAAATGAACA	@5_9xfmEiictN1/1	GGAACATCAGCTGCAAGACAAATAGGAAGAAGGATAAGTTACTT
Q1631	SA7YY231-3	SA7	YY231	11.8	R03b57	@5_ErghWiictN1/2	ATACAAGAGCGCAAGACCCACCACAAACCGCAGGAAGAGAACCA	@5_ErghWiictN1/1	GGAACATCAGCTGCAAGACAGACGGTGTACGTTTGTGGGAAACC
Q1632	SA7YY231-4	SA7	YY231	2.7	R07b27	@5_LN7HCiictN1/2	NTNCACACACGCAAGACCCACCACAACAAAATGGGGTGGCTGAG	@5_LN7HCiictN1/1	GGAACATCAGCTGCAAGACACGGGTTGGCACTCTATTGATGAGA
Q1633	SA7YY231-5	SA7	YY231	6.2	R08b29	@5_qCGBUiictN1/2	ATACACACGCGCAAGACCCACCACAATTTATACCTATCAAGAAC	@5_qCGBUiictN1/1	GGAACATCAGCTGCAAGACAAAACCTTTGAATTGGTTCCTCCAG
Q1634	SA7YY231-6	SA7	YY231	17.6	R09b06	@5_6tZPLiictN1/1	ATACAAGAGCGCAAGACCCACCACAAGAAAACAATACTCATATC	@5_6tZPLiictN1/2	NGNACATCAGCTGCAAGACATCAAGAACAGAAGTAGAGAGACAA
Q1635	SA7YY231-7	SA7	YY231	6.4	R09b06	@7_1P94LiictN1/2	NTNCAAGAGCGCAAGACNCNCCACAAGAAAATAGAACTCATATC	@7_1P94LiictN1/1	GGAACATCAGCTGCAAGACATCAAGAACAGAAGTAGAGAGACAA
Q1636	SA7YY231-8	SA7	YY231	8.3	R09b48	@5_8S03PiictN1/2	NTACAAGATCGCAAGAGCCACCACAAAGATACTCAACCATTCTC	@5_8S03PiictN1/1	GGAACATCAGCTGCAAGACAGTATCATGGGCAATCAGTGTGTTA
Q1637	SA7YY231-9	SA7	YY231	3.5	R10b32	@1_KfHLHiictN1/2	NTACAAGAGCGCAAGACCCACCACAACTAGTCAAATATATATAT	@1_KfHLHiictN1/1	GGAACATCAGCTGCAAGACAGGAACCGAGAGGAACAGGCTTGGG
Q1638	SA7YY231-10	SA7	YY231	10.3	R10b34	@5_6kNKHiictN1/2	NTACAAGAGCGCAAGACCCACCACAACTAGTCAAATATATATAT	@5_6kNKHiictN1/1	GGAACATCAGCTGCAAGACAGGAACCGAGAGGAACAGGCTTGGA
Q1639	SA7YY233-1	SA7	YY233	17.7	R02b13	@7_0fYGIiictN1/2	NTACAAGATCGCAAGACACACCACAATATTCACATTCACAATGT	@7_0fYGIiictN1/1	GGGGTTTTCTCCTCTTTTGCCGGGAACCCAAGCAATGTAAATAG
Q1640	SA7YY233-2	SA7	YY233	6.4	R03b44	@1_yPd8aiictN1/2	NTACAAGAGCGCAAGACACACCACAACGCCCGGACAAAAGAACA	@1_yPd8aiictN1/1	GGGGTTTTCTCCTCTTTTGCCTTAGCCTTGTGATTGCTTTTAGC
Q1641	SA7YY235-1	SA7	YY235	2.6	R03b03	@3_19Z8JiictN1/2	NTNCAAGAGCGCAAGACCCACCACAATACTTCCTGAGTCTTAAA	@3_19Z8JiictN1/1	AAGGGAGGAGCTGAAGAAGGGAGCACGCAAGGCCTTGTTCAAGA
Q1642	SA7YY235-2	SA7	YY235	14	R03b21	@7_6BL2RiictN1/1	ATACAAGAGCGCAAGACCCACCACAAAATCTTCCCACAACGGGG	@7_6BL2RiictN1/2	AAGGGGAGGAGCTGAAGAAGGTGGTTCCGAGTTGGGTATCTGTA
Q1643	SA7YY235-3	SA7	YY235	3.1	R04b03	@7_0vePHiictN1/2	NTACAAGATCGCAAGACCCACCACAAGCAACAACCCAAACGATG	@7_0vePHiictN1/1	AAGGGAGGAGCTGAAGAAGGAAGATGTGGATACAGAGCCTGCAG
Q1644	SA7YY235-4	SA7	YY235	2.9	R04b18	@5_eI8RDiictN1/2	NTACACACACGCAAGACCCACCACAAGCGACAACCCAAACGATG	@5_eI8RDiictN1/1	AAGGGAGGAGCTGAAGAAGGAAGATGTGGATACAGAGCCTGCAA
Q1645	SA7YY235-5	SA7	YY235	14	R04b27	@7_7LTpViictN1/2	ATACAAGAGCGCAAGACCCACCACAACCACCTCAGAACGACCCT	@7_7LTpViictN1/1	AAGGGAGGAGCTGAAGAAGGAGGAAGGTGAGGAACACGCGCCGT
Q1646	SA7YY235-6	SA7	YY235	2.9	R09b10	@1_R3lsRiictN1/2	ATACAAGAGCGCAAGACCCACCACAACACATGCCTCCGCCGCCA	@1_R3lsRiictN1/1	AAGGGGAGGAGCTGAAGAAGGAGCAGGTGCGGAATGTGGAGAGG
Q1647	SA7YY235-7	SA7	YY235	3.2	R09b45	@7_AxKgWiictN1/1	ATACAAGAGCGCAAGACCCACCACAAAGATACTCGACCATTTCT	@7_AxKgWiictN1/2	AAGGGAGGAGCTGAAGAAGGCACTCAAGGAACTGTGGTGCACAG
Q1648	SA7YY235-8	SA7	YY235	7.8	R10b10	@3_bPUgBiictN1/2	NTNCAAGAGCGCAAGAAACACCACAACGGAAATAGAAAACGACA	@3_bPUgBiictN1/1	AAGGGAGGAGCTGAAGAAGGTTTGGGGCTTCTCCGATTGGAAGA
Q1649	SA7YY238-1	SA7	YY238	4.6	R05b22	@1_PIUUbiictN1/1	ATACAAGAGCGCAAGACCCACCACAATAGTTTCCCATGACCACT	@1_PIUUbiictN1/2	NGAGGCTTGTGTTCANTTCACTGGCAAAATGCAATTTGTTCCTG
Q1650	SA7YY238-2	SA7	YY238	4.2	R09b45	@3_1WOGZiictN1/2	ATACAAGAGCGCAAGAACCACCACAACTCTTAAAACAGCTGAGA	@3_1WOGZiictN1/1	CGAGGCTTGTGTTCACTTCAACGAGAGAGGAGACGTTGGACCCA
Q1651	SA7YY238-3	SA7	YY238	4.2	R10b32	@7_oB8EKiictN1/2	NTACAAGAGCGCAAGACCCACCACAATAATGCAATATATGACGA	@7_oB8EKiictN1/1	CGAGGCTTGTGTTCACTTCAATTTTATAGGCCCAAAAAGCAAAT
Q1652	SA7YY239-1	SA7	YY239	2.9	R02b50	@3_5cftJiictN1/1	ATACAAGAGCGCAAGACCCACCACAAATAGAGAAAACCAAAATG	@3_5cftJiictN1/2	NGNTTAGCAGCCCATTTNAAATCTATACTCACGTTAACTATAAA
Q1653	SA7YY240-1	SA7	YY240	6.3	R03b25	@1_2KwOWiictN1/1	ATACAAGAGCGCAAGACCCACCACAAGCTCCTTGGTTAATGTGT	@1_2KwOWiictN1/2	GCGCACACACACACACATTATACTTCTTTAAAATGTAATGTATT
Q1654	SA7YY240-2	SA7	YY240	10.2	R08b15	@1_3nmmZiictN1/2	NTACAAGAGCGCAAGACACACCACAAATATAAGAATCATTGACA	@1_3nmmZiictN1/1	GGGCACACACACACACATTAAACCATCTGGTTCTAACGCGACCG
Q1655	SA7YY242-1	SA7	YY242	4.4	R01b09	@3_qLDhFiictN1/2	NTNCAAGAGCGCAAGACCCACCACAAAGTCTTTCTCCGTTAGTC	@3_qLDhFiictN1/1	GAGCCGGTGAGTTCCAGAGGGAATAAGGATAGGAACGCCAGCGA
Q1656	SA7YY242-2	SA7	YY242	3.5	R01b11	@3_56EUGiictN1/2	ATACAAGATCGCAAGACACACCACAAAGTCTTTCTCCGTTAGTC	@3_56EUGiictN1/1	GAGCAGGTGAGTTCCAGAGGGAATAAGGATAGGAACACCTGCGA
Q1657	SA7YY242-3	SA7	YY242	4.6	R01b19	@5_KUsjIiictN1/2	NTACAAGAGCGCAAGACCCACCACAACAGCAAGAGGTGAACATT	@5_KUsjIiictN1/1	GAGCAGGTGAGTTCCAGAGGAATGTTCACCTCTTGCTGTTGTGG
Q1658	SA7YY242-4	SA7	YY242	3.4	R01b30	@5_0mVKNiictN1/1	ATACAAGAGCGCAAGACCCACCACAAAGACCACGCTGAAATCCG	@5_0mVKNiictN1/2	NANCAGGTGAGTTCCAGAGGCTCAAGATAGCGATGACTACAGTT
Q1659	SA7YY242-5	SA7	YY242	3.5	R02b24	@5_7R7hWiictN1/2	ATACAAGATCGCAAGACCCACCACAATGGGGAAAGGTCGCGCAC	@5_7R7hWiictN1/1	GAGCAGGTGAGTTCCAGAGGGAGAGCGAGTACAAGGCCCCGATG
Q1660	SA7YY242-6	SA7	YY242	3.4	R03b12	@3_HpjoTiictN1/2	NTACAAGAGCGCAAGACCCACCACAAAAGACTTCCAAAGTAGTT	@3_HpjoTiictN1/1	GAGCAGGTGAGTTCCAGAGGATATTTTTGATGAATCAGAACTAC
Q1661	SA7YY242-7	SA7	YY242	14.9	R03b21	@7_990qEiictN1/2	NTNCAAGAGCGCAAGACCCACCACAAAATCTTCCCACAACGGGG	@7_990qEiictN1/1	GAGCAGGTGAGTTCCAGAGGGGTGGGGGAAGCGAAGAAGGTGGT
Q1662	SA7YY242-8	SA7	YY242	4.4	R03b22	@5_AfopTiictN1/2	NTACAAGAGCGCAAGACCCACCACAACCATCTCCGTACTCCCCA	@5_AfopTiictN1/1	GAGGCAGGTGAGTTCCAGAGGGTTGTTGGTCTACATGGAACGTA
Q1663	SA7YY242-9	SA7	YY242	4.4	R05b11	@3_BvaoViictN1/2	ATACAAGAGCGCAAGACCCACCACAATAGTCATAGCAGATTACT	@3_BvaoViictN1/1	GAGCAAGGTGAGTTCCAGAGGGAAGTGTGAGTATGTAGAGAGTG
Q1664	SA7YY242-10	SA7	YY242	17.1	R05b26	@3_CWwLJiictN1/2	NTACAAGAGCGCAAGAGCCACCACAAAGATACTCAACCATTCAT	@3_CWwLJiictN1/1	GAGCAGGTGAGTTCCAGAGGGGGAGCCTGAGAAACGGCTAACAC
Q1665	SA7YY242-11	SA7	YY242	10.8	R05b29	@1_fHB8HiictN1/2	NTACAAGAGCGCAAGACCCACCACAAAGATACTCAACCATTCAT	@1_fHB8HiictN1/1	GAGCAGGTGAGTTCCAGAGGGGGAGCCTGAGAAACGGCTACCCC
Q1666	SA7YY242-12	SA7	YY242	17.6	R09b34	@7_iYvqXiictN1/2	ATACAAGAGCGCAAGACCCACCACAATCGCAGGAGGAGAATTAT	@7_iYvqXiictN1/1	GAGCAGGTGAGTTCCAGAGGACATGTATTGATCTTATCGATGTC
Q1667	SA7YY242-13	SA7	YY242	4.4	R09b55	@3_mnOlSiictN1/2	ATACAAGAGCGCAAGACCCACCACAACCACATTTTCTAACCCCT	@3_mnOlSiictN1/1	GAAGCAGGTGAGTTCCAGAGGTGAAGAAGTAGTCGACACTATGC
Q1668	SA7YY242-14	SA7	YY242	3	R09b60	@7_74BHRiictN1/1	ACACAAGAGCGCAAGACCCACCACAAACCAACCGAAGAATCCAA	@7_74BHRiictN1/2	GAGCAGGTGAGTTCCAGAGGGTTAGTCTCTGTGCGGTCCGCTCA
Q1669	SA7YY243-1	SA7	YY243	5.4	R02b34	@5_Bq0DbiictN1/1	ATACAAGATCGCAAGACCCACCACAATCAAACAGCTTAAAACCT	@5_Bq0DbiictN1/2	NCACTCTGGTTCGGTTTTNGCAGTGGCAAATGGCGTGAGCTGAT
Q1670	SA7YY243-2	SA7	YY243	6.5	R07b42	@7_2BfvRiictN1/1	ATACAAGAGCGCAAGACCCACCACAAACTCTAACCTAATGAAGA	@7_2BfvRiictN1/2	ACACTCTGGTTCGGTTTTGGCCGGTATTATGTAGTATTGGACAT
Q1671	SA7YY244-1	SA7	YY244	3.4	R01b19	@7_CSAHRiictN1/1	ATACAAGAGCGCAAGACCCACCACAACACATGCCTCCGCCGCCA	@7_CSAHRiictN1/2	AGGGAGGAGCTGAGGAAGAAGGAGAAGGTGCGGAATGTGGAGAG
Q1672	SA7YY244-2	SA7	YY244	3.3	R03b39	@1_7i9iFiictN1/2	NTNCAAGAGCGCAAGACGCACCACAACACATGCCTCCGCCGCCA	@1_7i9iFiictN1/1	AACGGTGAAGCTGAGGAAGAAGGAGCAGGTGCGGAATGTGGAGA
Q1673	SA7YY244-3	SA7	YY244	2.9	R04b16	@1_FLtzSiictN1/2	ATACAAGAGCGCAAGACCCACCACAACACATGCCTCCGCCGCCA	@1_FLtzSiictN1/1	ACGGTGAAGCTNAGGAAGAAGGAGCAGGTGCGGGATGTGGAGAG
Q1674	SA7YY244-4	SA7	YY244	5	R04b16	@1_16KfNiictN1/1	ATACAAGAGCGCAAGACCCACCACAACGTCTTCTTGTTCCAAAA	@1_16KfNiictN1/2	NCGGTGAAGCTGAGGAAGAAGAGAGCGGTGAAACTGAATTAGTT
Q1675	SA7YY244-5	SA7	YY244	6.4	R06b19	@1_Z9PAMiictN1/2	NTNCAAGAGCGCAAGAGACACCACAAAAGCCATGATACAAGACA	@1_Z9PAMiictN1/1	ACGGTGAAGCTGAGGAAGAAACAGACGCAAGAAGAGTTGTTGAA
Q1676	SA7YY244-6	SA7	YY244	12.5	R08b20	@1_34QNJiictN1/2	NTACAAGAGCGCAAGACCCACCACAATGACCACCTTCTTCTTCA	@1_34QNJiictN1/1	ACGGGTGAAGCTGAGGAAGAAACAATGATGAATGTGGACGTCAC
Q1677	SA7YY247-1	SA7	YY247	5.7	R01b20	@7_5lTHCiictN1/2	NTNCAAGAGCGCAAGAGGCACCACAAGTTATTTCATTACCGTCA	@7_5lTHCiictN1/1	GATGAAAAAGGCGAAAGTGCGGAGCTATGAGGGGCAACGGTGAT
Q1678	SA7YY247-2	SA7	YY247	2.6	R02b23	@3_6dglKiictN1/2	NTACAAGAGCGCAAGACCCACCACAATCCAAGCAACAAGAGATA	@3_6dglKiictN1/1	GATGAAAAAGGCGAAAGTGCTGCAAGGTCCTCAGCTAGATGCGC
Q1679	SA7YY247-3	SA7	YY247	2.8	R03b43	@1_34pcHiictN1/1	ATACAAGAGCGCAAGACCCACCACAAGAGCTTCTCGTTGAAAAA	@1_34pcHiictN1/2	NANGAAAAAGGCGAAAGTGCAAAACCCTAGAATCGCGGAGACGA
Q1680	SA7YY249-1	SA7	YY249	3.4	R05b06	@5_6l15HiictN1/2	NTACAAGAGCGCAAGACCCACCACAAACCATCCCGACTGGAACA	@5_6l15HiictN1/1	TTCGATCTTTTTCGGTTTGCCTGATGTGGTGGGGATTCCATGCC
Q1681	SA7YY250-1	SA7	YY250	6.5	R03b21	@5_bosGViictN1/1	ATACAAGAGCGCAAGACCCACCACAAACACCTTCCAGATTAACA	@5_bosGViictN1/2	AGAAGGCGAGGGAAGAACACAATGGGAGATAATGTGGTTGTTCT
Q1682	SA7YY250-2	SA7	YY250	2.8	R03b24	@3_cEW8HiictN1/2	NTACAAGAGCGCAAGACCCACCACAAACAAGACTCAATATTTTT	@3_cEW8HiictN1/1	AGAAGGCGAGGGAAGAAGACGAGTCACATGATACTAATATGTTA
Q1683	SA7YY250-3	SA7	YY250	13.1	R04b09	@3_oLhPDiictN1/2	NTACAAGAGCGCAAGACCCACCACAAATATAATAAAAAAATCAT	@3_oLhPDiictN1/1	AGAAGGCGAGGGAAGAAGACAACAAAGCTGACGGATACGACGGC
Q1684	SA7YY250-4	SA7	YY250	5.6	R05b24	@3_520mbiictN1/2	NTACAAGAGCGCAAGACCCACCACAACATCCACCGCTAACTCCA	@3_520mbiictN1/1	AGAAGGCGAGGGAAGAAGACGAAGAAACGAGGTGAAGGCAAGGT
Q1685	SA7YY250-5	SA7	YY250	6.6	R05b26	@1_KCkHGiictN1/2	ATNCAAGAGCGCAAGACCCACCACAAACACTTAAACCGGTATCA	@1_KCkHGiictN1/1	AGAAGGCGAGGGAAGAAGACGGCTTGATTCTGACAGTTATGATC
Q1686	SA7YY250-6	SA7	YY250	6.9	R06b26	@3_HGQnbiictN1/2	NTACAAGAGCGCAAGACCCACCACAACCATCCATAAAATGAACA	@3_HGQnbiictN1/1	AGAAGGCGAGGGAAGAAGACAAGAAAATCAGTATCATCAAGATA
Q1687	SA7YY250-7	SA7	YY250	5.1	R06b28	@1_7S2pRiictN1/2	ATACAAGAGCGCAAGACCCACCACAACCATCCATAAAATGAACA	@1_7S2pRiictN1/1	AGAAGGCGAGGGAAGAAGACAAGAAAATCAGTATCAACAAGATA
Q1688	SA7YY250-8	SA7	YY250	3.1	R07b15	@7_uJYNHiictN1/2	NTACAAGAGCGCAAGACCCACCACAACCCATCTTCGATCATCAT	@7_uJYNHiictN1/1	AGAAGGCGAGGGAAGAAGACGCTGATGGGATGATGGCTAAGGAA
Q1689	SA7YY250-9	SA7	YY250	3	R09b13	@7_28mEOiictN1/1	ATACAAGAGCGCAAGACCCACCACAAAGGTACTCGACCATTCTC	@7_28mEOiictN1/2	NGNAGGCGAGGGAAGAAGAAACTCAAGGAACTGTGGTGGACAGC
Q1690	SA7YY250-10	SA7	YY250	13.7	R09b48	@7_3zw2HiictN1/2	NTACAAGAGCGCAAGACCCACCACAAAGATACTCGACCATTTCT	@7_3zw2HiictN1/1	AGAAGGCGAGGGAAGAAGACACTCAAGGAACTGTGGTGCACAGC
Q1691	SA7YY251-1	SA7	YY251	4.7	R05b32	@1_aEmyYiictN1/2	NTACAAGAGCGCAAGACACACCACAAAAAAGCTCCACAAATTTG	@1_aEmyYiictN1/1	GGAGGAATGTTGGGTTAGCACATGGACGAGTAGGTTTCTCTCTT
Q1692	SA7YY251-2	SA7	YY251	8.5	R06b20	@3_fLafaiictN1/2	ATACAAGAGCGCAAGACACACCACAAGAGGGATATTCATTCATG	@3_fLafaiictN1/1	GGAGGAATGTTGGGTTAGCAACATCTTTCTCTTCTCTTCTTATT
Q1693	SA7YY251-3	SA7	YY251	7.2	R06b22	@3_bRCNPiictN1/1	ATACAAGAGCGCAAGACCCACCACAATATGCATCAATCATCAGG	@3_bRCNPiictN1/2	NGAGGAATGTTGGGTTAGCAATGGCAAGAGGCAAGCCTCGAAGA
Q1694	SA7YY251-4	SA7	YY251	9	R07b08	@5_8WWRQiictN1/2	ATACAAGAGCGCAAGACCCACCACAAAAATGCTCCATAGATTCG	@5_8WWRQiictN1/1	GTAGGAATGTTGGGTTAGCACATGGACGAGTAGGTTTCTCTCTT
Q1695	SA7YY251-5	SA7	YY251	18.1	R07b11	@3_BVfvWiictN1/2	ATACAAGAGCGCAAGACCCACCACAAGAAGACACACAGACATCA	@3_BVfvWiictN1/1	GGAGGAATGTTGGGTTAGCATTAGGTTGTAGTTATTGCCTTATG
Q1696	SA7YY251-6	SA7	YY251	11.2	R08b05	@3_5WSGIiictN1/1	ATACAAGAGCGCAAGACCCACCACAATCCTCAAAACTTAACCAG	@3_5WSGIiictN1/2	NGAGGAATGTTGGGTTAGCAGACTAGTTTAGAGAGTGACACGTA
Q1697	SA7YY251-7	SA7	YY251	4.2	R09b15	@7_5gZADiictN1/1	ATACAAGAGCGCAAGACCCACCACAAGAGGTATATTCATTCATG	@7_5gZADiictN1/2	NGNGGAATGTTGGGTTAGCAACATCTTTCTCTTCTCTTCTTATT
Q1698	SA7YY252-1	SA7	YY252	15.9	R02b26	@1_7pklbiictN1/2	NTACAAGAGCGCAAGACCCACCACAAACAAGACTCAATATTTTT	@1_7pklbiictN1/1	TCTGTCCCCAACAACNCAAAACAGAAAGCTATGTATCGAGATTG
Q1699	SA7YY253-1	SA7	YY253	3.8	R09b31	@1_1d4uFiictN1/2	NTACAAGAGCGCAAGACACACCACAAAGATCTCAATCAGTTTCA	@1_1d4uFiictN1/1	ATGGACTTCCTGTGCTTGCTCTTGCCTTATGAACAATCACTAAC
Q1700	SA7YY254-1	SA7	YY254	10.7	R03b33	@1_0VW8aiictN1/2	NTACAAGAGCGCAAGACCCACCACAAGTCAATACGTCAAATCGT	@1_0VW8aiictN1/1	AAGCTTGTCTCCGACCTCAAGAACCTTGTAGACCTTAAGTTACC
Q1701	SA7YY254-2	SA7	YY254	5.4	R06b18	@7_xoeWXiictN1/2	ATACAAGAGCGCAAGACCCACCACAATTCGAGCCCAGCAAATTA	@7_xoeWXiictN1/1	AAGCTTGTCTCCGACCTCAACATATCGAAGTGGAGTTGTTCGTC
Q1702	SA7YY254-3	SA7	YY254	9.7	R07b08	@3_46eODiictN1/2	NTACAAGAGCGCAAGACCCACCACAACCATCTTCAGATTCAGAC	@3_46eODiictN1/1	AAGCTTGTCTCCGACCTCAACTGGTGCCACTACTGAACCTTTCC
Q1703	SA7YY254-4	SA7	YY254	8.6	R08b26	@5_45dnXiictN1/2	ATACAAGAGCGCAAGACCCACCACAACCATCTTCGGATTCAGAC	@5_45dnXiictN1/1	AAGCTTGTCTCCGACCTCAACTGGTGCCACTACTGAACCTTTCC
Q1704	SA7YY255-1	SA7	YY255	3.6	R03b52	@5_1ddoOiictN1/2	NTACAAGAGCGCAAGACCCACCACAAGNTTTCTTCACCAATGAG	@5_1ddoOiictN1/1	GAATCCAGTCCTCTCGCAACTCATATCATCAAAATCTACAAACA
Q1705	SA7YY255-2	SA7	YY255	4.3	R06b30	@5_0OGeNiictN1/2	NTACAAGAGCGCAAGAACCACCACAAGATGATAACGAAACCCTA	@5_0OGeNiictN1/1	GAATCCAGTCCTCTCGCAACCTGAGGTGATATGCTTTTCGAATT
Q1706	SA7YY255-3	SA7	YY255	2.6	R09b58	@3_0maiUiictN1/1	ATACAAGAGCGCAAGACCCACCACAAGATTTCTTCACAAATGAG	@3_0maiUiictN1/2	GAATCCAGTCCTCTCGCAACCCATATCATCAAAATCTACGAACA
Q1707	SA7YY255-4	SA7	YY255	5.1	R09b61	@7_bRBeWiictN1/2	ATACAAGAGCGCAAGACCCACCACAAGATTTCTTCACAAATGAG	@7_bRBeWiictN1/1	GAATCCAGTCCTCTCGCAACTCATATCATCAAAATCTACAAACA
Q1708	SA7YY255-5	SA7	YY255	3.4	R09b64	@7_6BwAWiictN1/2	ATACAAGAGCGCAAGACCAACCACAAGATTTCTTCACCAATGAG	@7_6BwAWiictN1/1	GAATCCAGTCCCTCCGCAACCCATATCATCAAAATCTACGAACA
Q1709	SA7YY255-6	SA7	YY255	9.2	R09b64	@5_4UgAOiictN1/2	NTNCAAGAGCGCAAGACCCACCACAAGATTTCTTCACAAATGAG	@5_4UgAOiictN1/1	GAATCCCAGTCCTCTCGCAACTCATATCATCAAAATCTACGAAC
Q1710	SA7YY255-7	SA7	YY255	7	R09b64	@7_5ReNNiictN1/2	NTNCAAGAGCGCAAGACCCACCACAAGATTTCTTCACCAATGAG	@7_5ReNNiictN1/1	GGAATCCAGTCCTCTCGCAACTCATATCATCAAAATCTACGAAC
Q1711	SA7YY255-8	SA7	YY255	2.6	R10b20	@1_aMOIbiictN1/2	NTACAAGAGCGCAAGACCNACCACAAGATTTCTTCACCAATGAG	@1_aMOIbiictN1/1	GAATCCAGTCCTCTCGCAACCCATATCATCAAAATCTACAAACA
Q1712	SA7YY257-1	SA7	YY257	2.6	R04b07	@1_CEyZEiictN1/2	NTNCAAGAGCGCAAGACACACCACAAAAAAAAGCAAGTACTGCA	@1_CEyZEiictN1/1	AGATTGCCCGGACAGTACACATGACTGGATTTTTCTTTTTTTCT
Q1713	SA7YY257-2	SA7	YY257	2.9	R05b17	@7_lRV0XiictN1/2	ATACAAGAGCGCAAGACACACCACAAAGATACTCGACCACTCTT	@7_lRV0XiictN1/1	AGATTGCCCGGACAGTACACGGGAAGTGTAGAAACCTGCTAAAA
Q1714	SA7YY257-3	SA7	YY257	3.3	R06b07	@1_EEToMiictN1/2	NTNCAAGAGCGCAAGACACACCACAAAGATACTCGACCACTCTT	@1_EEToMiictN1/1	AGATTGCCCGGACAGTACACGGGAAGTGTAGAAACCCGTTAAAA
Q1715	SA7YY261-1	SA7	YY261	5.1	R02b26	@5_8uraXiictN1/1	ATACAAGAGCGCAAGACCCACCACAACCGCAGCTAAACCTCACG	@5_8uraXiictN1/2	ACATGTAGCGTCTGGAGTGAAGGTGAGTTGTAGGAGCTTAGGAG
Q1716	SA7YY261-2	SA7	YY261	5.5	R02b35	@3_1c20NiictN1/2	NTNCAAGATCGCAAGAACAACCACAACACCATCTGCAGGGATAT	@3_1c20NiictN1/1	CCATGTAGCGTCTGGAGTGAAGAGAGCTGTTGTACCTTTAGCTA
Q1717	SA7YY261-3	SA7	YY261	3.5	R05b45	@5_wdnmEiictN1/2	NTNCAAGAGCGCAAGACTCACCACAACAGAAGTAAAGCATGTAG	@5_wdnmEiictN1/1	CCATGTAGCGTCTGGAGTGAGGCTACCTTACTTTGTATTAATAG
Q1718	SA7YY261-4	SA7	YY261	3.4	R07b16	@3_fsyeDiictN1/2	NTNCAAGATCGCAAGACCCACCACAACAGAAGTAAAGCATGTAG	@3_fsyeDiictN1/1	CCATGTAGCGTCTGGAGTGAGACAGCCTTACTTTGTATTAATAG
Q1719	SA7YY261-5	SA7	YY261	10.9	R08b05	@5_5EFDQiictN1/2	NTACAAGAGCGCAAGACCCACCACAATCCTCAAAACTTAACCAG	@5_5EFDQiictN1/1	CCATGTAGCGTCTGGAGTGATGAGGAAGGTGATGATCTTGCGAC
Q1720	SA7YY261-6	SA7	YY261	6.9	R08b06	@3_DboABiictN1/2	NTNCAAGAGCGCAAGANCGACCACAATCCTCAAAACTTAACCAG	@3_DboABiictN1/1	CCATGTAGCGTCTGGAGTGATGAGGAAGGGGATGATCTTGCGAC
Q1721	SA7YY262-1	SA7	YY262	5.7	R03b23	@1_q0gBMiictN1/2	NTNCAAGAGCGCAAGACCCACCACAAAGCTAGTGTACGTAACAA	@1_q0gBMiictN1/1	GGGAAGAAACTGGGAAGGAGAACAGCATAGAGCATGCTCATGAG
Q1722	SA7YY262-2	SA7	YY262	6	R06b15	@1_EFoDMiictN1/2	NTNCAGCTCCGCAAGACCCNCCACAAAAGCCATGATACAAGACA	@1_EFoDMiictN1/1	GGGAAGAAACTGGGAAGGAGAGGGCTTTCTCGGCTTTGAGGAAG
Q1723	SA7YY262-3	SA7	YY262	3.7	R09b19	@7_14mPSiictN1/2	ATACAAGAGCGCAAGACCCACCACAACAACAACACATCGTCTCT	@7_14mPSiictN1/1	GGGAAGAAACTGGGAAGGAGAGGAGGATCTCGGGTCGGGTTTAA
Q1724	SA7YY263-1	SA7	YY263	2.7	R03b36	@1_yFXEIiictN1/2	NTACAAGAGCGCAAGACACACCACAATCCCCAAACACCTTCATC	@1_yFXEIiictN1/1	TGGAGGATTGCGTTAGGTGTGGATGGGTGAAGCATGGACGGGTG
Q1725	SA7YY266-1	SA7	YY266	3.3	R02b08	@1_c8rbHiictN1/1	ATACAAGAGCGCAAGACCCACCACAAGAATACAAGGCAGATACA	@1_c8rbHiictN1/2	NANGAGGGGAGGGACTTTGAGGAGACGGTCGAATTCCTGTATAA
Q1726	SA7YY266-2	SA7	YY266	8.4	R05b34	@1_06ggFiictN1/2	NTNCAAGAGCGCAAGAAACACCACAACCGCAGTCACGAGGCTTG	@1_06ggFiictN1/1	AAAGAGGGGAGGGACTTTGAAGCTATCGACGAGCTGTTTTTAGG
Q1727	SA7YY266-3	SA7	YY266	3	R08b02	@5_9spBKiictN1/2	NTACAAGAGCGCAAGACCCACCACAAAGCAGAGGCTTTACATCA	@5_9spBKiictN1/1	AAAGCGGGGAGGGACTTTGATTTCTTCGAGGAAGACATGGAGAT
Q1728	SA7YY266-4	SA7	YY266	3.3	R09b01	@5_9c2UGiictN1/2	ATACAAGAGCGCAAGACACACCACAACACAAAAATGTTAAAGTT	@5_9c2UGiictN1/1	AAAGAGGGGAGGGACTTTGATTGATTTGTATTGGGAAATGGTGT
Q1729	SA7YY266-5	SA7	YY266	2.7	R09b03	@1_axmfLiictN1/2	NTACAAGAGCGCAAGACCCACCACAACACAAGAATGTTAAAGTT	@1_axmfLiictN1/1	AAAGAGGGGAGGGACTTTGATTGATTTGTATTGGGAAATGGTGT
Q1730	SA7YY267-1	SA7	YY267	2.6	R05b26	@1_95MEIiictN1/2	NTACAAGAGCGCAAGACACACCACAAAGATACTCGACCACTCTT	@1_95MEIiictN1/1	TCAAACGATTCATGTGGTGGACAGAGTAAAGAGGTTATGGAGAA
Q1731	SA7YY268-1	SA7	YY268	4.2	R08b37	@1_ewBRHiictN1/2	NTNCAAGAGCGCAAGACCCACCACAATGATGCTGCCCATAGATC	@1_ewBRHiictN1/1	TCCGCTCTGTATCCACCTCTTAGAAAGAAAAGAACTTAAATCAA
Q1732	SA7YY271-1	SA7	YY271	5.1	R02b35	@5_Ffm3NiictN1/1	ATACAAGAGCGCAAGACCCACCACAACTCAATGCAAGATCAGAT	@5_Ffm3NiictN1/2	NCNAAAGATGCCTTAATTGCATAACTATCATCTAGACTTGTGTT
Q1733	SA7YY271-2	SA7	YY271	14.4	R06b22	@5_1WX7FiictN1/2	NTNCAAGAGCGCAAGAACCACCACAACTCAATGCAAGATCATAT	@5_1WX7FiictN1/1	GCCAAAGATGCCTTAATTGCATAAGTATCATCTAGACTTGTGTT
Q1734	SA7YY271-3	SA7	YY271	5.3	R06b27	@1_6NIzBiictN1/2	NTNCAAGATCGCAAGACACACCACAACTCAATGCAAGATCATAT	@1_6NIzBiictN1/1	GCCAAAGATGCCTTAATTGCAGAAGTATCATCTAGACTTGTGTT
Q1735	SA7YY271-4	SA7	YY271	4.2	R08b31	@1_5UkEQiictN1/1	ATACAAGAGCGCAAGACCCACCACAACTCAATGCAAGATCAGAT	@1_5UkEQiictN1/2	NCCAAAGATGCCTTAATTGCAGAAGTATCATCTAGACTTGTGTT
Q1736	SA7YY271-5	SA7	YY271	9	R10b37	@5_4BzRSiictN1/1	ATACAAGAGCGCAAGACCCACCACAACTTGATATATGCATCGTA	@5_4BzRSiictN1/2	GCCAAAGATGCCTTAATTGCATGCCCTACCTGACACAATATCTT
Q1737	SA7YY271-6	SA7	YY271	7.4	R10b38	@7_2m7KRiictN1/2	ATACAAGAGCGCAAGACACACCACAACTTGATATATGCATCGTA	@7_2m7KRiictN1/1	GCCAAAGATGCCTTAATTGCATGCCCTACCTGCCACAATATCTT
