# Supplementary material for: Integration of Solexa sequences on an ultradense genetic map in Brassica rapa L
Source: BMC Genomics. 2011 May 19;12:249. doi: 10.1186/1471-2164-12-249 (PMC3125265; doi:10.1186/1471-2164-12-249)
Supplement: Additional file 8 — Comparison of read numbers of some integrated Solexa sequences and scores of SRAP markers that were produced with the same primers and have the same positions on the genetci map of B.rapa. [file 1471-2164-12-249-S8.XLS]

## Sheet: Sheet1
Additional file 8 Comparison of read numbers of some integrated Solexa sequences and scores of SRAP markers that were produced with the same primers and have the same positions on the genetci map of B.rapa*
							P1	P2	RIL	RIL	RIL	RIL	RIL	RIL	RIL	RIL	RIL	RIL	RIL	RIL	RIL	RIL	RIL	RIL	RIL	RIL	RIL	RIL	RIL	RIL	RIL	RIL	RIL	RIL	RIL	RIL	RIL	RIL	RIL	RIL	RIL	RIL	RIL	RIL	RIL	RIL	RIL	RIL	RIL
Code	Marker name	Map position	Forward primer	Reverse primer	Marker source	Marker size/LOD Value	Sarson	RI16	SR001	SR002	SR003	SR005	SR006	SR007	SR008	SR009	SR010	SR120	SR012	SR013	SR014	SR015	SR016	SR017	SR019	SR020	SR021	SR022	SR114	SR024	SR025	SR115	SR027	SR028	SR030	SR116	SR032	SR034	SR035	SR037	SR038	SR040	SR041	SR043	SR044	SR045	SR046	SR047	SR048-2
f0001	SA7TUBR123-148	R01b20	SA7	TUBR123	SRAP	148	A	B	A	B	A	B	A	A	A	A	B	B	B	A	B	A	A	A	A	B	A	A	A	A	A	A	A	A	A	A	A	A	B	A	A	A	A	A	B	B	A	A	A
f0002	SA7TUBR123-2	R01b20	SA7	TUBR123	Solexa	LOD:8.1	1	0	6	2	7	0	-	2	4	3	0	0	6	5	0	4	4	4	4	1	4	4	8	4	0	-	5	-	4	-	4	6	0	4	5	1	7	7	0	0	1	8	-
f0003	SA7TU120-172	R01b21	SA7	TU120	SRAP	172	A	B	A	B	A	B	A	A	A	A	B	B	B	A	B	A	A	A	A	B	A	A	A	A	A	A	A	A	A	A	A	A	B	A	A	A	A	A	B	B	A	A	A
f0004	SA7TU120-1	R01b21	SA7	TU120	Solexa	LOD:16.8	14	2	19	3	15	1	-	12	16	13	2	2	18	11	2	21	14	11	13	3	7	7	8	14	2	-	15	-	16	-	15	10	1	18	17	15	15	16	4	1	11	8	-
f0005	SA7TUBR123-170	R01b21	SA7	TUBR123	SRAP	170	A	B	A	B	A	B	A	A	A	A	B	B	B	A	B	A	A	A	A	B	A	A	A	A	A	A	A	A	A	A	A	A	B	A	A	A	A	A	B	B	A	A	A
f0006	SA7TUBR123-3	R01b21	SA7	TUBR123	Solexa	LOD:10.5	1	0	9	1	4	0	-	5	8	5	2	1	6	8	2	2	5	5	6	1	1	8	9	8	2	-	6	-	8	-	3	5	0	5	6	8	4	5	1	2	6	4	-
f0007	SA7TUBR178-284	R02b11	SA7	TUBR178	SRAP	284	B	A	B	B	B	B	B	B	A	A	A	B	A	B	B	B	B	B	A	A	A	A	B	B	B	B	A	A	B	B	B	A	A	B	B	B	A	A	A	A	B	B	B
f0008	SA7TUBR178-3	R02b11	SA7	TUBR178	Solexa	LOD:11.6	0	2	0	0	0	1	-	0	3	2	5	0	0	0	0	0	1	0	1	2	0	4	0	0	0	-	0	-	0	-	0	2	1	0	0	0	3	2	2	3	0	0	-
f0009	SA7TU35A-283	R02b24	SA7	TU35A	SRAP	283	B	A	B	A	B	B	B	A	A	A	A	B	A	B	B	B	B	B	A	B	B	B	A	B	B	B	A	B	B	A	A	A	A	A	B	A	A	A	A	B	A	B	B
f0010	SA7TU35A-1	R02b24	SA7	TU35A	Solexa	LOD:8.6	2	12	0	12	0	1	-	3	10	20	2	0	2	0	1	0	1	0	13	1	0	0	0	1	1	-	7	-	1	-	22	24	21	16	0	21	5	33	20	1	23	4	-
f0011	SA7TUBR144-307	R02b34	SA7	TUBR144	SRAP	307	B	A	B	A	A	A	A	A	A	A	A	B	A	B	A	B	A	B	A	A	B	B	A	B	B	B	A	B	B	A	A	A	A	A	B	A	A	A	A	B	A	B	B
f0012	SA7TUBR144-2	R02b34	SA7	TUBR144	Solexa	LOD:17.7	0	11	0	9	8	5	-	10	5	12	13	1	0	0	4	1	3	1	9	3	1	2	12	0	0	-	7	-	2	-	9	16	10	1	0	3	13	10	16	1	9	0	-
f0013	SA7TU150-213	R02b39	SA7	TU150	SRAP	213	A	B	A	B	B	B	B	B	A	B	A	A	B	A	B	B	B	A	A	B	A	A	B	B	A	A	B	A	B	B	B	B	A	A	A	B	B	B	B	A	B	A	B
f0014	SA7TU150-2	R02b39	SA7	TU150	Solexa	LOD:14.8	33	2	29	1	3	0	-	1	6	1	29	16	35	31	1	0	1	24	4	2	35	33	0	1	2	-	0	-	1	-	4	0	10	16	17	1	2	5	2	23	4	4	-
f0015	SA7MS12-273	R03b06	SA7	MS12	SRAP	273	A	B	B	B	A	B	B	B	A	A	B	B	B	B	B	B	A	A	B	B	A	A	B	B	A	B	B	B	B	A	A	A	A	B	B	A	B	B	A	A	A	B	A
f0016	SA7MS12-4	R03b06	SA7	MS12	Solexa	LOD:18.6	44	11	3	20	66	2	-	1	66	54	9	1	7	14	4	3	69	46	7	7	53	55	2	24	128	-	4	-	11	-	67	86	4	2	2	88	7	48	66	69	49	0	-
f0017	SA7TU126-374	R03b06	SA7	TU126	SRAP	374	A	B	B	B	A	B	B	B	A	A	B	B	B	B	B	B	A	A	B	B	A	A	B	B	A	B	B	B	B	A	A	A	A	B	B	A	B	A	B	A	A	B	A
f0018	SA7TU126-1	R03b06	SA7	TU126	Solexa	LOD:9.9	10	10	16	3	0	13	-	13	1	1	10	5	5	21	11	32	7	7	7	13	4	11	11	21	9	-	11	-	12	-	1	0	0	8	31	0	5	1	0	7	0	12	-
f0019	SA7TUAT004-154	R03b06	SA7	TUAT004	SRAP	154	A	B	B	B	A	B	B	B	A	A	B	B	B	B	B	B	A	A	B	B	A	A	B	B	A	B	B	B	B	A	A	A	A	B	B	A	B	A	A	A	A	B	A
f0020	SA7TUAT004-2	R03b06	SA7	TUAT004	Solexa	LOD:5.7	1	0	0	0	2	0	-	0	4	0	0	0	0	0	0	0	2	2	0	0	0	0	0	2	2	-	1	-	0	-	2	0	1	0	0	2	0	4	2	3	1	0	-
f0021	SA7TU126-104	R03b12	SA7	TU126	SRAP	104	B	A	A	B	B	B	B	A	B	A	A	A	B	B	A	A	B	B	A	A	B	A	A	A	B	A	A	A	B	B	B	A	B	A	A	B	A	B	B	B	A	A	B
f0022	SA7TU126-3	R03b12	SA7	TU126	Solexa	LOD:13.3	4	6	3	1	2	12	-	5	4	7	10	7	2	0	10	15	3	0	7	4	1	4	5	8	2	-	9	-	1	-	3	11	4	8	11	5	5	10	5	1	5	12	-
f0023	SA7TU152-231	R03b12	SA7	TU152	SRAP	231	A	B	B	A	A	B	A	B	A	B	B	B	A	A	B	B	A	A	B	B	A	A	B	B	A	A	B	B	A	A	A	B	A	B	B	A	A	A	A	A	B	B	A
f0024	SA7TU152-1	R03b12	SA7	TU152	Solexa	LOD:19.4	11	3	4	20	12	7	-	4	11	2	3	1	12	22	4	2	8	12	2	3	17	10	5	2	13	-	5	-	23	-	17	4	15	5	8	15	7	8	12	24	3	4	-
f0025	SA7TU71-203	R03b12	SA7	TU71	SRAP	203	A	B	B	A	A	B	A	B	A	B	B	B	A	A	B	B	A	A	B	B	A	A	B	B	A	A	B	B	A	A	A	B	A	B	B	A	A	A	A	A	B	B	A
f0026	SA7TU71-1	R03b12	SA7	TU71	Solexa	LOD:18.7	24	3	0	41	26	4	-	5	33	4	6	3	9	23	6	7	39	23	4	3	18	14	3	10	24	-	7	-	2	-	21	3	20	4	7	22	8	27	21	32	6	4	-
f0027	SA7YY208-105	R03b12	SA7	YY208	SRAP	105	B	A	A	B	B	A	B	A	B	A	A	A	B	B	A	A	B	B	A	A	B	A	A	A	B	A	A	B	B	B	B	A	B	A	A	B	A	B	B	B	A	A	B
f0028	SA7YY208-5	R03b12	SA7	YY208	Solexa	LOD:2.9	1	0	0	0	0	2	-	0	0	0	2	0	0	0	1	0	0	1	2	0	0	2	0	0	0	-	2	-	0	-	0	2	0	1	1	0	0	0	0	1	0	4	-
f0029	SA7TUBR82-249	R03b21	SA7	TUBR82	SRAP	249	B	A	A	B	B	A	B	B	B	A	A	B	B	B	A	A	B	B	A	B	A	B	A	A	B	B	B	A	A	B	B	A	A	B	B	B	A	B	A	B	A	A	B
f0030	SA7TUBR82-2	R03b21	SA7	TUBR82	Solexa	LOD:11.9	22	5	9	20	18	9	-	26	13	4	10	15	11	14	11	11	24	14	11	21	2	26	5	6	5	-	29	-	7	-	20	10	0	9	12	17	12	13	8	13	9	15	-
f0031	SA7YY235-175	R03b21	SA7	YY235	SRAP	175	A	B	B	A	A	B	A	A	A	B	B	A	A	A	B	B	A	A	A	A	B	A	B	B	A	A	A	B	B	A	A	B	B	A	A	A	A	A	B	A	B	B	A
f0032	SA7YY235-5	R03b21	SA7	YY235	Solexa	LOD:14	4	0	0	4	1	0	-	1	3	0	0	1	2	5	0	0	5	4	0	2	0	5	0	0	0	-	3	-	0	-	5	0	0	1	2	2	3	1	0	2	0	0	-
f0033	SA7TU114-225	R03b23	SA7	TU114	SRAP	225	B	A	B	B	B	A	B	B	B	A	A	B	B	B	A	A	B	A	A	B	A	B	A	A	B	B	B	B	A	B	B	A	A	B	B	B	A	B	A	B	A	A	B
f0034	SA7TU114-6	R03b23	SA7	TU114	Solexa	LOD:13.8	2	26	1	3	0	19	-	3	0	22	51	2	2	0	22	26	3	16	12	2	20	6	23	16	10	-	7	-	20	-	5	15	14	3	19	1	12	2	26	4	14	19	-
f0035	SA7MS12-262	R04b23	SA7	MS12	SRAP	262	A	B	B	B	B	A	B	A	B	A	A	A	A	B	A	B	B	A	A	A	B	B	B	B	A	A	A	A	B	A	B	B	B	B	A	B	B	A	B	B	B	B	A
f0036	SA7MS12-5	R04b23	SA7	MS12	Solexa	LOD:21.3	98	2	3	3	4	115	-	47	3	64	102	143	2	0	39	1	2	108	111	72	2	4	2	6	1	-	93	-	2	-	2	3	1	3	57	2	3	74	0	0	5	0	-
f0037	SA7TUBR82-173	R05b06	SA7	TUBR82	SRAP	173	B	A	B	B	A	B	B	B	A	A	B	A	A	A	B	A	B	A	A	A	A	A	A	A	B	B	A	B	A	A	B	A	A	A	A	B	B	B	B	A	A	A	B
f0038	SA7TUBR82-4	R05b06	SA7	TUBR82	Solexa	LOD:10.3	0	0	0	0	2	1	-	0	9	5	0	6	3	2	0	4	2	5	10	8	4	0	2	4	0	-	1	-	1	-	0	5	0	6	1	1	2	3	0	4	3	0	-
f0039	SA7YY242-165	R05b11	SA7	YY242	SRAP	165	B	A	B	B	A	B	B	A	A	A	B	A	A	A	B	A	A	A	A	B	A	A	A	A	B	A	A	A	A	A	A	A	A	A	A	A	B	A	B	B	B	A	B
f0040	SA7YY242-13	R05b11	SA7	YY242	Solexa	LOD:4.4	1	3	0	1	1	1	-	0	2	2	0	0	5	3	1	0	0	4	2	0	2	0	0	4	0	-	0	-	3	-	1	3	1	2	1	2	0	2	1	0	1	0	-
f0041	SA7TU33A-135	R05b17	SA7	TU33A	SRAP	135	B	A	A	B	A	B	A	A	A	B	B	B	A	A	B	A	A	A	A	B	B	A	A	A	B	A	B	B	A	B	A	B	A	A	A	A	B	A	B	A	A	A	B
f0042	SA7TU33A-2	R05b17	SA7	TU33A	Solexa	LOD:6.7	1	2	0	0	3	0	-	2	4	0	1	0	0	2	0	1	3	1	1	0	0	0	0	5	1	-	0	-	0	-	1	0	2	4	1	3	2	4	0	3	1	0	-
f0043	SA7TUBR184-115	R05b25	SA7	TUBR184	SRAP	115	A	B	B	B	B	A	B	B	A	A	A	A	B	B	A	B	A	B	B	A	A	A	A	B	A	B	A	A	A	A	B	A	B	B	A	B	B	B	A	B	A	A	B
f0044	SA7TUBR184-3	R05b25	SA7	TUBR184	Solexa	LOD:6.8	2	0	0	0	0	4	-	0	0	1	0	8	0	0	4	2	0	0	0	1	1	8	0	0	0	-	3	-	0	-	0	3	0	0	3	1	0	1	1	0	0	0	-
f0045	SA7TUBR60-161	R05b27	SA7	TUBR60	SRAP	161	B	A	A	A	A	B	A	A	A	B	B	B	A	A	B	A	A	A	A	B	B	B	B	A	B	A	B	B	B	B	A	B	A	A	B	A	A	A	A	A	A	B	A
f0046	SA7TUBR60-1	R05b27	SA7	TUBR60	Solexa	LOD:12.3	7	31	15	30	27	5	-	32	20	4	3	3	12	15	9	10	12	17	22	9	1	3	11	23	19	-	3	-	7	-	12	7	14	11	4	17	19	16	7	15	25	0	-
f0047	SA7YY212-268	R05b33	SA7	YY212	SRAP	268	A	B	B	B	B	A	B	B	B	B	A	A	A	B	A	B	B	B	B	B	A	B	A	B	A	A	A	A	A	A	B	A	B	A	B	B	B	B	B	B	B	A	B
f0048	SA7YY212-1	R05b33	SA7	YY212	Solexa	LOD:4.2	0	8	0	1	1	0	-	0	1	3	0	0	2	0	1	4	0	4	4	2	0	3	0	2	3	-	1	-	0	-	4	0	5	2	2	2	5	1	2	2	2	0	-
f0049	SA7TUBR195-372	R06b12	SA7	TUBR195	SRAP	372	A	B	B	B	B	A	B	A	A	A	A	B	B	A	A	A	A	A	A	A	B	A	A	A	A	A	A	A	B	A	A	B	A	B	A	A	B	B	A	A	A	A	A
f0050	SA7TUBR195-10	R06b12	SA7	TUBR195	Solexa	LOD:3.5	1	0	0	0	0	5	-	5	4	0	1	2	4	8	5	5	1	5	2	4	1	0	0	4	0	-	1	-	0	-	4	0	3	2	0	3	2	2	0	2	5	4	-
f0051	SA7TU92-259	R06b22	SA7	TU92	SRAP	259	B	A	A	A	A	B	A	B	B	A	B	A	A	A	A	A	A	A	A	A	A	A	A	B	B	B	B	A	B	B	B	A	B	B	B	B	B	A	A	B	B	A	A
f0052	SA7TU92-1	R06b22	SA7	TU92	Solexa	LOD:16.1	1	23	10	17	12	0	-	0	1	18	1	6	2	7	17	19	10	12	16	10	9	15	0	0	2	-	0	-	1	-	2	10	1	1	1	1	0	7	6	0	2	12	-
f0053	SA7TUBR72-208	R06b22	SA7	TUBR72	SRAP	208	A	B	B	B	B	A	B	A	A	B	A	B	B	B	B	B	B	B	B	B	B	B	B	A	A	A	A	B	A	A	A	B	A	A	A	A	A	B	A	A	A	B	A
f0054	SA7TUBR72-3	R06b22	SA7	TUBR72	Solexa	LOD:7	2	1	4	5	1	0	-	1	0	4	2	2	2	3	2	3	3	4	4	3	2	3	2	0	0	-	2	-	0	-	0	4	0	0	1	0	0	0	0	0	0	0	-
f0055	SA7YY180-87	R06b28	SA7	YY180	SRAP	87	B	A	B	A	A	B	A	B	B	A	B	A	A	A	A	A	A	A	A	B	A	A	A	B	B	B	B	A	B	B	A	A	B	B	B	A	B	A	A	B	B	A	B
f0056	SA7YY180-5	R06b28	SA7	YY180	Solexa	LOD:3.4	0	0	0	0	0	0	-	1	0	0	0	2	2	2	2	1	0	0	0	1	1	2	2	0	1	-	0	-	0	-	1	2	1	0	0	1	0	0	0	0	2	0	-
f0057	SA7YY217-277	R06b37	SA7	YY217	SRAP	277	A	B	B	A	B	A	A	B	A	B	A	B	B	B	A	A	B	B	B	A	B	A	B	A	A	A	A	A	A	B	B	B	A	A	B	B	A	B	A	A	A	B	A
f0058	SA7YY217-4	R06b37	SA7	YY217	Solexa	LOD:9	2	0	1	3	0	2	-	0	4	0	1	0	0	0	3	2	0	1	0	6	0	3	0	2	2	-	1	-	0	-	1	0	6	0	0	0	3	0	0	6	2	0	-
f0059	SA7TUBR60-219	R07b11	SA7	TUBR60	SRAP	219	A	B	A	A	A	A	B	B	B	A	A	A	A	A	B	A	A	A	A	A	A	A	A	A	A	B	B	B	B	A	B	B	A	B	A	B	B	A	B	A	B	A	A
f0060	SA7TUBR60-5	R07b11	SA7	TUBR60	Solexa	LOD:11.4	4	0	10	4	5	4	-	1	0	2	4	2	4	6	0	3	5	0	3	7	2	6	3	5	5	-	0	-	0	-	1	0	4	1	7	2	0	4	1	5	1	8	-
f0061	SA7TUBR106-168	R07b31	SA7	TUBR106	SRAP	168	B	A	B	A	B	B	A	A	B	B	A	B	A	A	B	B	A	B	B	A	A	A	B	A	A	A	B	B	A	A	A	B	A	A	A	A	A	A	A	B	A	A	B
f0062	SA7TUBR106-1	R07b31	SA7	TUBR106	Solexa	LOD:4.1	3	1	2	0	0	2	-	0	0	2	0	1	2	0	0	0	0	0	0	2	0	0	0	0	2	-	1	-	1	-	0	2	1	0	0	1	0	0	0	0	0	0	-
f0063	SA7TUBR106-163	R07b41	SA7	TUBR106	SRAP	163	A	B	A	B	B	A	B	B	A	A	B	A	A	B	A	B	B	B	A	A	A	B	A	B	A	B	A	A	A	A	B	A	A	B	A	B	A	B	B	A	B	A	A
f0064	SA7TUBR106-3	R07b41	SA7	TUBR106	Solexa	LOD:9.6	15	23	20	12	12	21	-	7	20	21	12	23	11	14	15	23	13	21	23	26	31	13	16	20	21	-	24	-	23	-	10	21	10	8	16	8	34	12	11	16	14	8	-
f0065	SA7TUBR72-227	R07b47	SA7	TUBR72	SRAP	227	B	A	A	A	A	B	A	B	B	B	B	B	B	A	B	B	B	B	A	B	B	A	B	A	B	A	B	B	B	B	B	A	A	A	A	B	B	A	A	B	A	B	B
f0066	SA7TUBR72-6	R07b47	SA7	TUBR72	Solexa	LOD:8.1	2	3	4	3	5	0	-	2	1	2	3	1	3	2	2	1	2	2	0	1	0	3	0	4	2	-	1	-	0	-	1	5	1	7	8	2	0	5	4	3	4	0	-
f0067	SA7YY261-478	R08b06	SA7	YY261	SRAP	478	A	B	B	B	B	A	A	B	A	A	A	B	A	B	A	B	A	B	B	B	B	A	B	A	A	B	A	B	B	B	A	A	A	B	B	A	A	A	B	A	B	A	A
f0068	SA7YY261-6	R08b06	SA7	YY261	Solexa	LOD:6.9	2	0	0	0	0	2	-	0	0	5	1	0	0	0	3	0	1	1	0	0	0	4	0	3	0	-	1	-	0	-	0	0	2	0	1	3	2	1	0	2	0	0	-
f0069	SA7TUBR194-283	R08b07	SA7	TUBR194	SRAP	283	B	A	A	A	A	B	B	A	B	B	A	A	B	A	B	A	B	A	A	A	A	B	A	B	B	A	B	A	A	A	B	A	B	A	A	B	B	B	A	B	B	B	B
f0070	SA7TUBR194-3	R08b07	SA7	TUBR194	Solexa	LOD:25.1	0	21	10	17	14	0	-	20	0	1	19	16	24	20	2	18	1	14	10	21	21	0	22	0	12	-	3	-	19	-	0	21	0	10	14	0	0	1	19	0	17	0	-
f0071	SA7TU150-169	R08b08	SA7	TU150	SRAP	169	B	A	A	A	A	B	B	A	B	B	A	A	B	A	B	A	B	A	A	A	A	B	A	B	B	A	B	A	A	A	B	A	B	A	A	B	B	B	A	B	A	B	B
f0072	SA7TU150-3	R08b08	SA7	TU150	Solexa	LOD:8.1	1	3	4	12	2	0	-	7	0	1	7	4	4	4	1	3	0	7	6	4	4	0	3	1	12	-	1	-	2	-	1	4	0	7	6	1	2	1	0	0	6	4	-
f0073	SA7TUBR72-129	R08b17	SA7	TUBR72	SRAP	129	B	A	A	B	B	A	B	B	A	B	A	A	A	A	A	B	B	A	A	A	A	A	B	B	B	A	B	B	A	A	B	A	A	A	A	B	A	B	A	B	A	B	B
f0074	SA7TUBR72-7	R08b17	SA7	TUBR72	Solexa	LOD:5.2	0	3	0	0	2	2	-	1	1	1	0	3	2	3	1	0	0	1	4	3	1	2	0	0	1	-	1	-	1	-	0	3	0	2	3	1	0	0	5	1	1	0	-
f0075	SA7YY226-209	R08b26	SA7	YY226	SRAP	209	B	A	B	B	B	A	A	A	A	A	A	A	A	B	A	B	B	A	A	A	A	A	B	B	B	B	A	B	A	A	B	B	A	A	A	B	A	B	B	A	A	B	B
f0076	SA7YY226-1	R08b26	SA7	YY226	Solexa	LOD:9.3	0	0	1	0	0	2	-	2	3	2	4	1	0	0	3	1	0	1	3	0	2	3	0	0	0	-	4	-	1	-	0	3	3	3	1	0	3	0	0	3	2	0	-
f0077	SA7TUBR124-209	R08b33	SA7	TUBR124	SRAP	209	A	B	A	B	A	B	B	B	B	A	A	A	B	A	B	A	A	A	B	B	B	B	A	A	A	A	B	A	B	B	B	A	B	B	B	A	B	A	A	B	A	A	A
f0078	SA7TUBR124-4	R08b33	SA7	TUBR124	Solexa	LOD:6.3	2	0	1	1	1	0	-	0	0	1	1	2	3	2	0	5	2	4	0	0	0	0	0	2	7	-	1	-	2	-	3	3	0	1	0	3	0	4	4	0	1	0	-
f0079	SA7TUAT008-140	R09b22	SA7	TUAT008	SRAP	140	A	B	A	B	A	B	A	B	A	B	A	A	A	A	B	B	A	B	B	A	A	B	A	B	A	A	B	A	A	B	B	A	A	B	B	B	A	B	A	A	A	B	A
f0080	SA7TUAT008-13	R09b22	SA7	TUAT008	Solexa	LOD:14.1	18	6	8	1	5	4	-	5	14	1	34	23	17	19	4	3	15	7	31	19	2	8	29	6	5	-	7	-	10	-	5	20	31	2	5	4	19	10	27	24	12	4	-
f0081	SA7TUBR72-244	R09b22	SA7	TUBR72	SRAP	244	B	A	B	A	A	A	B	A	B	A	B	B	B	B	A	A	B	A	A	B	A	A	B	A	B	B	A	B	A	A	A	B	A	A	A	A	B	A	B	B	B	A	B
f0082	SA7TUBR72-8	R09b22	SA7	TUBR72	Solexa	LOD:13.9	2	9	5	4	6	10	-	8	1	8	0	0	0	0	4	7	0	9	0	0	5	9	0	2	10	-	9	-	7	-	9	2	1	3	5	5	2	6	1	1	0	12	-
f0083	SA7TU26-250	R09b29	SA7	TU26	SRAP	250	B	A	B	A	A	A	B	A	A	A	B	B	A	B	A	A	A	A	B	B	A	B	B	B	B	B	B	B	A	B	A	A	A	A	B	A	B	A	B	B	B	B	B
f0084	SA7TU26-2	R09b29	SA7	TU26	Solexa	LOD:24.1	4	101	1	74	56	49	-	123	70	46	5	4	5	5	110	83	78	65	1	2	98	2	5	44	65	-	4	-	89	-	62	64	19	50	0	52	2	50	3	2	1	0	-
f0085	SA7TUAT002-542	R09b32	SA7	TUAT002	SRAP	542	A	B	A	B	B	B	A	A	B	B	A	A	B	B	B	A	B	B	A	A	B	A	A	B	A	A	A	A	B	A	B	B	B	B	B	B	A	B	A	A	A	A	A
f0086	SA7TUAT002-3	R09b32	SA7	TUAT002	Solexa	LOD:3.1	8	6	7	8	5	7	-	10	12	4	12	9	4	5	8	14	6	6	8	5	7	11	13	4	6	-	15	-	7	-	5	6	9	6	10	8	4	4	6	5	10	4	-
f0087	SA7TU35A-306	R09b33	SA7	TU35A	SRAP	306	A	B	A	B	B	A	A	A	B	B	A	A	B	A	B	A	B	B	A	A	B	A	B	B	A	A	A	B	B	A	B	B	B	B	B	B	A	B	A	A	A	A	A
f0088	SA7TU35A-6	R09b33	SA7	TU35A	Solexa	LOD:7.6	2	0	3	0	0	3	-	1	0	0	0	4	2	7	0	4	0	0	0	1	0	0	2	0	0	-	5	-	0	-	0	0	0	0	0	0	0	0	5	0	1	4	-
f0089	SA7TU150-176	R09b34	SA7	TU150	SRAP	176	B	A	B	A	A	B	B	B	A	A	B	B	A	B	A	A	A	A	A	B	A	B	B	A	B	B	B	A	A	B	A	A	A	A	A	A	B	A	B	B	B	B	B
f0090	SA7TU150-5	R09b34	SA7	TU150	Solexa	LOD:15.1	2	53	2	52	49	0	-	5	46	105	2	5	6	3	95	47	80	55	53	2	61	6	6	95	65	-	1	-	37	-	73	92	58	68	53	64	4	89	2	3	1	4	-
f0091	SA7YY230-531	R09b34	SA7	YY230	SRAP	531	B	A	B	A	A	B	B	B	A	A	B	B	A	B	A	B	A	A	A	B	A	B	A	A	B	B	B	A	A	B	A	A	A	A	A	A	B	A	B	B	B	B	B
f0092	SA7YY230-4	R09b34	SA7	YY230	Solexa	LOD:7.4	4	0	4	1	0	4	-	1	0	0	5	2	3	4	0	2	0	0	0	3	1	7	0	0	0	-	4	-	0	-	0	0	0	0	0	0	3	0	4	0	5	12	-
f0093	SA7YY242-162	R09b34	SA7	YY242	SRAP	162	B	A	B	A	A	B	B	B	A	A	B	B	A	B	A	A	A	A	A	B	A	B	B	A	B	B	B	A	A	B	A	A	A	A	A	A	B	A	B	B	B	B	B
f0094	SA7YY242-12	R09b34	SA7	YY242	Solexa	LOD:17.6	2	9	0	9	8	1	-	1	13	8	0	1	2	0	9	6	9	7	8	1	9	0	2	12	6	-	0	-	7	-	10	13	11	9	9	10	2	15	0	1	1	0	-
f0095	SA7TUBR82-269	R09b41	SA7	TUBR82	SRAP	269	A	B	A	A	B	A	A	A	B	B	A	A	B	A	A	A	B	B	B	B	B	A	B	A	A	A	A	B	B	A	B	B	B	A	A	B	A	A	B	A	A	A	A
f0096	SA7TUBR82-6	R09b41	SA7	TUBR82	Solexa	LOD:2.9	1	7	9	3	5	11	-	15	8	3	4	16	3	9	13	13	9	5	7	7	6	7	15	6	5	-	7	-	7	-	10	8	3	2	3	5	7	6	7	6	9	15	-
f0097	SA7TU110-238	R09b48	SA7	TU110	SRAP	238	B	A	B	A	A	B	B	B	A	A	B	B	A	B	B	A	A	A	A	A	A	B	A	B	B	B	B	A	A	B	A	A	A	B	B	A	A	A	A	B	B	B	B
f0098	SA7TU110-3	R09b48	SA7	TU110	Solexa	LOD:29.4	6	95	4	51	77	3	-	4	80	55	2	3	5	5	4	90	116	73	121	90	72	6	138	4	59	-	5	-	88	-	114	129	124	3	3	62	4	77	102	5	8	0	-
f0099	SA7TUAT008-106	R09b64	SA7	TUAT008	SRAP	106	B	A	B	B	A	B	B	B	A	A	A	B	A	A	B	B	B	B	A	A	A	B	A	B	A	B	B	B	B	B	B	A	A	B	B	B	B	A	B	A	B	B	A
f0100	SA7TUAT008-17	R09b64	SA7	TUAT008	Solexa	LOD:5.5	5	6	6	3	9	4	-	5	10	6	6	5	7	11	3	6	5	7	8	4	11	6	6	8	5	-	4	-	7	-	5	13	9	5	7	6	8	7	5	7	9	0	-
f0101	SA7TUBR106-196	R09b64	SA7	TUBR106	SRAP	196	A	B	A	A	B	A	A	A	A	B	B	A	B	B	A	B	A	B	A	B	B	A	B	A	A	A	A	A	A	A	A	B	A	A	A	A	A	B	A	B	A	A	B
f0102	SA7TUBR106-7	R09b64	SA7	TUBR106	Solexa	LOD:13.3	5	0	3	5	0	4	-	5	0	1	0	6	0	0	4	8	3	0	1	1	0	4	0	6	1	-	8	-	3	-	2	3	0	9	6	3	5	0	1	0	5	8	-
f0103	SA7YY235-224	R10b10	SA7	YY235	SRAP	224	A	B	A	B	B	A	A	B	A	A	A	B	B	A	A	A	A	A	B	A	B	A	A	B	A	A	A	A	A	B	B	B	A	A	A	B	A	A	A	B	B	A	A
f0104	SA7YY235-8	R10b10	SA7	YY235	Solexa	LOD:7.8	1	0	1	1	0	3	-	0	0	1	1	0	0	2	0	2	1	1	0	1	0	0	2	0	2	-	2	-	0	-	0	0	0	1	2	0	0	1	0	0	1	4	-
f0105	SA7YY221-114	R10b16	SA7	YY221	SRAP	114	B	A	B	A	A	B	B	B	A	B	B	A	A	B	B	B	B	B	A	B	A	A	B	A	B	B	A	A	A	A	A	A	B	A	A	A	B	B	B	A	A	A	B
f0106	SA7YY221-10	R10b16	SA7	YY221	Solexa	LOD:4	7	0	1	1	3	3	-	3	2	9	2	1	4	2	4	4	11	8	3	11	1	3	2	1	7	-	4	-	1	-	2	1	4	0	2	2	4	2	2	0	0	4	-
f0107	SA7TU71-106	R10b24	SA7	TU71	SRAP	106	B	A	A	B	A	A	B	A	B	B	A	A	A	B	A	B	B	B	A	A	A	A	B	B	B	B	A	A	A	A	A	A	B	A	A	A	B	B	B	A	A	A	B
f0108	SA7TU71-5	R10b24	SA7	TU71	Solexa	LOD:7.9	2	4	3	2	9	4	-	9	3	1	7	6	2	3	2	1	3	3	4	4	0	7	3	1	1	-	4	-	0	-	7	4	1	3	5	5	2	0	0	5	5	12	-
f0109	SA7TUAT008-164	R10b27	SA7	TUAT008	SRAP	164	A	B	B	B	B	B	A	B	B	B	A	B	B	B	A	A	A	B	A	B	B	B	A	A	A	A	B	B	B	B	B	B	B	B	B	B	A	A	A	A	B	B	B
f0110	SA7TUAT008-18	R10b27	SA7	TUAT008	Solexa	LOD:6.2	2	0	0	6	0	0	-	1	0	2	2	0	2	2	0	1	3	4	2	0	0	0	0	3	0	-	0	-	0	-	0	1	1	1	1	0	2	3	1	1	0	4	-
* P1 and P2 are parental lines and RILs are recombinant inbred lines. A and B letters are SRAP scores and the numbers corresponding to the Solexa read counts.
[truncated: 51 more columns]
